# Supplementary material for: Neural probe system for behavioral neuropharmacology by bi-directional wireless drug delivery and electrophysiology in socially interacting mice
Source: Nat Commun. 2022 Sep 21;13:5521. doi: 10.1038/s41467-022-33296-8 (PMC9492903; doi:10.1038/s41467-022-33296-8)
Supplement: Supplementary file 16 — Source Data [file 41467_2022_33296_MOESM16_ESM.zip]

Archive with 2 entries (2 files):
- Source data_Raw data.xlsx
- Suorce data_Summary of statistical analysis.xlsx
