# Supplementary material for: Neural probe system for behavioral neuropharmacology by bi-directional wireless drug delivery and electrophysiology in socially interacting mice
Source: Nat Commun. 2022 Sep 21;13:5521. doi: 10.1038/s41467-022-33296-8 (PMC9492903; doi:10.1038/s41467-022-33296-8)
Supplement: Supplementary file 16 — Source Data [file 41467_2022_33296_MOESM16_ESM.zip › Source data_Raw data.xlsx]

## Sheet: Figure 2
Figure 2c					Figure 2d					Figure 2e			Figure 2f					Figure 2g						Figure 2h
	5s-5s	5s-25s	5s-55s		On-off duration	5s-5s	5s-25s	5s-55s		Open	Close			1	2	3			1	2	3	4			1	2	3	4
0	0	0	0		Mean flow-rate (µl·min-1)	1152.48	548.8	313.6		1.3	1.1		1	100	100	100		2	643.236	470.4	516.727	819.636		Air	100	100	100	100
5	9.8	9.8	9.8							1.2	1.2		2	96.875	98.4848	100		4	1439.71	1147.49	1208.07	1585.82		Agarose	63.636	64.286	68.421	64.667
10	19.6									1.2	1.1		3	100	98.4848	97.1154		6	2245.09	1813.89	1886.94	2245.09		Brain	20.455	30.952	25	29.412
15	284.2	137.2								1.3	1.1		4	96.875	97.9798	98.0769		8	3073.64	2435.74	2583.64	2850.91
20	313.6									1.1	1.2		5	93.75	93.6869	99.0385
25	480.2												6	93.75	90.9091	100
30	509.6	186.2	137.2										7	92.1875	91.1616	97.1154
35	676.2	333.2
40	744.8
45	882	392
50	960.4
60	1078	441	186.2
65		588	313.6
70	1176
75		686
80	1264.2
90	1332.8	735	411.6
95		872.2
100	1391.6
105		960.4
120	1528.8	1048.6	490
125		1176	627.2
135		1274
150	1685.6	1372	744.8
180	1803.2	1519	833
185			960.4
190		1568
210	1881.6	1626.8	1078
240	1920.8	1705.2	1176
245			1313.2
270	1960	1764	1450.4
300	1979.6	1803.2	1568
330	1989.4	1822.8	1646.4
360	1999.2	1832.6	1675.8
390	1999.2	1842.4	1705.2
420		1842.4	1715
450			1724.8
480			1724.8

## Sheet: Figure 3
Figure 3c	Color-mapped raster plot			Firing rate (Hz)				Figure 3c	Filled plot		Figure 3d	Before BIC injection		Figure 3d	After BIC injection		Figure 3d	After recovery		Figure 3e	Number of circling per minute			Figure 3f	Mean firing rate			Figure 3g	Burst events per 30 sec
	1	2	3	4	5	6		Time (sec)	Firing rate (Hz)		Timing (sec)	Cell number		Timing (sec)	Cell number		Timing (sec)	Cell number		Before BIC injection	After BIC injection	After recovery		Before BIC injection	After BIC injection	After recovery		Before BIC injection	After BIC injection	After recovery
0.5	2.16667	2.2	3.3	1.66667	5.63333	3.1		10	18.8		0.41125	1		0.28675	1		0.6225	1		0.1	1.4	0.2		3.53333	11.1333	3.13333		3	46	2
1	1.43333	1.76667	3.76667	1.43333	10.3667	4.26667		20	17.5		1.02062	1		0.333375	1		0.847125	1		0.1	1	0.2		3.56667	7.46667	4.26667		5	33	7
1.5	0.9	1.8	1.96667	1.53333	8.13333	4.1		30	18		1.44637	1		0.747875	1		0.8515	1		0.3	1.4	0.3		3.46667	11.4	7.53333		5	60	5
2	1	1.2	1.36667	0.6	8.3	4.16667		40	31		2.00425	1		0.87075	1		1.79538	1		0.2	1.2	0.1		3.26667	9.83333	6.03333		2	56	16
2.5	0.833333	1.33333	2.73333	2	8.33333	3.7		50	20.2		2.58825	1		1.29163	1		2.042	1		0.7	1.2	0.4		2.2	4.03333	1.46667		1	21	2
3	0.733333	0.733333	2.3	2.7	2.23333	3.3		60	17.9		3.36888	1		1.29888	1		2.43575	1		0.4	1.7	0.3		1.76667	3.93333	1.53333		1	20	2
3.5	0.7	0.666667	1.93333	2.16667	0.933333	2.06667		70	23.6		5.06925	1		1.31263	1		2.519	1		0.7	1.3	0.4		0.9	2.1	0.933333		0	2	0
4	0.666667	0.566667	2.86667	3.6	2.56667	2.56667		80	16.3		5.335	1		1.32387	1		2.61325	1		0.3	2.2	0.1		1	1.46667	0.933333		0	1	0
4.5	0.566667	1.2	3.06667	3.46667	7.23333	2.86667		90	15.4		5.77062	1		1.3425	1		2.8785	1		0.3	1.8	0.3
5	0.766667	0.733333	3.16667	3.76667	5.33333	3.1		100	20.5		5.9275	1		1.39587	1		2.90875	1
5.5	1.06667	0.9	3.4	4.56667	4.53333	3.73333		110	12.7		6.359	1		1.71488	1		2.95462	1
6	0.466667	0.8	2.66667	3.03333	3.1	3.36667		120	16.7		6.48675	1		1.72475	1		3.2165	1
6.5	0.9	0.966667	4.46667	2.53333	3.03333	2.3		130	20.9		6.921	1		1.74588	1		3.29475	1
7	1	0.7	3.26667	3.2	3.26667	4.06667		140	19		7.04662	1		1.74962	1		3.33325	1
7.5	1	1.33333	3.33333	4.56667	0.866667	4.46667		150	16.9		7.15212	1		1.81038	1		3.34438	1
8	0.566667	0.933333	4.03333	3.8	0.333333	4.03333		160	15.3		7.92037	1		1.86138	1		3.8905	1
8.5	0.6	0.733333	3.4	1.8	2.1	2.43333		170	11		7.99362	1		1.86537	1		4.40688	1
9	0.7	0.933333	3.96667	3.93333	0.433333	2.66667		180	9.7		8.083	1		1.87	1		4.526	1
9.5	0.866667	0.966667	2.5	3.23333	0.266667	3.43333		190	8.1		8.13612	1		2.49063	1		4.81275	1
10	0.566667	0.933333	3.36667	3.23333	0.3	3.53333		200	10.4		8.37438	1		2.53275	1		5.226	1
10.5	0.733333	0.7	12.0667	5.13333	2.93333	3.4		210	6.9		8.5795	1		2.55512	1		5.34187	1
11	0.4	0.933333	5.1	1.26667	6.56667	3.53333		220	14.7		8.80663	1		2.6445	1		5.35137	1
11.5	0.766667	0.566667	1.46667	5.76667	7.23333	1.46667		230	12.7		8.85675	1		3.07275	1		5.5525	1
12	1.66667	2.6	7.66667	11.3	9.43333	2.53333		240	11.1		8.90788	1		3.14213	1		6.63487	1
12.5	1.36667	1.6	5.86667	8.3	7.36667	2.9		250	13.5		9.02512	1		3.151	1		7.43925	1
13	1.36667	3.76667	9.4	7.8	11.8	5.76667		260	23.3		9.143	1		3.20925	1		8.67175	1
13.5	1.76667	3.66667	10.8	9.53333	9.66667	9.86667		270	18.4		9.3825	1		3.7865	1		8.863	1
14	1.16667	3.86667	10.3333	7.26667	7	6.3		280	20		9.58612	1		3.82375	1		9.73075	1
14.5	0.966667	2.2	9.7	6.36667	9.2	6.76667		290	15.1		9.64312	1		3.84362	1		9.7915	1
15	1.23333	3.66667	11.3	4.1	11.1	6.73333		300	15.5		9.81075	1		3.86838	1		10.0224	1
15.5	0.966667	1.83333	12.2	4.33333	7.53333	5.7		310	20.4		9.93737	1		3.93175	1		10.3898	1
16	1.5	2	10.8667	4.5	5.23333	6.1		320	14.6		10.419	1		3.96025	1		10.5053	1
16.5	1.53333	3.66667	9.66667	4.4	6.36667	6.1		330	19.6		10.4984	1		4.17625	1		10.607	1
17	1.26667	1.9	10.6667	3.93333	4.26667	5.03333		340	16.4		10.5836	1		4.20675	1		10.7225	1
17.5	0.666667	1.96667	7	3	4.43333	6.56667		350	11.5		11.3835	1		4.247	1		11.3716	1
18	1.13333	1.5	7.2	3.5	3.9	6.9		360	12.4		11.402	1		4.29163	1		11.9634	1
18.5	1.06667	1.93333	7.8	2.83333	2.36667	5.4		370	15.5		11.6527	1		4.31525	1		12.0569	1
19	0.9	1.63333	7.06667	3.16667	2.7	5.46667		380	12.7		11.9767	1		4.81525	1		12.4987	1
19.5	0.966667	1.26667	7.26667	3.96667	6.1	5.86667		390	14.4		12.1095	1		4.82288	1		12.5559	1
20	0.966667	1.06667	5.4	2.86667	3.46667	5.36667		400	15.9		12.3439	1		4.844	1		12.9356	1
20.5	0.866667	1.23333	6.1	2.36667	4.03333	4.9		410	16.9		13.0191	1		4.85025	1		13.3452	1
21	0.5	1.73333	6.36667	2.6	3.53333	5.4		420	13.7		13.1382	1		4.85512	1		13.4148	1
21.5	0.766667	1.13333	6.13333	2.06667	6	3.66667		430	16.9		13.1556	1		4.87125	1		14.4697	1
22	0.5	0.666667	4.26667	4.03333	2.66667	2.96667		440	13.8		13.2056	1		4.8775	1		14.7714	1
22.5	0.4	1.03333	5.43333	1.96667	2.06667	3.9		450	16		13.236	1		4.93962	1		14.8894	1
23	0.966667	1.13333	4.8	2.96667	7.26667	3.5		460	15.3		13.2487	1		4.9495	1		15.5125	1
23.5	0.633333	1.06667	5.03333	1.26667	3	2.2		470	12.2		13.2797	1		5.37025	1		15.5944	1
24	0.7	1	5	1.23333	4.2	3.36667		480	13.6		13.3878	1		5.4175	1		15.6366	1
24.5	0.733333	1.16667	4.73333	3.43333	4.56667	2.5		490	10.6		13.6186	1		5.46087	1		16.0974	1
25	0.7	0.933333	6.06667	3.03333	2.46667	2.7		500	13.2		13.8458	1		5.6545	1		16.8011	1
25.5	0.5	0.6	5.13333	1.56667	2.5	2.33333		510	9.4		13.8656	1		5.67313	1		17.2565	1
26	0.533333	1.16667	3.1	2.36667	4.3	2.9		520	15.9		13.9301	1		6.15362	1		17.3831	1
26.5	0.6	1.1	2.76667	4.06667	2.9	2.5		530	12.5		13.9736	1		6.16588	1		17.6325	1
27	0.566667	1.03333	5.43333	2	3.2	2.3		540	9.5		14.7308	1		6.18575	1		17.8784	1
27.5	0.466667	0.533333	4.33333	2.2	1.36667	2.13333		550	10.6		14.8161	1		6.19187	1		17.9504	1
28	0.666667	1.2	3.66667	1.6	0.3	2.23333		560	9.9		14.8524	1		6.23413	1		18.1999	1
28.5	0.7	0.8	1.43333	1.16667	1.16667	1.9		570	13.3		14.9392	1		6.60613	1		18.9111	1
29	0.733333	0.466667	3.1	1.66667	0.5	2.83333		580	10.2		16.0551	1		6.60925	1		20.3447	1
29.5	0.466667	0.466667	2.53333	1.16667	0.133333	1.46667		590	8.9		16.1755	1		6.63375	1		20.6762	1
30	0.633333	1.3	2.33333	1.6	0.2	4.6		600	16.7		17.052	1		6.63875	1		21.2758	1
								610	23		17.2828	1		6.67475	1		21.3354	1
								620	25		17.5756	1		6.70325	1		21.425	1
								630	26.9		17.6426	1		6.72312	1		21.7722	1
								640	25.5		17.7001	1		6.73675	1		21.8889	1
								650	13.4		17.8741	1		6.77775	1		22.0801	1
								660	14.5		17.9468	1		6.784	1		22.2775	1
								670	14.8		18.0746	1		7.371	1		22.4873	1
								680	13.4		18.3061	1		7.77575	1		22.6474	1
								690	23.6		18.4642	1		7.8465	1		22.738	1
								700	31.2		18.5375	1		7.875	1		22.8584	1
								710	36.1		18.5697	1		7.93825	1		23.6304	1
								720	38.3		18.6678	1		7.97175	1		25.1684	1
								730	29.6		18.7534	1		7.97675	1		25.5047	1
								740	27.2		19.765	1		7.99037	1		25.552	1
								750	25.4		19.9784	1		8.50937	1		25.6736	1
								760	35.7		20.5196	1		8.518	1		25.8003	1
								770	43.3		20.6176	1		8.52425	1		25.8312	1
								780	40.7		20.9406	1		8.56025	1		25.964	1
								790	45.6		21.8714	1		8.79037	1		25.9926	1
								800	48.9		22.4187	1		8.79237	1		26.3376	1
								810	41.4		22.5354	1		8.79962	1		26.4096	1
								820	30.8		23.0691	1		8.81175	1		26.5984	1
								830	38.9		23.4329	1		8.81962	1		26.6554	1
								840	38.1		23.7804	1		8.82463	1		26.7188	1
								850	36.8		23.907	1		8.82837	1		26.8342	1
								860	33.1		25.1558	1		8.8705	1		26.9446	1
								870	35.7		25.4106	1		9.45887	1		27.2686	1
								880	33.7		25.6386	1		9.4965	1		27.3071	1
								890	43.5		26.0346	1		9.51637	1		27.929	1
								900	37.2		26.2157	1		9.61275	1		28.1846	1
								910	33.1		26.685	1		9.98512	1		28.7395	1
								920	32.4		27.0499	1		9.99687	1		29.5835	1
								930	32.2		27.2485	1		10.0299	1		29.8765	1
								940	27.2		27.2757	1		10.0335	1		29.982	1
								950	32.7		27.5439	1		10.0842	1		0.183	2
								960	30.7		28.7529	1		10.0881	1		0.230125	2
								970	33.4		28.9366	1		10.1354	1		0.24	2
								980	32.8		29.0624	1		10.1427	1		0.261125	2
								990	29		29.1373	1		10.1564	1		0.285875	2
								1000	26.7		29.2556	1		10.1812	1		0.2885	2
								1010	25.6		29.5125	1		10.2147	1		0.542125	2
								1020	28.9		29.5424	1		10.2371	1		0.648375	2
								1030	25.4		29.5671	1		10.2482	1		0.6545	2
								1040	21.3		29.7389	1		10.2744	1		1.23675	2
								1050	24.2		29.8253	1		10.2817	1		1.31237	2
								1060	27.9		29.9581	1		10.2991	1		1.336	2
								1070	21.4		0.159375	2		10.3252	1		1.36338	2
								1080	23.1		0.652125	2		10.3401	1		1.46012	2
								1090	21.8		0.67825	2		11.0526	1		1.59025	2
								1100	20.9		0.899125	2		11.0731	1		1.61275	2
								1110	21.5		1.62662	2		11.0876	1		1.758	2
								1120	20.6		1.83563	2		11.0908	1		1.969	2
								1130	23		2.05112	2		11.1606	1		1.97175	2
								1140	19.2		2.43838	2		11.2214	1		2.19637	2
								1150	34.5		3.12475	2		11.2281	1		2.48625	2
								1160	19.9		3.86837	2		11.3105	1		2.70287	2
								1170	21.9		4.01037	2		11.3392	1		2.9805	2
								1180	18.4		4.20725	2		11.5975	1		2.99175	2
								1190	16.2		4.51513	2		11.636	1		3.02775	2
								1200	22.8		4.54362	2		11.6757	1		3.08137	2
								1210	22.4		4.60575	2		11.9004	1		3.122	2
								1220	19.8		4.73738	2		11.9253	1		3.13563	2
								1230	16.3		4.79488	2		11.9314	1		3.20812	2
								1240	22.7		4.944	2		11.9376	1		3.26837	2
								1250	20.1		5.29225	2		11.9445	1		3.32062	2
								1260	17.6		5.40512	2		11.9736	1		3.75875	2
								1270	26.4		5.5255	2		12.0519	1		3.85563	2
								1280	16.6		5.646	2		12.0668	1		3.95113	2
								1290	16.3		5.9665	2		12.1263	1		3.96288	2
								1300	14.3		5.98137	2		12.315	1		4.15588	2
								1310	15.7		6.11388	2		12.4639	1		4.20563	2
								1320	15.3		6.39062	2		12.5036	1		4.2205	2
								1330	18.1		6.40425	2		12.8499	1		4.96275	2
								1340	14.7		6.48262	2		12.8723	1		4.98875	2
								1350	11.6		7.257	2		13.2136	1		5.12262	2
								1360	29.4		7.396	2		13.2234	1		5.15363	2
								1370	17		7.44412	2		13.2384	1		5.55975	2
								1380	15.5		7.5635	2		13.2434	1		5.58838	2
								1390	12.9		7.61813	2		13.2706	1		5.75212	2
								1400	9.8		7.64675	2		13.2819	1		5.767	2
								1410	16.9		7.7075	2		13.2896	1		5.78012	2
								1420	14.8		7.77212	2		13.3551	1		5.798	2
								1430	15.6		7.85025	2		13.9186	1		5.844	2
								1440	16.1		7.87525	2		13.9249	1		6.10838	2
								1450	13.5		7.96325	2		13.9324	1		6.23	2
								1460	19.7		8.51187	2		13.9485	1		6.23738	2
								1470	18.2		8.56162	2		13.9596	1		6.26475	2
								1480	11		9.18587	2		13.9659	1		6.38675	2
								1490	20.7		9.96213	2		13.9708	1		6.40325	2
								1500	16		10.4699	2		13.9956	1		6.43737	2
								1510	13.6		11.3879	2		14.2575	1		6.56637	2
								1520	9.9		11.7212	2		14.2759	1		6.58838	2
								1530	14.4		11.7812	2		14.2761	1		6.616	2
								1540	17.4		11.8081	2		14.2935	1		6.62475	2
								1550	12		11.9749	2		14.3146	1		6.63212	2
								1560	13.7		11.9998	2		14.3825	1		6.80088	2
								1570	12.7		12.1114	2		14.401	1		7.50725	2
								1580	10.8		12.2197	2		14.409	1		7.62937	2
								1590	18.3		12.3782	2		15.1214	1		7.84475	2
								1600	16.5		12.5955	2		15.1934	1		7.89825	2
								1610	14.4		13.3275	2		15.1984	1		8.58338	2
								1620	12.7		13.622	2		15.222	1		8.63425	2
								1630	7.6		13.7561	2		15.9319	1		9.2505	2
								1640	12.2		14.5166	2		16.1224	1		9.29213	2
								1650	13.3		14.738	2		16.1314	1		9.297	2
								1660	11.4		14.8767	2		16.1439	1		9.71775	2
								1670	10.6		15.1175	2		16.1579	1		9.76375	2
								1680	7		15.2012	2		16.1778	1		9.76662	2
								1690	7.2		15.3596	2		16.2188	1		10.1981	2
								1700	5.8		15.4991	2		16.2286	1		10.2215	2
								1710	8.5		15.6675	2		17.0079	1		10.2905	2
								1720	8.9		15.7718	2		17.0119	1		10.3421	2
								1730	6.5		15.8486	2		17.0266	1		10.537	2
								1740	12.5		15.8871	2		17.0553	1		10.7034	2
								1750	6.5		16.2124	2		17.0602	1		10.7179	2
								1760	5.7		16.5599	2		17.0651	1		10.7183	2
								1770	6.5		17.5405	2		17.0764	1		10.7381	2
								1780	11.7		17.7494	2		17.0912	1		10.7473	2
								1790	9.1		17.9443	2		17.5562	1		10.7616	2
								1800	11.2		18.6514	2		17.5797	1		10.7729	2
											19.2188	2		17.5951	1		10.7803	2
											19.6954	2		17.6026	1		10.8874	2
											20.5481	2		17.6076	1		10.9059	2
											20.9044	2		17.6137	1		11.0422	2
											21.129	2		17.625	1		11.6281	2
											21.2159	2		17.6286	1		11.6727	2
											21.3151	2		17.6361	1		11.8435	2
											21.6167	2		17.7534	1		11.9595	2
											21.7646	2		17.7789	1		11.9719	2
											21.808	2		17.7875	1		11.9771	2
											23.12	2		17.8297	1		11.9819	2
											23.1547	2		18.3884	1		12.3555	2
											23.2044	2		18.4026	1		12.7676	2
											24.113	2		18.4045	1		13.0544	2
											24.4019	2		18.4244	1		13.2914	2
											24.7063	2		18.4317	1		13.3349	2
											25.7961	2		18.4405	1		13.3436	2
											25.8914	2		18.4541	1		13.5916	2
											26.7644	2		18.4889	1		13.6303	2
											26.9971	2		18.8401	1		13.8015	2
											27.1268	2		19.5786	1		13.804	2
											27.6343	2		19.611	1		13.9135	2
											28.1445	2		19.6345	1		13.9215	2
											28.2846	2		19.6472	1		14.3763	2
											29.0145	2		20.2329	1		14.3849	2
											29.2653	2		20.4439	1		14.5646	2
											29.3373	2		20.4604	1		14.8131	2
											29.4118	2		20.4661	1		14.8628	2
											29.5892	2		20.4724	1		15.0759	2
											29.6191	2		20.4885	1		15.0911	2
											0.38625	3		20.5158	1		15.1085	2
											0.797125	3		20.5245	1		15.1669	2
											1.13763	3		20.5344	1		15.3154	2
											1.2015	3		20.5381	1		15.3194	2
											1.68512	3		21.0459	1		15.3381	2
											1.92138	3		21.052	1		15.7503	2
											2.3475	3		21.0595	1		15.7595	2
											2.41087	3		21.1265	1		16.1349	2
											3.98825	3		21.6374	1		16.3882	2
											4.23038	3		21.685	1		16.7247	2
											4.28875	3		21.6912	1		16.7309	2
											4.66362	3		21.7074	1		16.9779	2
											4.76663	3		21.9383	1		17.153	2
											5.01112	3		22.107	1		17.642	2
											5.03838	3		22.1231	1		18.0144	2
											5.988	3		22.1294	1		18.2166	2
											6.02013	3		22.143	1		18.609	2
											6.0735	3		22.148	1		18.7009	2
											8.48362	3		22.1517	1		18.7195	2
											8.501	3		22.1691	1		18.8349	2
											8.90925	3		22.1753	1		18.9031	2
											9.33375	3		22.1828	1		19.0285	2
											10.1754	3		22.2361	1		19.0975	2
											10.3677	3		22.2447	1		19.1662	2
											10.6084	3		22.2646	1		19.5548	2
											10.707	3		22.2805	1		19.5609	2
											10.755	3		22.2981	1		19.5845	2
											10.8951	3		22.817	1		19.7273	2
											11.0292	3		22.8581	1		19.9495	2
											11.0653	3		22.8796	1		20.0818	2
											11.5075	3		22.8915	1		20.0849	2
											11.5406	3		22.9001	1		20.1132	2
											11.6486	3		22.9162	1		20.118	2
											12.1442	3		22.9325	1		20.122	2
											12.3375	3		22.9809	1		20.1344	2
											12.6539	3		23.3098	1		20.1456	2
											14.2761	3		23.3704	1		20.1493	2
											15.0916	3		23.3892	1		20.1567	2
											15.2074	3		23.4289	1		20.3814	2
											15.3299	3		23.445	1		20.5522	2
											15.7363	3		23.4674	1		20.5551	2
											15.9808	3		23.5059	1		20.724	2
											16.5604	3		23.5282	1		21.0995	2
											17.1815	3		23.5505	1		21.1075	2
											17.8954	3		23.5567	1		21.1187	2
											18.3917	3		23.5643	1		21.1372	2
											19.487	3		23.5816	1		21.1857	2
											20.3848	3		23.5902	1		21.3656	2
											21.2398	3		23.6374	1		22.1749	2
											21.3998	3		23.6759	1		23.2133	2
											21.8081	3		23.6846	1		23.2214	2
											21.9496	3		23.6896	1		23.2574	2
											22.1184	3		23.7033	1		23.487	2
											22.1818	3		23.7069	1		23.4966	2
											22.3915	3		24.7128	1		23.5362	2
											23.385	3		24.7186	1		23.6889	2
											23.8491	3		24.724	1		23.8035	2
											25.0924	3		24.7274	1		24.2033	2
											25.9357	3		24.7332	1		24.3526	2
											25.9494	3		24.8029	1		24.3634	2
											26.1954	3		24.8252	1		24.3919	2
											26.2125	3		24.8301	1		24.3994	2
											27.4885	3		24.8426	1		24.5309	2
											28.1584	3		24.8637	1		24.5396	2
											28.2019	3		24.8922	1		24.7283	2
											28.9689	3		24.9186	1		24.7365	2
											0.000375	4		24.9295	1		24.7481	2
											2.10375	4		25.205	1		24.8768	2
											3.90313	4		25.2274	1		25.298	2
											4.34287	4		25.2361	1		25.3279	2
											6.63562	4		25.2385	1		25.4271	2
											7.68325	4		25.2534	1		25.8305	2
											7.71675	4		25.2745	1		25.8516	2
											7.96988	4		25.2815	1		26.039	2
											8.037	4		25.2832	1		26.0712	2
											8.223	4		25.3714	1		26.0775	2
											8.446	4		25.38	1		26.2835	2
											8.62438	4		25.812	1		26.2972	2
											11.158	4		25.8219	1		26.5306	2
											11.3584	4		25.8256	1		26.5752	2
											11.3869	4		25.8392	1		26.7912	2
											12.0355	4		25.8554	1		26.8955	2
											12.6108	4		25.8641	1		27.14	2
											12.7679	4		25.8939	1		27.1475	2
											13.0035	4		26.2399	1		27.176	2
											13.2777	4		26.2564	1		27.5398	2
											14.2915	4		26.2799	1		27.5745	2
											14.6639	4		26.2861	1		27.5974	2
											14.8786	4		26.2924	1		27.634	2
											15.3503	4		26.3135	1		27.8414	2
											15.8939	4		26.3246	1		27.8511	2
											16.2366	4		26.3594	1		27.907	2
											16.4885	4		26.373	1		28.0301	2
											17.227	4		26.3842	1		28.0374	2
											17.2721	4		26.4214	1		28.0598	2
											20.4721	4		26.9216	1		28.1615	2
											20.6579	4		26.9614	1		28.3117	2
											20.6954	4		26.9692	1		28.4098	2
											22.2399	4		26.9865	1		28.4212	2
											22.3653	4		27.0705	1		28.4556	2
											22.5775	4		27.0941	1		28.4644	2
											23.198	4		27.1215	1		28.5947	2
											25.3543	4		28.2324	1		28.6828	2
											25.4715	4		28.2435	1		28.9236	2
											26.657	4		28.2659	1		28.9401	2
											26.7007	4		28.2882	1		28.9809	2
											27.7414	4		28.2944	1		29.0771	2
											27.9834	4		28.2994	1		29.0936	2
											29.5221	4		28.3044	1		29.3429	2
														28.3093	1		29.9636	2
														28.318	1		0.735	3
														28.3304	1		2.38575	3
														28.3887	1		2.56813	3
														28.4396	1		2.57437	3
														28.4545	1		2.59963	3
														28.4595	1		3.13262	3
														28.4905	1		4.19125	3
														29.23	1		6.598	3
														29.2564	1		9.19925	3
														29.276	1		9.5545	3
														29.2787	1		10.133	3
														29.2862	1		10.6965	3
														29.3072	1		12.1214	3
														29.3879	1		13.0673	3
														0.189	2		13.3936	3
														0.200125	2		14.164	3
														0.21475	2		14.8818	3
														0.238625	2		14.9066	3
														0.243625	2		17.6794	3
														0.303125	2		17.7476	3
														0.3305	2		19.7722	3
														0.52725	2		20.5877	3
														0.530875	2		20.615	3
														0.725125	2		20.8831	3
														0.729	2		20.95	3
														0.75825	2		21.4765	3
														0.761125	2		21.7645	3
														0.772375	2		21.8401	3
														0.77725	2		22.2365	3
														0.985875	2		22.4894	3
														1.00387	2		23.9913	3
														1.0245	2		24.3898	3
														1.02675	2		24.7013	3
														1.05538	2		25.122	3
														1.06275	2		25.4075	3
														1.28125	2		25.5535	3
														1.29488	2		26.3312	3
														1.74662	2		27.005	3
														1.9005	2		27.3451	3
														1.95025	2		27.3537	3
														1.95763	2		27.9123	3
														2.474	2		28.146	3
														2.51	2		28.1519	3
														2.89225	2		29.4086	3
														2.91088	2		2.5235	4
														2.99025	2		3.095	4
														3.00638	2		7.64687	4
														3.02013	2		8.111	4
														3.04488	2		8.1495	4
														3.18562	2		8.54787	4
														3.28562	2		8.84212	4
														3.40112	2		9.67625	4
														3.40738	2		9.804	4
														3.42263	2		12.3635	4
														3.50662	2		12.433	4
														3.51288	2		12.5994	4
														3.5315	2		17.7117	4
														3.55012	2		19.7116	4
														3.92	2		20.3184	4
														3.93112	2		20.5567	4
														3.93737	2		20.9117	4
														4.03662	2		22.1754	4
														4.13475	2		25.1859	4
														4.15337	2		25.5014	4
														4.15837	2		25.6657	4
														4.17687	2		26.6661	4
														4.18813	2		27.3532	4
														4.45375	2		27.5289	4
														4.46362	2		27.7274	4
														4.46862	2		27.7305	4
														4.47725	2		28.1581	4
														4.50087	2		28.8234	4
														4.51075	2
														4.666	2
														4.73425	2
														4.7615	2
														4.77513	2
														4.7925	2
														5.07038	2
														5.13762	2
														5.2965	2
														5.2965	2
														5.31137	2
														5.469	2
														5.4975	2
														5.66387	2
														5.67875	2
														5.67875	2
														5.95725	2
														5.96412	2
														5.97412	2
														6.15662	2
														6.19888	2
														6.49825	2
														6.51788	2
														6.57988	2
														6.58637	2
														6.58862	2
														6.61463	2
														6.76738	2
														7.00437	2
														7.00612	2
														7.03175	2
														7.04662	2
														7.13225	2
														7.48975	2
														7.49475	2
														7.53937	2
														7.5655	2
														7.7355	2
														7.74413	2
														8.16612	2
														8.196	2
														8.24212	2
														8.27538	2
														8.29162	2
														8.29775	2
														8.77062	2
														8.77588	2
														8.77813	2
														8.87	2
														8.88987	2
														8.894	2
														8.978	2
														9.00775	2
														9.014	2
														9.0215	2
														9.04875	2
														9.05988	2
														9.23613	2
														9.24238	2
														9.25225	2
														9.3255	2
														9.53287	2
														9.58412	2
														9.755	2
														9.77112	2
														9.91625	2
														9.91975	2
														9.9395	2
														9.94737	2
														10.1833	2
														10.239	2
														10.4446	2
														10.4805	2
														10.5791	2
														10.5928	2
														10.7566	2
														10.944	2
														10.9936	2
														11.0821	2
														11.2146	2
														11.2726	2
														11.6825	2
														11.7039	2
														11.707	2
														11.7508	2
														12.122	2
														12.3416	2
														12.5651	2
														12.8279	2
														12.8307	2
														12.8404	2
														12.8456	2
														12.8642	2
														13.0901	2
														13.11	2
														13.3953	2
														13.6834	2
														13.6884	2
														13.9986	2
														14.1389	2
														14.1575	2
														14.1774	2
														14.1872	2
														14.2766	2
														14.2866	2
														14.2925	2
														14.6386	2
														14.6731	2
														14.7111	2
														14.8067	2
														14.8564	2
														14.8836	2
														14.9523	2
														14.9606	2
														14.9692	2
														15.3457	2
														15.3642	2
														15.3937	2
														15.6196	2
														16.0989	2
														16.1054	2
														16.1084	2
														16.159	2
														16.2006	2
														16.2855	2
														16.2924	2
														16.2938	2
														16.3011	2
														16.3074	2
														16.445	2
														16.4464	2
														16.4557	2
														16.4834	2
														16.4955	2
														16.5041	2
														16.5095	2
														16.6599	2
														16.7629	2
														16.9913	2
														17.0111	2
														17.0211	2
														17.3019	2
														17.3111	2
														17.3364	2
														17.3463	2
														17.5784	2
														17.5909	2
														17.6082	2
														17.6244	2
														18.1059	2
														18.4153	2
														18.4584	2
														18.8275	2
														18.8494	2
														18.8671	2
														18.8725	2
														18.873	2
														19.0369	2
														19.0704	2
														19.0826	2
														19.3226	2
														19.3735	2
														19.5023	2
														19.5299	2
														19.5408	2
														19.6736	2
														19.6952	2
														19.6959	2
														19.9008	2
														19.9144	2
														20.3229	2
														20.3575	2
														20.3674	2
														20.396	2
														20.6419	2
														20.6559	2
														20.6616	2
														20.6727	2
														20.6839	2
														20.6964	2
														20.7509	2
														20.7584	2
														21.0085	2
														21.0724	2
														21.1134	2
														21.1196	2
														21.1866	2
														21.1965	2
														21.5471	2
														21.5559	2
														21.5726	2
														21.8958	2
														22.3397	2
														22.3647	2
														22.6537	2
														22.7034	2
														22.938	2
														23.1205	2
														23.1851	2
														23.5536	2
														23.9359	2
														23.9557	2
														24.137	2
														24.1506	2
														24.158	2
														24.1643	2
														24.621	2
														24.626	2
														24.6309	2
														24.6346	2
														24.7794	2
														24.7824	2
														24.7948	2
														24.8469	2
														24.8605	2
														25.0169	2
														25.0579	2
														25.2055	2
														25.213	2
														25.3036	2
														25.3285	2
														25.3371	2
														25.4774	2
														25.4774	2
														25.4989	2
														25.503	2
														25.5068	2
														25.5134	2
														25.5617	2
														25.6947	2
														25.7033	2
														25.7206	2
														25.8859	2
														25.9019	2
														25.9136	2
														25.9172	2
														25.9216	2
														25.9628	2
														26.036	2
														26.1849	2
														26.2181	2
														26.4366	2
														26.4552	2
														26.4664	2
														26.4776	2
														26.5406	2
														26.5942	2
														26.6091	2
														26.8101	2
														26.8412	2
														26.8475	2
														27.0696	2
														27.0738	2
														27.0989	2
														27.1527	2
														27.1801	2
														27.1862	2
														27.1912	2
														27.509	2
														27.5227	2
														27.5425	2
														27.6555	2
														27.6729	2
														27.7026	2
														28.0055	2
														28.0142	2
														28.2041	2
														28.3854	2
														28.3916	2
														28.4189	2
														28.8351	2
														28.8389	2
														28.8844	2
														29.0717	2
														29.4167	2
														29.4267	2
														29.4379	2
														29.7023	2
														29.7057	2
														29.7371	2
														29.7966	2
														29.8252	2
														29.9605	2
														29.9691	2
														0.288625	3
														0.310875	3
														0.73425	3
														0.82975	3
														1.078	3
														1.1885	3
														2.06462	3
														2.07838	3
														2.10938	3
														2.11437	3
														2.123	3
														2.1255	3
														2.14787	3
														2.159	3
														2.164	3
														2.21362	3
														2.23312	3
														3.09513	3
														3.15075	3
														3.25875	3
														3.79612	3
														3.88188	3
														3.93525	3
														4.39813	3
														4.42175	3
														4.47388	3
														4.7635	3
														4.77787	3
														5.66175	3
														5.689	3
														5.71137	3
														5.766	3
														5.77088	3
														6.21288	3
														6.64825	3
														6.6485	3
														6.69562	3
														7.41425	3
														7.46012	3
														7.46025	3
														7.46775	3
														7.54662	3
														9.54938	3
														9.6585	3
														10.4995	3
														11.6398	3
														11.6619	3
														11.7066	3
														11.7252	3
														12.8935	3
														12.9054	3
														14.2088	3
														14.3504	3
														14.7029	3
														14.7078	3
														14.7456	3
														14.8093	3
														14.8155	3
														14.8469	3
														15.8475	3
														15.8526	3
														15.9144	3
														16.2389	3
														16.2706	3
														16.2905	3
														16.7734	3
														16.8081	3
														16.8304	3
														16.9694	3
														18.0294	3
														18.0374	3
														18.077	3
														18.5264	3
														18.8057	3
														18.8152	3
														18.8629	3
														19.5077	3
														19.5639	3
														19.626	3
														19.6532	3
														20.2068	3
														20.2453	3
														20.2541	3
														20.725	3
														20.7535	3
														20.8219	3
														20.8256	3
														21.1026	3
														21.1426	3
														21.1861	3
														21.1924	3
														21.2344	3
														21.2544	3
														21.5361	3
														21.7766	3
														21.8478	3
														21.875	3
														22.4646	3
														22.4795	3
														22.8953	3
														22.9474	3
														24.5522	3
														24.5635	3
														24.5995	3
														24.6814	3
														25.8495	3
														25.8582	3
														25.8966	3
														25.9227	3
														25.9686	3
														27.8455	3
														27.8629	3
														28.3915	3
														28.3977	3
														29.1276	3
														29.1586	3
														29.814	3
														29.8678	3
														29.874	3
														29.963	3
														29.9779	3
														0.5085	4
														0.538375	4
														0.588	4
														2.04012	4
														3.26525	4
														4.64425	4
														4.71625	4
														4.7435	4
														5.64588	4
														5.67075	4
														5.821	4
														6.413	4
														6.43038	4
														6.4385	4
														6.51975	4
														6.93438	4
														6.94425	4
														8.28863	4
														8.31088	4
														8.73425	4
														8.82975	4
														9.078	4
														9.1885	4
														10.0646	4
														10.0784	4
														10.1094	4
														10.1144	4
														10.123	4
														10.1255	4
														10.1479	4
														10.159	4
														10.164	4
														10.2136	4
														10.2331	4
														11.0951	4
														11.1508	4
														11.2587	4
														11.7961	4
														11.8819	4
														11.9352	4
														12.3981	4
														12.4217	4
														12.4739	4
														12.7635	4
														12.7779	4
														13.6617	4
														13.689	4
														13.7114	4
														13.766	4
														13.7709	4
														14.2129	4
														14.6482	4
														14.6485	4
														14.6956	4
														15.4143	4
														15.4601	4
														15.4602	4
														15.4678	4
														15.5466	4
														17.5494	4
														17.6585	4
														18.4995	4
														19.6398	4
														19.6619	4
														19.7066	4
														19.7252	4
														20.8935	4
														20.9054	4
														22.2088	4
														22.3504	4
														22.7029	4
														22.7078	4
														22.7456	4
														22.8093	4
														22.8155	4
														22.8469	4
														23.8475	4
														23.8526	4
														23.9144	4
														24.2389	4
														24.2706	4
														24.2905	4
														24.7734	4
														24.8081	4
														24.8304	4
														24.9694	4
														26.0294	4
														26.0374	4
														26.077	4
														26.5264	4
														26.8057	4
														26.8152	4
														26.8629	4
														27.5077	4
														27.5639	4
														27.626	4
														27.6532	4
														28.2068	4
														28.2453	4
														28.2541	4
														28.725	4
														28.7535	4
														28.8219	4
														28.8256	4
														29.1026	4
														29.1426	4
														29.1861	4
														29.1924	4
														29.2344	4
														29.2544	4
														29.5361	4
														29.7766	4
														29.8478	4
														29.875	4

## Sheet: Figure 4
Figure 4a	Filled plot	Firing rate (Hz)			Figure 4c	Number of circling				Figure 4d	Mean firing rate					Figure 4f	Number of circling									Figure 4f	Travel distance
Time (sec)	Day 3	Day 5	Day 7			Before BIC injection
10	1	3.9	8			1	2	3			1	2	3	4			1	2	3	4	5	6	7	8			1	2	3	4	5	6	7	8
20	0.9	3.1	7.5		1	1	2	0		1	139.3	287	168.1	238.4		0	1	1	3	2	6	4	6	0		0	7.013	11.652	15.109	18.952	15.307	13.806	15.13	8.83
30	7.4	2.3	6.5		2	1	2	1		2	274.1	140	255.6	202.3		4	17	24	22	47	22	20	38	31		4	9.189	7.602	5.84	12.35	7.528	7.791	9.562	8.716
40	2.9	3.1	5.33333		3	3	1	0		3	133.1	176	182.7	117.6		8	43	101	83	31	47	51	53	75		8	32.152	44.394	29.473	26.622	30.961	34.252	36.363	31.916
50	1.9	2.9	5.66667		4	2	0	1		4	154.6	190.2	148.7	214.5
60	2.8	6.8	5		5	6	3	0		5	255.2	141.2	157.6	161.4
70	2.4	5	3.66667		6	4	1	1		6	165.2	160.9	150.1	323.8
80	2.2	2.7	4.16667		7	6	1	1		7	193.2	147.8	219	234.5
90	2.4	4.6	5.66667
100	1.7	4.1	2.5			After BIC injection
110	2.4	4.4	4.83333			1	2	3
120	5.8	4	3.66667		1	16	26	21
130	7.5	3.8	4		2	12	39	23
140	2.2	4	3.16667		3	17	25	19
150	1.6	3.3	3.66667		4	13	34	36
160	1.7	3.2	2.16667		5	16	49	25
170	2.1	2.9	2.33333		6	20	47	37
180	2.1	3.8	2.83333		7	17	46	38
190	2	2.6	2.5
200	1.5	2.7	2.33333
210	0.6	0.9	2
220	3	3.1	1.33333
230	3.9	2.8	2.83333
240	1.3	1.8	2
250	2.5	1.6	1.83333
260	2.5	1.9	4.66667
270	1.9	5.1	2.33333
280	1.6	3	2.66667
290	3.1	2.2	3
300	1.1	4.1	1.83333
310	1	4.9	2.66667
320	4.3	3.4	3.33333
330	3.3	2.9	3.83333
340	2.8	4.4	3.16667
350	3.8	2.3	1.83333
360	2.6	3.4	1.33333
370	3.4	3	2
380	1.9	1.5	3.83333
390	4.2	2.4	3.5
400	4.1	3	3
410	3	4.5	3.16667
420	3.1	4.7	2.33333
430	2.7	5.1	5.16667
440	2	3.9	3.33333
450	3.3	4.4	3.16667
460	6.6	3.6	3.33333
470	4.4	4.7	2.16667
480	2.4	3.8	2
490	2.6	3.1	2.5
500	4.4	1.5	2.66667
510	2.8	2.7	1.5
520	3.6	2.8	2.33333
530	2.7	2.3	3.33333
540	3.7	2.9	2.5
550	3.9	3.2	2.16667
560	3.5	2.7	3.5
570	4.7	4.4	3.5
580	3.7	3.3	1.33333
590	4.4	3.2	4.16667
600	2.1	4.1	2
610	6.6	4.2	0.833333
620	2.9	2.9	3.16667
630	2.4	3.1	3.16667
640	2.5	4.7	3.5
650	1.4	1.6	1.16667
660	3.6	4.3	2
670	2.9	1.5	2
680	1.3	1.5	1.5
690	5.9	1.4	3.16667
700	10	1.8	6.33333
710	13.9	2.2	8.66667
720	12.3	3.6	6.33333
730	9.9	2.6	5.16667
740	3.9	3.7	5.66667
750	1.5	2.4	4
760	1.6	5.2	9.16667
770	0.1	4.9	5.5
780	2.7	7.2	11
790	6.4	8.2	10.1667
800	7.6	14	9.33333
810	9	7.4	7.66667
820	6.9	6.7	9.83333
830	5.7	5.4	7.83333
840	5	6.8	7.5
850	9.3	7.4	4.5
860	8.7	6	5.5
870	10.2	6.9	5.83333
880	10.9	6.3	6.16667
890	10	7.3	7.33333
900	11.5	6.6	11
910	4.7	4.7	4.16667
920	13.9	6.4	3.83333
930	12.4	6	6
940	12	5.8	5.83333
950	6.6	7.2	5.83333
960	10.5	5.3	5.83333
970	12.3	5.5	8.33333
980	10.4	5.2	11.3333
990	11.2	7.6	6.33333
1000	13.1	6	4.83333
1010	10.9	3.7	8.33333
1020	12.6	5.4	2.66667
1030	9.2	6.3	6.33333
1040	11.3	6.1	4
1050	12.1	7.3	2.83333
1060	10.3	8.4	5.5
1070	8.9	4.7	4.16667
1080	9.8	7.6	3.5
1090	10.1	4.3	5.83333
1100	9.4	6.6	6
1110	12.5	5.3	3.16667
1120	7.4	6.9	2.66667
1130	6.5	5.4	6.16667
1140	7.1	4.1	3.83333
1150	8.4	6.8	5.83333
1160	6.4	5.2	2.66667
1170	6.8	5.6	2.66667
1180	8.3	5.8	2.83333
1190	6.9	4.5	2.66667
1200	8.2	5.8	4.66667
1210	6.7	5.2	2.66667
1220	7.4	4.2	4
1230	7.1	5.3	3.83333
1240	8.1	6.7	2.33333
1250	5.9	4.5	4.83333
1260	7.8	5	4
1270	4.4	3.9	4
1280	5.4	4	3.5
1290	6.4	3.1	2
1300	6.3	2.8	1.33333
1310	6.4	2.5	3.16667
1320	5.6	3.6	1.33333
1330	6.7	4.3	3.83333
1340	5.8	4.5	2.16667
1350	6.6	2.9	1.16667
1360	7.1	5.3	3.5
1370	6	2.2	3.66667
1380	5.3	3	3.33333
1390	3.1	3	2.83333
1400	4.6	2.1	2.33333
1410	5.1	1.5	3.33333
1420	6	2.5	4.33333
1430	4.9	3.8	2.16667
1440	5.4	3.8	2
1450	6.4	2.6	3.5
1460	3.6	2.2	3.33333
1470	4.4	2.7	2.66667
1480	3.3	2	2.83333
1490	3.5	3.7	3.5
1500	8.3	2.4	1.83333
1510	6.7	2	1.66667
1520	4.4	2.3	1.66667
1530	3.9	2.7	2.16667
1540	5.7	1.9	2.66667
1550	4.9	3.1	2.66667
1560	3.6	3.7	3.16667
1570	3	1.9	3.16667
1580	7.1	2.2	2.83333
1590	8.1	3.4	2.5
1600	6.5	2.2	2.33333
1610	4.1	2.7	3.33333
1620	4.8	2	2.33333
1630	3.4	2	2.16667
1640	2.3	2.6	1.33333
1650	3.6	1.8	1.5
1660	2.4	3	2.33333
1670	1.5	2.1	5
1680	4.4	1.6	2
1690	7.6	2.3	2.16667
1700	4.6	1.5	2.16667
1710	4.1	1.9	3.16667
1720	2.4	4.8	0.5
1730	6.2	2.2	3.16667
1740	4.4	1.5	2.33333
1750	4.8	1.6	1
1760	3.7	1.4	2
1770	2.5	1.4	1.66667
1780	2.3	6	2.33333
1790	1	3.6	3.16667
1800	1	4.2	4.16667

## Sheet: Figure 5
Figure 5d			Figure 5e			Figure 5f			Figure 5g	Color-mapped raster plot		Firing rate (Hz)					Figure 5g	Filled plot		Figure 5h
Control	Muscimol		Control	Muscimol		Control	Muscimol			1	2	3	4	5	6		Time (sec)	Firing rate (Hz)		Control	Muscimol
952	141		511	53		0.5	0.1		10	0.1	0.1	2.5	2.5	1.1	0.3		10	6.6		101.6	35.3
774	366		388	36		0.4	0.1		20	0.3	0.7	2.6	2.3	1.2	0.9		20	8		91.1	26.1
678	312		514	69		0.3	0		30	0.3	0.2	1.2	1.7	2.6	0.3		30	6.3		91.1	18.5
356	106		166	42		0.4	0.1		40	0.2	0.8	0.7	2.8	0.8	0.3		40	5.6		110.5	22.1
470	58		367	22		0.4	0.1		50	0.1	0.7	0.9	1.2	0.5	0.5		50	3.9		122.3	19.4
462	28		188	0		0.5	0.2		60	0.3	1.1	1.4	2.5	1.2	0.3		60	6.8		95.9	7.3
									70	0.3	0.3	1.9	2.7	2.4	0.2		70	7.8		88.5	23.8
									80	0.5	0.4	1.4	1.8	1.6	1.2		80	6.9		92.3	17.8
									90	0.2	0.6	0.7	2.6	1.1	1.2		90	6.4		101.1	75
									100	0	0.8	0.4	3.1	0.6	0.7		100	5.6
									110	0	1	0.9	3.7	1.6	0.4		110	7.6
									120	0.2	0.4	1.4	3.1	1.3	1.1		120	7.5
									130	0.3	0.4	0.9	0.8	0.7	0.3		130	3.4
									140	0.1	0.6	0.9	3	1.3	0.1		140	6
									150	0	0.6	1.7	4.4	2	0.3		150	9
									160	0.2	0.5	1.3	3.2	2.1	0.5		160	7.8
									170	0.2	0.4	3.9	5.5	5.6	1.7		170	17.3
									180	0.1	0.6	0.9	3.9	4.1	0.3		180	9.9
									190	0	0.4	0.9	4.5	2.1	0.2		190	8.1
									200	0	0.1	3.2	6.6	3.3	2.4		200	15.6
									210	0.3	0.7	1.2	2.2	0.8	0.2		210	5.4
									220	0	1.1	0.6	3.2	1.3	0.2		220	6.4
									230	0	0.2	2.8	4.6	4.6	2.1		230	14.3
									240	0	0.1	0	1.4	0.2	0.1		240	1.8
									250	0	0	0.3	1.1	0.1	0		250	1.5
									260	0	0	2.2	3.6	2.2	1.5		260	9.5
									270	0	0	0.2	0.6	0.5	0		270	1.3
									280	0	0	0	0.4	0.5	0		280	0.9
									290	0	0	0.2	1.3	0.4	0		290	1.9
									300	0	0	0.3	1.6	0.4	0		300	2.3
									310	0.2	0.4	0.8	1.7	0.9	0.3		310	4.3
									320	0.2	0.3	0.9	1.3	1.1	0.2		320	4
									330	0.1	1.5	1.4	2.1	1.3	0.2		330	6.6
									340	0	0.8	0.4	2.5	0.8	0.3		340	4.8
									350	0	0.2	0.4	5.9	0.8	0.6		350	7.9
									360	0	0.1	0.5	3.4	0.6	0		360	4.6
									370	0	0.2	0.1	3.1	0.2	0.2		370	3.8
									380	0.1	0.3	0.9	3.9	0.3	0.1		380	5.6
									390	0.5	0.7	1.8	2.6	1.7	0.2		390	7.5
									400	0.7	1.1	1	3	1.2	0.2		400	7.2
									410	0.8	0.8	1.5	4.3	1.1	0.1		410	8.6
									420	0.2	1	0.9	3.3	0.9	0.1		420	6.4
									430	0	0.2	0.6	1.8	1.3	0		430	3.9
									440	0.1	0.4	0.5	2.1	1.6	0		440	4.7
									450	0	0	0	2.1	0.4	0		450	2.5
									460	0.2	0.9	0.5	1.8	0.8	0.4		460	4.6
									470	0	0.3	0.2	1.5	2	0		470	4
									480	0	0.5	0.4	1.7	1.6	0		480	4.2
									490	0.1	0.2	0.7	3	1.5	0.1		490	5.6
									500	0.2	0.4	0.4	1.6	0.9	0.2		500	3.7
									510	0.5	0.7	0.7	1.5	0.6	0.1		510	4.1
									520	0.7	0.9	1.5	2.6	0.8	0.2		520	6.7
									530	0.3	0.3	1.2	0.8	1.3	0.1		530	4
									540	0.5	1.3	1.7	3.3	1.3	0.2		540	8.3
									550	0.1	0.7	1.1	0.9	0.7	0		550	3.5
									560	0	0.3	0.3	0.3	0.5	0		560	1.4
									570	0	0.1	0	0.4	0.1	0		570	0.6
									580	0	0.2	0.7	0.6	0.1	0.1		580	1.7
									590	0	0.1	0.1	0.1	0.2	0		590	0.5
									600	0	0	0.1	0.2	0.1	0		600	0.4
									610	0	0	0	0	0	0		610	0
									620	0	0	0.1	0.1	0.3	0		620	0.5
									630	0.1	0.1	0.9	0.3	0.3	0		630	1.7
									640	0	0	0.2	0.2	0.2	0		640	0.6
									650	0	0	0	0.1	0.1	0		650	0.2
									660	0	0	0.1	0.1	0	0		660	0.2
									670	0	0	0.1	0.4	0.4	0		670	0.9
									680	0	0.1	0.1	0.1	0	0		680	0.3
									690	0	0	0	0	0	0		690	0
									700	0	0	0	0	0.1	0		700	0.1
									710	0	0	0.3	0.3	0.3	0		710	0.9
									720	0	0.1	0.2	0	0.1	0		720	0.4
									730	0	0	0	0	0.2	0		730	0.2
									740	0	0.2	0.2	0.4	0.2	0		740	1
									750	0.3	0.2	1.8	1	1.1	0.5		750	4.9
									760	0	0	0	0	0	0.1		760	0.1
									770	0	0	0	0.1	0	0		770	0.1
									780	0	0	0	0.1	0.1	0		780	0.2
									790	0	0	0	0.2	0.2	0		790	0.4
									800	0	0.1	0	0.1	0.4	0.1		800	0.7
									810	0	0	0	0.4	0	0		810	0.4
									820	0	0	0	0.5	0	0.2		820	0.7
									830	0	0	0	0.2	0.1	0		830	0.3
									840	0	0	0.1	0.4	0.1	0		840	0.6
									850	0	0	0.1	0.1	0.2	0		850	0.4
									860	0	0	0.1	0	0.2	0		860	0.3
									870	0	0	0	0.1	0	0		870	0.1
									880	0	0	0.1	0.1	0.3	0		880	0.5
									890	0	0	0	0	0.4	0		890	0.4
									900	0	0	0.1	0.1	0	0		900	0.2
									910	0.1	0	0.4	0.3	1.7	0.3		910	2.8
									920	0.1	0	0.2	0.2	0.3	0		920	0.8
									930	0	0	0.1	0	0.3	0.1		930	0.5
									940	0	0	0	0.1	0	0		940	0.1
									950	0	0	0	0	0	0		950	0
									960	0	0	0	0	0	0		960	0
									970	0	0	0	0	0	0		970	0
									980	0	0	0	0	0	0		980	0
									990	0	0	0	0	0	0		990	0
									1000	0	0	0	0	0	0		1000	0
									1010	0	0	0	0	0	0		1010	0
									1020	0	0	0	0	0	0		1020	0
									1030	0	0	0	0	0	0		1030	0
									1040	0	0	0	0	0	0		1040	0
									1050	0	0	0	0	0	0		1050	0
									1060	0	0	0	0	0	0		1060	0
									1070	0	0	0	0	0	0		1070	0
									1080	0	0	0	0	0	0		1080	0
									1090	0	0	0	0	0	0		1090	0
									1100	0	0	0	0	0	0		1100	0
									1110	0	0	0	0	0	0		1110	0
									1120	0	0	0	0	0	0		1120	0
									1130	0	0	0	0	0	0		1130	0
									1140	0	0	0	0	0	0		1140	0
									1150	0	0	0	0	0	0		1150	0
									1160	0	0	0	0	0	0		1160	0
									1170	0	0	0	0	0	0		1170	0
									1180	0	0	0	0	0	0		1180	0
									1190	0	0	0	0	0	0		1190	0
									1200	0	0	0	0	0	0		1200	0

## Sheet: Figure 6
Figure 6c	Color-mapped raster plot																						Figure 6c	Color-mapped raster plot		Red mouse (LH)	Firing rate (Hz)		Figure 6f			Figure 6g			Figure 6j
	1	2	3	4	5	6	7	8	9	10	11	12	13	14	15	16	17	18	19	20	21			1	2	3	4		Before providing food	After providing food		Before providing food	After providing food		Before providing food	After providing food
0	0	0	0	0	0	0	0	0	0	0	0	0	0	0	0	0	0	0	0	0	0		0	0	0	0	0		1.14	1.17		1.47	6.19		9	1
0.5	1	0	0	0	0	1	1	1	1	0	0	0	0	0	1	1	0	0	0	1	0		0.5	0	0	0	1		1.04	1.06		1.04	4.86		4	3
1	0	0	1	0	2	2	1	0	2	0	0	0	0	0	0	0	0	0	0	1	0		1	6	3	6	12		0.97	1.01		0.95	5.76		7	3
1.5	0	0	2	2	4	3	0	1	0	0	0	0	0	0	0	0	0	0	2	1	0		1.5	14	12	12	15		1.66	1.23		2.3	6.26		2	7
2	1	0	3	1	1	2	7	4	0	1	1	0	2	3	1	1	0	0	2	1	0		2	0	0	0	1		1.71	2.14		1.88	7.37		4	6
2.5	0	0	3	0	2	0	0	1	1	0	0	1	6	2	0	0	0	0	3	3	0		2.5	0	0	0	0		2.48	2.54		4.11	6.3		5	4
3	0	0	0	0	1	1	1	0	2	0	0	0	5	5	0	0	0	1	1	1	0		3	0	0	0	0		14.22	12.98		1.63	6.66		6	3
3.5	0	0	1	0	2	1	5	2	0	0	0	1	6	6	0	0	0	0	0	1	0		3.5	0	0	0	0		5.63	7.3		2.41	5.05		6	4
4	0	0	3	0	3	1	5	0	3	0	0	1	8	5	0	0	0	1	4	2	0		4	1	3	0	1		10.04	9.66		1.72	5.86		7	3
4.5	1	1	3	1	2	3	2	6	2	0	1	3	5	4	1	2	1	2	5	1	2		4.5	0	0	0	0		8.52	9.52		0.63	4.19		5	4
5	4	0	3	2	3	3	6	3	4	1	1	3	2	6	2	2	3	3	2	2	1		5	0	0	0	0		7.05	6.53		1.62	6.02		5	4
5.5	2	1	4	0	4	2	1	2	2	0	0	1	13	5	0	0	0	1	0	1	2		5.5	0	0	0	0		0.21	0.28		2.41	6.1		4	5
6	0	0	0	0	2	0	1	1	0	0	0	1	9	5	0	0	0	0	2	0	0		6	0	0	0	0		5.34	5.1		9.87	11.77
6.5	0	0	4	0	1	2	4	0	0	0	0	0	10	2	0	0	0	0	0	2	0		6.5	0	0	0	0		4.57	4.21		7.14	14.29
7	0	0	4	0	2	1	0	1	2	0	0	0	5	5	0	0	0	0	0	0	0		7	0	0	0	0		0.14	0.16		1.25	5.47
7.5	0	0	2	0	5	3	3	0	2	0	0	1	3	1	0	0	0	0	3	1	1		7.5	0	0	0	0		1.91	1.96		1.67	4.92
8	0	0	0	0	8	0	4	0	0	0	0	1	4	2	0	0	0	0	2	1	0		8	0	0	0	0		3.17	3.21		0.96	4.61
8.5	1	1	0	3	2	3	4	1	1	2	2	0	2	5	2	2	0	3	3	1	2		8.5	0	0	0	0		2.26	2.84		2.82	5.44
9	1	0	0	1	1	5	2	4	1	1	1	2	1	2	1	2	1	6	1	1	0		9	0	1	2	0		3.13	3.44		1.36	6.43
9.5	0	0	1	1	2	2	0	1	4	0	0	1	4	0	0	0	0	0	2	1	1		9.5	3	0	1	0					2.58	5.64
10	0	0	3	0	2	1	0	0	5	0	0	0	2	5	0	0	0	0	3	2	0		10	0	0	0	0					2.04	6.42
10.5	0	0	0	1	6	1	1	0	0	1	1	0	8	2	0	1	2	0	2	1	0		10.5	0	0	0	0					1.96353	7.39412
11	0	0	0	0	2	2	1	4	1	0	0	0	2	0	0	0	0	1	2	0	0		11	0	0	0	0					5.138	13.1509
11.5	0	0	1	1	3	3	2	1	0	0	0	2	8	1	0	1	0	0	2	1	0		11.5	5	5	6	2					1.68176	9.04868
12	0	0	1	1	2	2	1	1	1	0	0	0	6	5	0	0	0	0	1	0	0		12	0	0	0	0					0.891176	5.79441
12.5	0	0	3	0	5	1	2	0	1	0	0	0	8	7	0	0	0	0	0	0	0		12.5	1	1	0	0					1.24412	7.38765
13	0	0	2	1	3	2	1	0	0	1	1	0	1	1	1	0	0	2	2	2	0		13	0	0	0	0					0.993529	7.19588
13.5	0	0	0	0	4	1	2	1	0	0	0	0	3	0	0	1	0	0	2	1	0		13.5	0	0	0	0					1.12	6.06412
14	1	0	0	0	4	0	1	0	0	0	0	0	3	3	0	2	0	0	0	1	0		14	0	0	0	0					2.37	6.49067
14.5	0	0	1	0	3	2	2	1	0	0	0	0	1	0	0	0	0	0	1	0	0		14.5	1	1	0	0					2.75	8.84533
15	0	0	2	0	2	1	3	0	2	0	0	0	0	0	0	1	0	0	1	2	2		15	1	0	2	0					1.38	6.48033
15.5	0	0	0	0	7	3	3	1	0	0	0	0	0	0	1	1	0	3	1	0	0		15.5	0	0	0	0					1.89	6.512
16	0	0	1	0	4	1	1	0	0	0	0	0	1	0	0	0	0	0	1	0	0		16	0	0	0	0					1.29	6.44967
16.5	0	0	1	0	4	1	1	0	2	0	0	0	1	2	2	0	0	0	1	2	0		16.5	0	0	0	0					1.46	6.466
17	1	0	0	0	1	1	2	0	1	0	0	1	13	1	0	0	0	0	4	0	0		17	0	0	1	0					0.91	5.98333
17.5	1	2	2	1	3	2	6	3	4	0	1	2	4	5	1	2	1	2	3	1	1		17.5	0	0	0	0					0.99	5.51867
18	2	0	1	0	4	1	4	0	0	0	1	0	5	6	0	0	0	0	2	0	0		18	2	1	2	1					1.37	6.904
18.5	0	5	2	4	5	4	2	5	3	3	4	4	7	11	5	3	3	5	3	1	2		18.5	0	0	0	0					0.99	5.90647
19	0	1	0	0	5	1	3	1	1	0	0	2	6	4	1	0	0	1	1	2	0		19	0	0	0	0					0.79	5.83857
19.5	1	1	1	0	2	1	4	0	1	0	0	3	10	7	3	0	0	1	2	1	0		19.5	1	1	0	0					0.94	6.71791
20	1	0	0	2	2	3	2	1	1	0	0	3	6	2	0	3	0	0	1	1	0		20	3	1	3	3
20.5	1	1	3	0	2	2	5	2	1	0	0	0	2	0	1	0	0	1	3	3	0		20.5	0	0	0	0
21	0	0	2	0	4	2	2	0	1	0	0	0	1	1	0	1	0	0	0	1	0		21	0	0	0	1
21.5	0	0	0	0	5	0	4	0	3	0	0	0	0	1	0	0	0	1	2	1	1		21.5	1	1	1	1
22	0	0	0	0	3	1	3	0	1	0	0	1	1	2	0	0	0	0	0	1	0		22	0	0	0	0
22.5	0	0	3	0	4	0	0	1	0	0	0	0	5	0	1	0	0	0	2	1	0		22.5	0	0	0	0
23	0	0	2	0	2	0	3	1	2	0	0	0	0	2	0	0	0	0	2	1	0		23	0	0	0	0
23.5	1	0	0	1	2	1	2	0	0	0	0	0	5	2	0	2	0	0	1	0	0		23.5	0	0	0	0
24	0	0	3	0	2	0	1	0	1	0	0	0	8	1	1	0	0	0	1	0	1		24	0	0	0	0
24.5	0	0	1	1	2	2	1	0	1	1	0	0	2	1	1	1	0	0	0	1	1		24.5	0	0	0	0
25	0	0	1	0	1	1	2	2	0	0	0	1	1	0	0	0	0	0	0	0	0		25	0	0	0	0
25.5	0	0	0	1	3	2	5	0	0	0	1	0	3	3	0	1	1	0	0	1	0		25.5	0	0	0	0
26	0	0	2	0	4	0	1	1	1	0	0	0	4	1	1	0	0	0	1	2	0		26	1	1	3	3
26.5	0	0	0	0	4	0	0	0	2	0	0	0	6	1	0	0	0	0	0	2	0		26.5	2	1	0	1
27	0	0	2	0	0	2	0	1	2	0	0	0	0	0	0	0	0	0	0	1	0		27	0	0	0	0
27.5	0	1	1	1	2	0	1	0	0	0	1	0	1	1	0	1	2	0	1	1	1		27.5	0	0	0	0
28	0	0	2	1	1	2	1	0	4	0	0	1	0	0	0	0	0	0	1	3	1		28	0	0	0	0
28.5	0	0	1	0	3	1	3	0	2	0	0	4	1	1	0	1	0	1	0	2	0		28.5	0	0	0	0
29	1	1	3	1	2	3	5	3	3	0	1	0	5	5	1	0	1	2	1	1	2		29	0	0	0	0
29.5	0	0	1	0	2	1	4	0	3	0	0	0	7	4	0	1	0	1	0	2	0		29.5	0	0	0	0
30	0	0	1	2	4	0	3	2	4	0	0	1	7	5	0	0	0	0	0	1	0		30	1	1	1	1
30.5	0	0	1	0	5	1	4	0	1	0	0	0	4	2	0	0	0	0	1	2	0		30.5	0	0	0	0
31	0	0	0	0	3	6	1	0	2	0	0	1	0	3	0	2	0	2	1	1	0		31	0	0	0	0
31.5	1	0	0	0	7	4	0	1	0	0	0	0	0	0	0	0	0	0	4	0	0		31.5	1	1	1	2
32	1	1	0	0	6	4	0	1	1	0	0	1	0	1	1	3	0	0	2	0	1		32	0	0	0	0
32.5	0	0	0	0	5	2	0	0	0	0	0	0	0	0	0	2	0	0	2	1	0		32.5	0	0	0	0
33	1	0	2	1	8	5	0	1	3	0	0	1	1	0	2	4	1	0	2	2	2		33	0	1	0	0
33.5	3	2	3	2	7	8	3	3	4	2	1	2	3	3	5	4	3	5	1	3	3		33.5	1	0	1	0
34	0	2	0	1	3	4	0	0	3	1	2	0	0	2	2	3	3	4	1	1	5		34	0	0	0	0
34.5	3	1	4	2	4	5	4	2	6	0	1	5	3	4	4	3	1	1	3	1	2		34.5	2	1	2	2
35	0	0	0	0	6	1	2	0	0	0	0	1	1	0	0	1	0	1	2	0	0		35	0	0	0	0
35.5	7	4	7	4	3	8	1	5	6	3	3	3	0	9	4	4	4	4	6	3	5		35.5	0	0	0	0
36	6	1	6	3	6	6	5	5	3	2	4	5	4	7	2	4	4	6	3	7	2		36	0	0	0	0
36.5	2	2	2	2	3	3	4	1	3	0	0	2	1	2	2	2	0	2	5	3	2		36.5	0	0	0	0
37	5	4	4	6	3	6	4	4	4	2	5	4	3	5	6	4	4	4	3	5	1		37	0	0	0	0
37.5	7	4	7	6	6	11	4	3	6	5	5	2	2	6	4	3	7	8	5	7	4		37.5	2	2	1	1
38	0	4	2	3	0	9	1	1	3	0	1	1	0	2	1	1	1	1	0	4	0		38	3	2	1	4
38.5	2	0	0	0	1	3	0	0	0	0	0	0	0	0	1	1	0	0	1	0	0		38.5	0	0	0	0
39	6	3	5	3	4	16	4	8	8	4	6	5	7	9	9	7	5	7	3	4	5		39	0	0	0	0
39.5	5	5	4	5	5	10	7	3	10	5	9	5	2	16	6	3	7	9	4	7	1		39.5	0	0	0	0
40	6	3	5	3	5	9	8	6	5	1	2	6	6	3	5	2	4	7	2	1	2		40	0	0	0	0
40.5	4	6	1	7	4	10	4	9	5	6	7	2	1	9	5	4	9	5	5	3	3		40.5	0	0	0	0
41	5	4	9	9	5	14	5	8	10	3	4	10	4	17	9	10	4	7	3	7	3		41	1	0	1	1
41.5	7	6	8	6	7	11	4	12	6	4	9	3	8	10	10	8	4	7	3	9	5		41.5	0	0	0	0
42	6	6	4	8	6	9	5	9	10	7	10	7	3	17	9	9	10	13	4	6	5		42	1	1	2	2
42.5	8	2	5	2	8	7	2	4	3	3	4	4	6	4	6	5	6	6	2	5	4		42.5	0	1	1	0
43	1	3	1	4	2	10	4	3	4	3	3	3	1	6	3	6	6	7	2	3	3		43	1	1	1	0
43.5	4	5	4	5	2	7	3	7	4	4	7	2	0	10	7	4	5	2	7	5	1		43.5	0	0	0	0
44	2	1	3	2	1	4	0	1	3	4	3	0	5	6	2	2	3	4	0	2	1		44	1	0	0	0
44.5	1	4	1	4	5	5	1	4	2	4	4	1	4	9	3	4	3	5	0	3	3		44.5	0	0	1	0
45	4	6	2	4	2	6	0	8	3	2	3	4	4	7	4	7	1	4	5	5	1		45	2	1	2	1
45.5	2	2	6	1	1	7	5	4	0	2	1	1	3	8	1	3	1	5	0	3	1		45.5	0	0	0	0
46	5	3	1	4	3	6	4	1	5	1	3	2	3	9	3	7	1	3	5	3	2		46	0	0	0	0
46.5	5	2	3	2	3	6	1	2	5	3	5	2	8	6	2	9	1	5	1	3	0		46.5	0	0	0	0
47	4	4	5	8	4	7	3	7	9	0	4	4	5	5	8	8	4	7	4	8	4		47	0	0	0	0
47.5	5	5	5	10	3	13	4	8	8	0	3	5	3	7	4	6	0	6	0	6	4		47.5	0	0	0	0
48	10	3	7	6	4	10	3	10	9	1	5	4	3	10	4	5	4	9	5	4	5		48	0	0	0	0
48.5	2	4	3	6	2	7	2	6	3	6	3	2	4	4	3	2	3	3	1	2	2		48.5	0	0	0	1
49	0	1	1	2	2	1	1	1	2	0	0	0	3	2	0	0	1	1	0	1	0		49	0	0	0	0
49.5	0	3	0	2	0	6	2	3	4	0	2	2	4	11	0	0	3	4	2	1	3		49.5	0	0	0	0
50	8	3	1	5	4	8	3	4	2	2	3	2	12	11	4	4	2	3	3	3	4		50	1	1	0	0
50.5	4	2	3	5	1	8	3	5	1	4	3	1	8	17	1	2	2	2	4	4	4		50.5	0	0	0	0
51	4	0	3	0	1	2	4	0	4	0	0	0	15	7	1	2	1	0	0	5	1		51	2	3	1	3
51.5	3	3	4	2	4	4	5	2	4	0	0	0	11	11	1	3	2	2	1	6	1		51.5	2	2	1	8
52	2	0	2	3	2	2	1	0	3	0	1	0	10	6	0	1	0	1	1	1	1		52	0	0	0	1
52.5	8	6	4	6	5	11	4	12	4	4	7	2	15	14	9	6	4	9	4	6	5		52.5	0	0	1	0
53	4	4	3	4	4	7	2	6	1	5	5	2	8	10	7	5	2	4	3	2	4		53	0	0	0	0
53.5	1	0	1	3	2	3	1	2	3	1	1	0	12	7	2	2	1	2	2	1	0		53.5	0	0	1	0
54	4	7	8	8	5	10	2	10	9	8	6	6	4	14	8	8	9	11	5	7	4		54	0	0	0	0
54.5	4	0	2	1	5	2	5	1	2	1	2	2	4	2	1	1	0	0	2	3	0		54.5	0	0	1	0
55	2	2	4	0	1	6	2	2	3	2	4	2	1	2	1	2	2	2	0	1	2		55	1	0	2	0
55.5	0	0	2	0	4	4	0	0	0	0	0	0	0	0	0	0	0	0	1	1	0		55.5	0	0	0	0
56	5	1	5	2	5	6	2	6	2	2	1	3	2	3	1	5	0	2	4	5	1		56	0	0	0	0
56.5	6	2	8	3	3	7	4	5	9	1	2	4	5	6	3	2	1	3	3	1	0		56.5	0	0	0	0
57	3	0	2	1	2	5	1	1	1	0	0	1	2	0	1	1	0	0	2	1	0		57	0	0	0	0
57.5	2	1	2	2	2	3	3	6	1	2	1	1	3	5	1	1	1	1	1	2	1		57.5	0	0	0	0
58	0	0	2	1	3	0	4	2	0	0	0	0	4	6	0	1	0	1	0	3	2		58	0	0	0	0
58.5	3	2	2	0	4	4	4	2	1	1	1	2	12	3	2	3	1	3	3	0	2		58.5	0	0	0	0
59	1	0	0	0	1	2	1	0	0	0	0	0	8	3	0	0	0	0	0	0	0		59	0	0	0	0
59.5	5	1	2	3	7	3	3	4	5	0	0	5	7	6	1	1	1	1	0	4	1		59.5	4	3	2	3
60	0	0	0	0	4	1	7	1	0	0	0	0	10	2	0	0	0	0	0	0	0		60	0	0	0	0
60.5	0	1	1	0	1	2	5	1	1	0	0	2	5	0	0	0	1	0	2	1	2		60.5	0	0	0	0
61	2	0	1	0	9	2	2	2	2	0	0	1	0	0	0	0	0	1	2	2	0		61	0	0	0	0
61.5	3	0	1	0	2	5	0	2	0	1	2	0	1	3	0	0	2	2	1	1	2		61.5	0	0	0	0
62	0	0	1	0	1	3	3	0	0	0	0	1	2	0	0	0	0	1	2	0	0		62	0	0	1	0
62.5	0	0	0	0	4	1	0	0	0	0	0	1	1	0	0	0	0	0	0	0	0		62.5	2	0	4	0
63	0	0	0	0	8	0	0	0	0	0	0	0	0	0	0	0	0	0	0	0	0		63	2	2	0	1
63.5	2	0	2	1	2	1	3	3	4	0	1	3	4	2	4	1	2	0	2	0	1		63.5	0	0	0	0
64	1	1	0	0	5	1	3	0	0	0	0	0	0	0	0	1	0	0	0	0	0		64	0	0	0	0
64.5	0	1	0	0	4	2	2	0	0	0	0	0	2	0	0	0	0	0	0	0	0		64.5	0	1	1	1
65	1	0	0	0	3	2	3	1	0	0	0	0	0	1	0	1	0	1	2	1	0		65	3	1	5	0
65.5	0	1	0	0	2	3	0	2	0	0	0	0	3	4	0	0	0	0	0	0	0		65.5	0	0	0	0
66	0	0	0	0	1	2	1	1	1	0	1	0	0	5	0	0	1	0	0	1	0		66	0	0	0	0
66.5	2	1	0	1	3	4	3	1	1	0	0	0	0	1	0	2	0	1	2	1	1		66.5	0	0	0	0
67	1	0	0	0	3	4	1	1	2	0	0	2	3	0	0	0	2	0	2	0	0		67	0	0	0	0
67.5	0	0	0	0	3	4	0	2	0	0	0	0	1	1	1	1	0	0	0	2	0		67.5	1	1	1	2
68	1	0	2	0	5	2	2	0	0	0	0	0	0	0	0	1	0	0	0	1	0		68	0	0	0	0
68.5	1	0	0	1	5	3	3	1	3	0	0	1	0	0	1	0	0	1	3	1	0		68.5	0	0	0	1
69	1	2	2	0	2	5	1	0	1	0	0	0	0	0	0	0	0	1	1	2	0		69	1	1	0	0
69.5	1	1	0	0	5	3	2	0	0	0	0	0	0	0	0	1	0	0	1	1	0		69.5	3	2	2	4
70	1	0	0	0	1	0	4	1	0	0	0	0	0	0	0	0	0	0	1	0	0		70	1	2	0	4
70.5	1	2	2	1	3	4	2	3	2	0	1	1	0	3	0	1	0	0	0	1	1		70.5	1	2	1	0
71	2	0	0	1	4	1	1	0	0	0	1	0	2	2	2	2	0	1	0	0	0		71	0	0	1	1
71.5	0	2	1	1	2	2	1	3	1	0	1	0	1	3	1	2	0	1	0	1	0		71.5	2	3	3	2
72	2	0	1	1	3	2	3	2	1	0	0	0	0	1	0	0	0	1	0	0	0		72	7	4	2	2
72.5	0	0	0	0	3	4	2	4	0	0	0	0	0	0	0	1	0	2	0	0	0		72.5	0	0	1	1
73	0	0	1	0	3	2	1	4	1	0	0	0	0	0	0	0	0	1	5	1	0		73	0	0	0	0
73.5	0	0	0	1	0	3	3	3	0	0	0	0	3	1	0	0	0	0	0	1	0		73.5	0	0	0	0
74	0	0	0	0	0	1	4	0	0	0	0	0	6	3	0	0	0	0	0	0	0		74	0	0	0	0
74.5	0	0	0	0	1	2	3	0	1	0	0	0	8	7	0	1	0	0	0	3	0		74.5	0	0	0	0
75	2	0	0	0	4	1	1	3	0	0	0	0	2	1	0	2	0	0	2	1	0		75	1	1	0	1
75.5	0	0	1	0	3	2	2	3	1	0	0	0	3	3	0	1	0	0	1	3	0		75.5	3	1	2	1
76	0	0	0	0	2	4	3	5	1	0	0	0	0	0	0	0	0	0	0	2	0		76	0	0	0	0
76.5	0	0	0	0	4	1	2	1	0	0	0	0	0	0	0	0	0	0	1	0	0		76.5	0	0	0	0
77	0	0	0	0	3	2	2	1	2	1	2	2	5	3	3	5	1	0	0	3	0		77	0	0	2	2
77.5	0	0	0	1	4	2	1	3	4	0	0	2	2	4	0	1	2	1	1	1	0		77.5	0	0	0	0
78	1	0	1	0	3	2	2	2	1	0	0	0	0	0	0	1	0	0	1	0	0		78	1	0	1	0
78.5	0	0	1	0	2	2	2	0	3	0	0	0	1	1	0	1	0	0	2	2	0		78.5	0	1	1	1
79	0	0	1	0	2	1	0	0	0	0	0	0	1	1	0	0	0	0	0	2	0		79	0	0	0	0
79.5	2	1	2	1	2	4	2	4	3	2	0	7	5	5	4	3	3	6	3	0	1		79.5	2	1	2	3
80	0	0	0	0	0	3	1	2	0	0	0	0	0	0	0	1	0	0	1	1	0		80	0	0	0	0
80.5	1	1	1	0	1	2	5	3	0	1	2	1	3	6	0	4	0	1	0	0	0		80.5	0	0	0	0
81	0	0	0	0	1	2	2	1	0	0	0	0	0	3	0	0	0	0	1	0	0		81	0	0	0	0
81.5	0	0	1	0	0	3	2	0	0	0	0	0	1	3	0	0	0	0	2	1	0		81.5	0	0	0	0
82	0	0	1	1	5	1	2	1	0	0	0	0	3	4	0	1	0	1	0	0	0		82	1	1	1	1
82.5	0	0	0	0	0	1	3	0	0	0	0	0	6	2	0	1	0	0	0	0	0		82.5	0	1	1	1
83	0	0	4	0	2	0	2	1	2	0	0	0	11	2	0	0	0	0	0	1	0		83	3	2	3	1
83.5	0	0	4	0	4	1	4	0	2	0	0	0	7	2	0	0	0	0	1	1	0		83.5	2	2	3	3
84	0	0	2	0	1	1	4	1	0	0	0	0	4	4	0	1	0	0	1	1	0		84	0	0	0	0
84.5	0	0	1	0	2	4	2	1	0	0	0	0	1	2	0	1	1	1	1	3	0		84.5	0	0	0	0
85	0	0	0	0	4	1	4	3	2	0	0	0	3	3	0	1	0	1	5	2	1		85	3	3	1	0
85.5	1	0	2	0	2	2	4	3	0	1	0	0	8	5	0	1	1	0	0	0	0		85.5	2	1	1	2
86	0	0	0	0	2	2	6	3	0	0	0	1	5	6	0	0	0	3	2	0	0		86	0	0	0	0
86.5	1	2	2	0	3	3	8	6	1	1	1	0	0	6	0	0	2	2	1	0	2		86.5	0	0	0	0
87	0	0	1	0	4	0	1	3	0	0	0	0	0	1	0	1	0	0	0	0	0		87	0	0	0	0
87.5	1	0	2	1	3	3	1	0	1	1	1	0	2	2	1	0	1	0	2	2	1		87.5	0	0	0	0
88	0	0	0	0	3	1	2	0	2	0	0	0	4	1	0	0	0	0	3	0	0		88	0	0	0	1
88.5	4	1	2	3	4	4	2	2	3	1	0	1	7	6	3	2	2	1	3	1	2		88.5	0	0	0	0
89	1	0	1	0	3	3	3	2	0	0	0	0	5	2	0	0	0	0	1	0	0		89	1	2	2	1
89.5	2	0	4	0	5	4	4	0	0	0	1	0	4	2	0	2	0	0	0	1	0		89.5	2	1	2	2
90	4	1	2	3	4	2	3	3	5	5	3	4	7	17	0	2	2	2	0	1	0		90	0	0	0	0
90.5	0	0	1	0	1	5	4	4	1	0	0	0	0	0	0	0	0	0	0	1	0		90.5	0	0	0	0
91	2	0	0	2	3	5	5	4	0	0	1	0	2	0	2	1	1	1	0	1	2		91	0	0	0	0
91.5	0	0	0	0	5	4	3	1	1	0	0	0	0	1	0	0	0	0	1	1	0		91.5	0	0	0	2
92	2	0	0	0	3	2	2	0	1	0	0	0	1	1	0	3	0	0	1	4	1		92	8	6	8	5
92.5	3	1	2	0	4	3	3	1	2	0	3	1	4	9	1	1	2	1	2	0	0		92.5	6	3	8	2
93	1	0	0	0	1	2	2	0	0	0	0	0	1	0	0	0	0	0	2	0	0		93	0	0	0	0
93.5	0	0	0	0	4	2	1	0	0	0	0	0	0	0	0	0	0	0	1	0	0		93.5	0	0	0	0
94	2	1	0	0	1	6	1	3	1	2	2	0	0	3	1	1	2	1	0	1	2		94	3	4	3	2
94.5	0	1	1	0	4	2	6	2	0	0	1	0	6	6	1	0	1	0	1	0	1		94.5	0	0	0	0
95	0	1	0	0	6	2	4	2	0	0	0	1	5	1	0	1	0	0	1	0	0		95	2	2	3	1
95.5	0	0	0	0	4	1	1	0	0	0	0	0	6	3	0	0	0	0	0	0	0		95.5	0	2	1	1
96	2	1	4	0	0	4	0	1	0	1	1	0	8	6	1	1	1	1	0	1	1		96	0	0	0	0
96.5	0	0	0	0	2	0	2	2	0	0	0	0	2	0	0	2	1	1	1	0	0		96.5	0	0	0	0
97	0	0	3	0	5	2	0	0	0	0	0	0	0	0	1	0	0	0	1	1	0		97	0	0	0	0
97.5	3	0	0	0	1	0	0	0	2	0	0	0	0	0	0	0	0	0	0	1	0		97.5	0	0	0	0
98	1	0	1	0	2	1	2	0	1	0	0	0	13	3	0	1	0	0	0	0	0		98	0	1	0	1
98.5	2	1	0	1	3	2	0	3	0	1	1	2	6	5	0	0	1	1	0	0	1		98.5	1	1	2	1
99	2	0	0	0	2	4	3	0	0	0	0	0	1	3	0	0	0	2	1	0	1		99	0	0	0	0
99.5	0	0	0	1	1	0	7	1	1	0	0	1	5	2	0	0	0	0	2	1	0		99.5	0	0	0	0
100	0	0	0	0	0	1	6	0	0	0	0	0	7	3	0	0	0	0	1	0	0		100	0	0	0	0
100.5	0	0	0	0	2	0	5	1	0	0	0	0	0	2	0	0	0	1	1	0	0		100.5	0	0	0	0
101	1	0	1	0	0	1	6	3	1	0	0	0	0	0	0	0	0	0	0	1	0		101	0	1	1	2
101.5	1	0	0	0	2	4	2	0	1	0	0	2	1	3	1	2	1	1	0	0	0		101.5	0	0	0	0
102	1	0	1	0	2	0	1	0	2	0	0	0	0	0	0	0	0	0	0	1	0		102	0	0	0	0
102.5	0	0	0	0	4	1	2	0	0	0	0	0	0	0	0	0	0	0	1	0	0		102.5	1	1	1	0
103	0	0	0	0	2	0	2	1	0	0	0	0	0	0	0	0	0	0	0	0	0		103	0	0	0	0
103.5	0	0	1	0	3	1	7	2	1	0	0	0	0	0	0	0	0	0	0	0	0		103.5	0	0	0	0
104	0	0	1	0	2	2	7	0	2	0	0	0	0	0	0	0	0	0	0	1	0		104	0	0	0	0
104.5	0	0	1	0	1	5	3	0	1	0	0	0	0	0	0	0	0	0	1	1	0		104.5	0	0	0	0
105	1	1	2	2	2	3	3	4	1	0	0	0	0	0	0	0	0	1	1	0	1		105	0	0	0	0
105.5	0	0	1	0	1	0	3	0	0	0	0	0	2	2	0	0	0	1	0	0	0		105.5	1	1	1	0
106	0	0	0	0	4	0	1	1	0	0	0	0	1	2	0	0	0	0	0	0	0		106	0	0	0	0
106.5	0	0	0	0	2	1	2	0	0	0	0	0	2	0	0	0	0	0	1	1	0		106.5	1	1	0	0
107	0	0	1	0	1	3	2	0	3	0	0	0	3	1	0	0	0	0	0	1	0		107	0	0	0	0
107.5	1	1	3	3	6	9	3	4	17	6	9	12	9	18	12	11	13	13	3	1	2		107.5	0	0	0	0
108	0	0	0	0	1	3	1	0	0	0	0	0	0	0	0	0	0	1	1	1	0		108	0	0	0	0
108.5	1	0	1	0	5	3	4	1	0	0	0	1	1	0	0	1	0	0	2	1	0		108.5	0	0	0	0
109	1	0	1	0	2	2	3	0	0	1	0	1	2	0	0	0	0	1	0	1	0		109	1	1	1	1
109.5	2	3	0	2	2	2	3	1	0	0	0	2	3	3	1	0	0	1	0	0	0		109.5	0	0	0	0
110	0	0	0	0	2	3	1	2	0	0	0	0	5	3	1	0	0	1	0	0	0		110	0	0	0	0
110.5	0	0	0	0	0	0	7	3	0	0	0	0	7	4	0	0	0	1	1	0	0		110.5	0	1	1	1
111	0	0	0	0	3	1	4	1	0	0	0	0	9	3	0	0	0	0	0	0	0		111	1	0	0	0
111.5	0	0	0	0	4	0	5	2	0	0	0	0	7	4	0	1	0	1	1	0	0		111.5	0	0	0	0
112	0	0	0	0	3	3	5	0	0	0	0	0	0	0	0	0	0	2	4	1	0		112	1	0	0	0
112.5	0	0	0	0	5	1	1	1	0	0	0	0	2	2	0	0	0	0	1	1	0		112.5	1	0	1	2
113	1	1	1	1	4	2	3	1	1	1	1	1	3	5	0	0	3	0	2	1	0		113	0	0	0	0
113.5	5	2	3	1	9	5	3	1	1	2	6	3	3	4	4	3	1	2	3	1	0		113.5	0	0	0	1
114	2	0	2	0	4	3	2	1	2	0	0	1	1	0	1	2	1	0	1	2	0		114	0	0	0	0
114.5	1	0	0	0	3	2	1	0	0	0	0	0	4	1	2	2	0	0	1	1	0		114.5	0	0	0	0
115	0	0	1	0	3	2	2	1	1	0	0	1	4	1	0	1	1	0	1	2	0		115	0	0	0	0
115.5	0	0	0	0	2	2	0	1	1	0	0	0	6	1	0	1	0	0	0	1	1		115.5	0	0	0	0
116	0	0	0	0	3	2	1	1	0	0	0	0	8	0	0	0	0	0	1	0	0		116	2	2	1	0
116.5	0	0	0	0	4	1	0	2	0	0	0	0	3	2	0	0	0	0	2	0	0		116.5	0	0	0	0
117	0	0	0	0	3	1	1	1	0	0	0	0	0	1	0	0	0	0	1	1	0		117	0	0	0	0
117.5	0	0	1	0	1	0	1	0	1	0	0	0	0	0	0	0	0	0	0	0	0		117.5	0	0	0	0
118	1	0	0	0	5	1	3	0	1	0	0	1	5	0	0	0	0	0	0	0	0		118	0	0	0	0
118.5	2	0	3	0	4	0	4	2	0	1	0	1	9	3	0	0	0	0	0	0	0		118.5	0	0	0	0
119	0	1	2	4	1	5	0	4	1	0	1	5	11	8	2	2	1	2	2	2	0		119	0	0	0	0
119.5	4	1	1	4	2	6	0	2	1	1	2	0	10	4	1	2	1	0	2	2	1		119.5	0	0	0	0
120	0	0	1	0	5	2	0	0	0	0	0	0	6	1	0	0	0	0	0	0	0		120	0	0	0	0
120.5	0	0	0	0	5	0	1	0	0	0	0	0	4	2	0	0	0	0	2	0	0		120.5	0	0	0	0
121	1	0	0	0	3	1	2	1	0	0	0	0	9	1	0	0	0	0	0	0	0		121	0	0	0	1
121.5	2	0	0	0	3	3	4	0	1	0	0	0	7	2	0	0	0	0	0	0	1		121.5	0	0	0	2
122	0	0	0	0	0	1	5	1	0	0	1	0	8	6	0	0	0	0	1	0	0		122	0	0	0	0
122.5	2	3	2	3	4	5	6	6	4	0	1	3	4	6	2	1	1	2	2	1	1		122.5	1	1	1	1
123	2	0	1	0	3	3	5	0	1	0	0	1	1	0	1	0	1	1	0	1	0		123	0	0	0	0
123.5	1	0	1	1	2	2	2	2	1	0	0	0	0	0	0	0	1	0	3	1	0		123.5	0	0	0	0
124	1	0	2	1	3	2	1	2	4	0	0	0	0	0	1	0	2	0	2	0	1		124	0	0	0	0
124.5	0	0	0	0	1	2	0	3	0	0	0	0	0	0	0	0	0	1	0	1	0		124.5	8	9	7	13
125	0	0	0	0	2	5	3	4	0	0	0	0	3	1	1	1	1	0	2	2	0		125	0	0	0	1
125.5	0	0	0	0	0	3	5	2	0	0	0	0	3	0	0	0	0	1	0	0	0		125.5	0	0	0	0
126	0	0	1	0	4	1	0	2	1	0	0	1	3	2	0	0	0	0	2	0	1		126	0	0	0	0
126.5	3	0	2	1	0	6	3	4	1	0	0	1	5	6	0	0	0	2	3	1	1		126.5	0	0	0	0
127	1	0	0	0	1	1	5	1	0	0	0	0	5	4	2	0	0	0	0	0	0		127	0	0	0	0
127.5	0	0	1	1	3	2	4	2	1	0	0	0	9	2	0	0	0	0	0	1	0		127.5	2	2	1	0
128	0	0	0	0	3	1	3	1	0	0	0	0	1	2	1	1	0	0	1	0	0		128	8	3	5	5
128.5	0	0	2	0	0	6	6	2	0	0	0	0	2	1	1	2	0	0	2	1	0		128.5	5	4	1	1
129	0	0	0	0	0	4	2	2	0	0	0	1	2	0	0	1	0	0	2	0	0		129	0	0	0	1
129.5	0	0	0	0	4	1	3	1	0	0	0	1	0	0	0	1	0	1	0	0	0		129.5	0	0	0	0
130	1	0	1	0	3	2	0	2	0	0	1	0	0	0	0	0	0	0	1	0	0		130	0	0	0	0
130.5	0	0	0	0	1	2	2	3	1	0	0	0	1	0	0	1	1	1	0	0	0		130.5	0	0	0	0
131	2	0	1	0	6	3	4	1	1	0	0	1	2	0	0	0	0	1	0	0	0		131	0	0	0	0
131.5	2	1	1	0	4	3	2	0	1	0	0	0	1	0	0	1	1	0	1	1	0		131.5	0	0	0	0
132	1	0	3	0	2	2	4	0	1	0	0	0	0	0	0	0	0	0	3	1	0		132	0	0	0	0
132.5	1	0	0	0	3	3	4	0	1	0	0	0	2	2	0	0	0	0	0	1	1		132.5	0	0	0	0
133	0	0	0	0	4	0	3	0	0	0	0	0	11	5	0	0	0	0	1	0	0		133	0	0	0	0
133.5	1	0	1	0	2	1	1	0	1	0	0	0	9	2	0	0	0	0	0	1	0		133.5	0	0	0	0
134	0	0	0	0	2	1	2	0	0	0	0	0	8	4	0	0	0	0	0	1	0		134	0	0	0	0
134.5	0	0	0	0	3	2	2	0	0	0	0	1	5	1	0	0	0	1	0	0	0		134.5	0	0	0	0
135	1	0	0	0	0	3	0	1	0	0	0	0	0	0	0	1	0	0	0	0	0		135	0	0	0	0
135.5	0	0	0	0	4	1	4	0	0	0	0	0	0	0	0	0	0	0	1	0	0		135.5	0	0	0	0
136	0	0	2	1	2	2	2	0	0	0	0	0	0	0	0	0	0	0	2	1	0		136	0	0	0	0
136.5	0	0	0	0	1	1	4	1	1	0	0	0	0	0	0	0	0	0	0	0	0		136.5	0	0	0	0
137	0	1	1	0	6	2	4	1	0	0	0	0	6	4	0	1	0	0	2	0	0		137	0	0	0	0
137.5	0	0	0	0	3	3	3	2	1	0	0	0	8	3	0	0	0	0	0	1	0		137.5	0	0	0	0
138	0	0	2	0	0	1	4	3	1	0	0	1	7	1	0	0	0	0	1	0	0		138	1	0	3	1
138.5	3	1	1	1	6	2	2	0	1	0	0	0	6	4	1	0	0	0	0	1	0		138.5	2	1	1	1
139	2	0	1	0	3	1	1	0	1	0	0	0	9	4	0	0	0	0	0	1	0		139	1	0	1	0
139.5	0	0	1	0	3	0	0	0	0	0	0	0	14	2	0	0	0	0	0	0	0		139.5	0	0	0	0
140	0	1	0	0	1	1	0	0	1	0	1	1	7	13	0	0	0	1	2	0	0		140	0	0	0	0
140.5	1	0	0	0	3	0	1	0	0	0	0	0	9	3	0	0	0	0	0	0	0		140.5	2	1	1	4
141	1	0	0	0	6	0	1	0	0	0	0	0	7	4	0	0	0	0	3	0	0		141	1	1	0	0
141.5	1	0	1	0	4	0	1	0	0	0	0	0	7	3	1	0	0	0	1	0	0		141.5	0	0	0	0
142	0	0	0	0	4	1	4	0	0	0	0	0	10	3	0	0	0	0	0	0	0		142	0	0	0	0
142.5	0	0	1	0	4	0	5	2	0	0	0	0	9	6	0	0	0	0	0	0	0		142.5	0	0	0	0
143	1	1	0	0	2	1	1	0	0	0	0	1	3	2	0	0	0	0	0	0	0		143	0	0	0	0
143.5	0	2	1	2	3	3	1	2	1	2	1	0	6	2	1	1	0	1	2	2	0		143.5	0	0	0	0
144	0	0	0	0	3	1	1	2	0	0	0	0	0	0	0	0	0	0	0	0	0		144	0	0	0	0
144.5	1	0	0	0	3	3	2	1	0	0	0	1	1	0	0	0	0	0	0	0	0		144.5	0	0	0	1
145	0	0	0	0	3	1	3	2	0	0	0	0	1	6	0	1	0	1	1	0	0		145	0	0	0	1
145.5	0	0	1	0	5	0	3	0	0	0	0	0	5	3	0	0	0	0	1	0	0		145.5	0	0	0	0
146	0	0	1	0	2	1	1	0	2	0	0	0	5	1	0	0	0	0	2	2	0		146	0	0	0	0
146.5	0	0	0	0	5	3	3	0	0	0	0	0	7	2	0	1	0	0	1	1	0		146.5	0	0	0	0
147	0	0	0	0	2	0	3	0	0	0	0	0	5	2	0	0	0	0	1	0	0		147	0	0	0	0
147.5	0	0	0	0	3	0	2	0	0	0	0	0	1	1	0	0	0	0	2	0	0		147.5	0	0	0	0
148	0	0	0	0	4	1	2	1	0	0	0	0	0	0	0	0	0	0	0	0	0		148	0	0	0	1
148.5	0	0	0	0	6	0	1	0	0	0	0	0	3	3	0	0	0	0	1	0	0		148.5	0	0	0	0
149	0	0	1	0	2	1	3	0	1	0	0	0	11	4	0	1	0	0	0	1	0		149	0	0	0	0
149.5	1	0	0	0	3	1	2	0	0	0	0	0	11	4	0	0	0	0	0	0	0		149.5	0	0	0	1
150	0	0	0	0	0	5	4	0	0	0	0	0	4	0	0	0	0	0	0	0	0		150	0	0	0	1
150.5	1	0	0	0	3	2	3	3	1	0	0	1	3	3	1	1	1	2	0	1	0		150.5	1	2	2	2
151	0	1	0	0	4	1	0	1	1	0	1	0	2	4	0	1	0	0	0	0	0		151	4	2	1	2
151.5	1	0	1	0	3	3	2	1	1	0	0	0	2	3	0	1	1	1	1	1	0		151.5	0	0	0	0
152	1	0	1	0	3	3	0	3	0	0	0	0	3	1	0	0	0	1	2	0	0		152	0	0	0	0
152.5	0	0	1	0	0	1	5	1	0	0	0	0	12	6	1	0	0	1	1	0	0		152.5	0	0	0	0
153	2	0	1	0	2	1	1	1	0	0	0	1	9	4	0	0	0	1	0	0	0		153	0	0	0	0
153.5	0	0	0	0	1	2	0	1	0	0	0	1	0	1	0	0	0	0	2	0	0		153.5	0	0	0	0
154	1	0	0	0	1	4	3	1	0	0	0	0	0	0	0	0	0	1	1	0	0		154	0	1	0	0
154.5	0	0	0	0	4	3	1	1	0	0	0	0	0	0	0	0	0	2	3	0	0		154.5	0	0	0	0
155	0	0	0	0	2	2	5	3	1	0	1	0	9	5	0	0	0	0	0	0	0		155	0	0	0	3
155.5	0	0	1	0	0	2	0	0	0	0	0	0	9	1	0	0	0	0	1	0	0		155.5	0	0	0	0
156	0	0	0	0	4	2	0	0	0	0	0	0	6	2	0	0	0	0	0	0	0		156	0	0	0	0
156.5	0	0	1	0	3	2	2	1	0	0	0	0	3	8	0	0	0	0	7	0	1		156.5	0	0	0	0
157	0	2	0	3	2	5	1	3	2	1	1	1	9	4	1	1	1	1	1	0	1		157	0	0	0	1
157.5	1	0	0	0	3	3	1	5	0	0	0	3	8	2	2	0	0	0	2	0	0		157.5	0	0	0	0
158	0	0	0	0	4	1	1	0	0	0	0	0	8	4	0	0	0	0	1	0	0		158	0	0	0	0
158.5	1	0	0	0	2	0	1	0	0	0	0	0	14	1	0	0	0	0	1	1	0		158.5	0	0	0	0
159	1	0	1	0	4	1	4	0	0	0	0	0	10	3	0	1	0	0	1	0	0		159	1	1	1	1
159.5	0	0	0	0	1	4	0	0	0	0	0	0	13	3	0	1	0	0	2	0	0		159.5	0	0	0	0
160	1	0	0	0	5	0	3	0	0	0	0	1	10	4	0	0	0	0	0	0	0		160	2	3	3	0
160.5	0	0	0	0	1	2	0	0	0	0	0	1	8	3	0	1	0	0	5	0	0		160.5	20	27	21	20
161	0	0	0	0	3	0	2	1	0	0	0	0	8	1	0	0	0	0	1	0	0		161	5	5	4	1
161.5	0	0	1	0	5	1	1	0	1	0	0	0	12	2	0	0	0	0	2	1	0		161.5	3	5	5	0
162	1	0	0	0	6	2	2	0	0	0	0	0	9	4	0	0	0	0	3	0	0		162	0	0	0	0
162.5	1	0	1	0	3	1	2	0	0	0	0	0	7	1	0	0	0	0	0	0	0		162.5	0	0	0	0
163	0	0	0	0	5	3	4	1	0	0	0	1	3	1	0	0	0	1	0	0	0		163	0	0	0	0
163.5	1	0	0	0	5	1	3	1	0	0	0	0	7	7	0	0	0	0	2	0	0		163.5	0	0	0	0
164	0	0	0	0	3	0	1	0	0	0	0	0	9	2	0	0	0	0	0	0	0		164	0	0	0	0
164.5	0	0	0	0	1	1	0	0	0	0	0	0	6	1	0	0	0	0	3	0	0		164.5	1	1	0	0
165	0	0	0	0	3	4	3	1	0	0	0	0	7	4	0	1	0	0	2	0	0		165	1	1	0	0
165.5	0	0	0	0	7	0	2	0	0	0	0	0	4	6	0	1	0	0	3	0	0		165.5	0	0	0	0
166	0	0	0	0	6	0	0	0	0	0	0	0	4	3	0	0	0	0	3	0	0		166	0	0	0	0
166.5	0	0	1	0	5	1	2	0	0	0	0	0	5	3	0	0	0	0	1	0	0		166.5	0	0	0	0
167	0	0	0	0	4	1	2	0	0	0	0	0	14	2	1	0	0	0	0	0	0		167	0	0	0	0
167.5	0	0	0	0	1	2	3	0	0	0	0	1	7	0	0	0	0	0	2	0	0		167.5	0	0	0	0
168	3	0	5	0	5	1	1	0	2	0	0	0	11	4	1	0	0	0	2	3	0		168	0	0	1	0
168.5	1	0	0	0	4	1	2	0	0	0	0	1	9	3	0	0	0	0	2	0	0		168.5	0	5	3	2
169	0	0	0	0	3	1	2	0	0	0	0	0	9	6	0	1	0	0	2	0	0		169	0	0	1	1
169.5	1	0	2	0	2	1	1	0	0	0	0	0	10	3	0	0	0	0	0	0	0		169.5	0	0	0	0
170	1	0	1	0	3	2	0	0	0	0	0	0	15	1	0	0	0	0	0	0	0		170	0	0	0	0
170.5	0	0	1	0	0	2	2	0	0	0	0	1	13	4	1	0	0	0	0	1	0		170.5	0	0	0	0
171	0	0	1	0	4	2	5	0	3	0	0	2	7	2	0	2	0	0	1	1	0		171	0	0	0	0
171.5	1	0	0	0	4	1	1	1	0	0	0	1	12	5	0	0	1	1	1	0	0		171.5	0	0	0	0
172	0	0	0	0	1	2	1	0	0	0	0	1	8	4	0	0	0	0	0	0	0		172	0	0	0	0
172.5	0	0	0	0	3	1	1	1	0	0	0	0	5	4	0	0	0	0	1	0	0		172.5	0	0	0	0
173	0	1	0	0	2	2	2	0	0	0	0	0	11	1	1	0	0	0	1	0	0		173	0	0	0	0
173.5	0	0	2	0	3	0	1	0	2	0	0	0	10	0	0	0	0	0	1	1	0		173.5	0	0	0	0
174	0	0	2	0	3	0	1	0	1	0	0	0	9	0	0	0	0	0	0	1	0		174	0	0	0	0
174.5	0	0	0	0	3	0	0	1	0	0	0	1	10	2	0	0	0	0	3	0	0		174.5	0	0	0	0
175	1	0	1	0	3	3	2	0	0	0	0	0	7	1	0	0	0	1	1	1	0		175	0	0	0	0
175.5	1	1	0	0	6	2	3	1	1	0	2	0	9	4	2	0	0	0	0	0	0		175.5	0	0	0	0
176	0	0	0	0	3	0	0	1	0	0	0	0	5	3	0	0	0	0	0	0	0		176	0	0	0	0
176.5	1	1	0	0	3	2	3	0	1	0	0	0	9	1	1	1	0	0	1	0	0		176.5	0	0	0	0
177	2	1	0	0	5	0	6	1	0	0	0	0	7	5	0	0	0	0	0	0	0		177	0	0	0	0
177.5	0	1	0	0	4	4	5	1	1	0	0	2	4	7	0	0	0	0	0	0	0		177.5	0	0	0	0
178	0	0	1	0	4	0	5	2	0	0	0	0	4	1	0	0	0	0	2	0	0		178	0	0	0	0
178.5	2	0	1	0	3	0	1	0	2	0	0	1	2	2	0	1	0	0	0	0	1		178.5	0	0	0	0
179	0	0	1	0	3	0	2	0	1	0	0	1	10	2	0	1	0	0	0	1	0		179	0	0	0	0
179.5	2	1	1	1	2	1	3	1	1	0	0	0	1	1	2	0	0	0	1	0	0		179.5	0	0	0	0
180	0	0	1	0	2	0	4	2	0	0	0	0	1	1	0	0	0	0	2	1	0		180	0	1	0	1
180.5	1	0	0	0	1	0	2	0	0	0	0	0	2	1	0	0	0	0	2	0	0		180.5	2	2	3	3
181	0	0	0	0	0	3	1	0	0	1	1	0	0	1	0	0	1	1	1	0	0		181	0	0	0	0
181.5	3	0	0	0	3	0	1	0	0	1	1	0	1	0	0	0	1	1	1	0	0		181.5	0	0	0	0
182	1	0	1	0	3	0	2	0	1	0	0	1	0	1	2	1	0	0	2	0	0		182	0	0	0	0
182.5	0	0	0	0	5	0	2	0	0	0	0	1	0	0	0	0	0	1	0	0	0		182.5	1	0	1	1
183	1	0	1	0	0	2	4	0	1	0	0	1	0	1	0	0	0	0	2	2	0		183	0	0	0	0
183.5	1	0	0	0	3	2	2	0	0	0	0	0	0	0	1	0	0	0	1	0	0		183.5	0	0	0	0
184	4	1	2	1	6	1	2	3	3	0	1	2	3	6	1	0	1	2	0	2	1		184	0	0	1	1
184.5	0	0	0	0	2	1	2	0	0	0	0	0	9	2	0	1	0	0	0	0	0		184.5	0	0	0	1
185	1	0	0	0	3	1	1	1	0	0	0	1	6	2	0	0	0	0	0	0	0		185	0	1	0	0
185.5	0	0	1	0	3	1	0	0	0	0	0	0	10	1	0	0	0	0	0	0	0		185.5	0	0	0	0
186	2	0	0	0	5	2	1	0	0	0	0	1	7	3	3	1	0	0	0	0	0		186	1	1	1	0
186.5	0	0	0	0	3	1	2	0	0	0	0	1	12	1	0	0	0	0	0	0	0		186.5	1	1	2	1
187	0	0	0	0	2	1	1	0	0	0	0	1	11	5	0	1	0	0	2	0	0		187	0	1	0	0
187.5	0	0	0	0	4	0	0	0	0	0	0	0	13	3	0	0	0	0	1	0	0		187.5	0	0	0	0
188	0	0	0	0	5	0	4	0	0	0	0	0	13	4	0	1	0	1	7	0	0		188	0	0	0	0
188.5	0	0	2	0	2	1	2	0	1	0	0	0	4	7	0	0	0	0	1	1	0		188.5	0	0	0	0
189	0	0	0	0	2	1	1	1	0	0	0	1	4	3	0	0	0	1	0	0	0		189	0	0	0	0
189.5	1	0	0	0	3	1	2	0	0	0	0	1	9	3	0	0	0	0	0	1	0		189.5	0	0	0	0
190	2	0	0	0	4	1	0	1	0	0	0	1	9	4	0	0	0	0	1	0	0		190	0	0	0	0
190.5	0	0	1	0	2	1	3	0	0	0	0	0	9	1	0	1	0	0	1	0	0		190.5	0	0	0	0
191	0	0	0	0	3	0	2	1	0	0	0	1	13	4	0	0	0	0	2	0	0		191	0	0	0	0
191.5	1	0	1	2	0	3	1	0	0	0	0	0	13	3	0	1	0	0	1	1	1		191.5	1	1	2	0
192	0	1	0	1	2	4	1	0	1	0	0	2	9	4	2	1	0	1	2	1	0		192	0	0	0	0
192.5	2	1	0	0	4	0	3	0	0	0	0	0	9	0	1	0	0	0	2	0	0		192.5	0	0	0	0
193	0	0	0	0	2	0	2	0	0	0	0	0	7	0	0	0	0	0	2	0	0		193	0	0	0	0
193.5	0	0	0	0	0	1	0	0	0	0	0	1	10	2	0	0	0	0	0	0	0		193.5	0	0	0	0
194	1	0	1	0	2	0	2	0	1	0	0	0	10	3	0	0	0	0	1	1	0		194	3	3	3	4
194.5	0	0	1	0	3	2	3	0	0	0	0	0	11	2	0	0	0	0	3	1	0		194.5	0	0	0	0
195	1	0	1	0	5	2	1	0	1	0	0	2	9	5	0	0	0	0	0	0	0		195	0	0	0	0
195.5	0	0	1	0	4	1	2	0	0	0	0	0	8	6	0	1	0	0	2	0	0		195.5	0	0	0	0
196	0	0	1	0	5	3	3	0	0	0	1	0	10	1	0	1	0	0	3	0	0		196	0	0	0	0
196.5	3	0	3	0	2	3	3	1	1	1	1	3	10	6	2	0	0	0	2	0	1		196.5	0	0	0	1
197	1	0	2	0	1	1	3	0	0	0	0	2	6	0	2	2	0	0	0	0	0		197	0	0	0	0
197.5	0	0	1	0	5	0	0	0	2	0	0	0	10	4	0	2	0	0	1	2	0		197.5	0	0	0	0
198	0	1	0	0	3	1	1	0	0	0	0	0	0	1	0	0	0	0	2	1	0		198	0	0	0	0
198.5	0	0	1	0	4	2	0	0	1	0	0	0	9	0	1	0	0	0	3	0	0		198.5	0	0	0	0
199	0	0	1	0	6	0	2	0	1	0	0	1	6	5	0	1	1	0	0	0	0		199	0	0	0	0
199.5	0	0	1	0	1	1	0	0	0	0	0	1	7	1	0	0	0	0	1	0	0		199.5	0	0	0	0
200	0	0	0	0	6	1	1	0	0	0	0	1	12	0	0	1	0	1	0	0	0		200	0	0	0	0
200.5	1	0	1	0	4	0	1	0	0	0	1	2	13	2	0	0	0	0	1	0	0		200.5	1	1	1	0
201	2	6	1	6	7	6	2	8	3	3	4	4	5	12	5	4	1	4	3	3	3		201	0	0	0	0
201.5	0	0	0	0	0	1	3	0	1	0	0	1	10	1	0	0	0	0	1	1	0		201.5	2	0	2	1
202	1	0	0	0	4	2	0	1	0	0	0	0	6	4	0	1	0	1	6	1	0		202	1	1	0	0
202.5	1	0	1	0	3	1	0	0	1	0	0	1	8	2	0	0	0	0	0	0	0		202.5	1	1	1	0
203	1	1	1	1	2	2	3	1	0	0	0	2	9	1	2	2	0	0	2	2	1		203	0	0	0	0
203.5	0	0	0	0	3	1	2	1	1	0	0	2	10	3	0	0	0	0	3	1	0		203.5	0	0	0	0
204	2	0	0	1	3	1	3	2	0	0	0	2	9	5	1	0	0	0	2	0	0		204	0	0	0	0
204.5	0	0	0	0	7	3	2	0	0	0	0	0	8	4	0	4	1	0	1	1	0		204.5	0	0	1	0
205	1	1	1	0	10	3	4	1	1	0	0	0	1	1	0	2	0	0	1	0	0		205	0	0	0	0
205.5	5	1	3	1	4	11	3	2	3	1	2	3	1	5	3	5	1	2	0	4	1		205.5	0	0	0	0
206	0	1	0	1	10	3	0	0	1	0	0	0	1	1	1	0	1	2	0	0	0		206	0	0	0	0
206.5	1	0	1	1	4	2	0	1	1	0	0	2	2	2	1	2	0	0	1	1	0		206.5	0	0	0	0
207	3	0	2	2	8	3	3	4	1	0	1	0	3	2	0	0	1	0	1	1	0		207	0	0	0	0
207.5	2	0	1	1	9	3	1	1	0	1	1	4	3	1	0	1	1	1	1	2	1		207.5	2	3	0	0
208	1	1	0	0	3	3	0	0	2	0	0	3	2	0	0	3	0	0	2	0	1		208	0	0	1	0
208.5	1	0	0	0	2	0	0	0	0	0	0	3	15	0	0	1	0	0	0	0	0		208.5	0	0	0	0
209	1	0	0	0	3	2	1	0	0	0	0	3	9	0	0	0	1	0	0	0	0		209	0	0	0	0
209.5	0	1	0	0	7	0	2	3	0	1	0	1	0	0	0	3	1	1	1	0	0		209.5	0	0	1	0
210	0	0	1	0	3	1	1	0	0	0	0	1	4	1	0	0	0	0	0	0	0		210	0	0	0	0
210.5	7	0	3	2	6	2	3	3	1	0	1	3	12	9	3	2	0	1	3	1	1		210.5	0	0	0	0
211	1	2	3	2	5	3	4	1	2	3	2	2	14	4	2	0	7	3	2	1	3		211	1	1	1	1
211.5	3	0	3	0	5	1	2	1	1	1	1	2	10	3	2	0	1	1	1	2	0		211.5	0	0	3	3
212	0	0	0	1	5	2	1	0	0	1	0	1	11	3	0	0	1	0	6	1	0		212	0	0	0	0
212.5	1	0	0	1	6	3	0	0	0	0	0	1	11	3	1	0	0	0	1	0	0		212.5	0	1	0	3
213	7	5	4	6	8	7	5	7	11	3	10	5	9	14	6	6	5	6	4	4	5		213	0	0	0	0
213.5	3	4	1	3	3	6	4	6	4	3	4	6	13	7	3	2	1	4	1	1	2		213.5	2	0	4	2
214	10	4	4	8	5	10	7	8	6	5	2	6	9	15	9	3	5	7	4	8	3		214	0	0	0	0
214.5	7	1	5	2	5	2	6	4	4	0	2	6	16	7	3	5	2	1	4	4	2		214.5	0	0	0	0
215	5	1	4	2	7	3	2	4	3	3	2	1	13	7	4	4	2	3	3	2	2		215	0	0	0	0
215.5	5	2	4	3	3	6	3	5	7	2	3	7	9	11	4	6	3	3	6	2	4		215.5	1	1	0	1
216	5	5	6	5	4	10	3	11	2	5	6	1	9	11	7	3	2	7	5	6	3		216	2	1	1	0
216.5	2	6	4	3	3	7	3	3	5	2	4	6	11	8	6	3	5	6	3	4	5		216.5	0	0	0	0
217	3	1	1	1	4	3	1	1	1	0	0	6	11	6	1	1	0	3	2	2	0		217	0	0	0	0
217.5	2	0	1	2	3	5	0	2	0	1	1	2	11	3	2	0	1	1	2	2	0		217.5	0	0	0	0
218	2	3	1	1	5	5	2	6	2	4	5	2	5	10	5	4	6	6	6	1	6		218	0	0	0	1
218.5	7	6	3	12	5	13	4	11	8	5	8	6	11	13	6	5	5	5	2	5	4		218.5	1	0	0	0
219	6	2	3	3	5	6	3	5	4	4	4	10	12	10	6	1	4	3	3	2	1		219	0	0	0	0
219.5	3	5	5	3	4	3	1	5	1	4	5	7	9	10	4	4	2	5	5	5	1		219.5	2	1	2	1
220	4	0	1	1	4	2	3	1	3	2	2	4	12	2	4	2	1	1	4	5	0		220	3	2	4	2
220.5	0	0	0	0	3	0	0	0	0	0	0	0	8	3	0	1	0	0	3	0	0		220.5	2	2	2	1
221	3	0	1	2	6	2	3	0	1	1	0	3	8	5	2	3	0	2	2	0	1		221	1	1	0	2
221.5	2	2	2	2	2	5	3	3	2	1	3	6	8	5	5	6	2	1	4	3	1		221.5	2	1	1	1
222	8	6	8	6	6	8	2	7	3	2	7	6	12	12	2	5	3	5	2	5	3		222	0	0	1	0
222.5	7	2	4	4	3	5	1	4	2	4	5	3	11	6	5	5	2	4	4	5	1		222.5	1	0	0	1
223	10	2	6	3	4	8	3	7	3	3	4	4	12	8	4	4	3	5	1	4	3		223	0	0	0	1
223.5	6	3	3	5	5	6	4	4	8	1	7	3	11	7	9	6	2	6	3	1	5		223.5	0	1	0	0
224	2	3	4	4	6	5	2	3	4	1	3	2	2	9	3	1	2	2	2	5	2		224	0	0	0	0
224.5	5	1	3	2	3	4	3	6	3	3	6	1	8	9	3	2	5	5	3	1	5		224.5	0	0	0	0
225	3	1	2	5	3	7	0	6	2	2	5	2	5	8	2	5	4	5	3	2	4		225	0	0	0	0
225.5	4	2	4	4	4	3	2	4	4	3	3	1	3	5	5	3	6	1	4	3	1		225.5	0	0	0	0
226	2	3	1	4	4	6	3	1	1	1	1	1	4	3	2	2	2	3	3	0	2		226	1	1	0	0
226.5	6	1	2	4	2	6	5	2	6	0	2	5	3	7	8	4	1	3	3	1	3		226.5	0	0	0	0
227	0	0	0	0	4	0	0	0	0	0	0	1	1	1	0	0	0	0	0	0	0		227	5	4	6	8
227.5	0	0	0	0	3	1	0	0	0	0	0	0	5	1	0	1	0	0	1	0	0		227.5	0	1	5	6
228	0	0	1	0	3	0	0	0	0	0	0	1	8	1	0	0	0	0	2	0	0		228	3	1	1	3
228.5	1	0	1	0	4	1	0	0	0	0	0	1	4	1	0	1	0	0	0	1	0		228.5	3	0	2	5
229	4	3	2	4	3	4	1	4	3	4	4	1	3	5	3	4	1	3	2	3	1		229	0	0	0	1
229.5	6	5	6	9	2	10	5	5	6	0	4	4	2	5	5	3	3	7	3	10	3		229.5	1	1	2	1
230	0	0	0	0	3	0	0	0	0	1	1	0	2	2	1	2	1	1	1	1	1		230	2	0	1	2
230.5	0	0	3	0	4	4	0	0	0	0	0	0	1	4	1	1	0	1	0	0	1		230.5	1	1	0	2
231	0	0	0	0	2	2	0	0	0	0	0	0	1	0	0	0	0	0	1	0	0		231	0	0	0	0
231.5	2	2	2	2	2	6	2	4	2	2	2	1	3	6	4	3	3	4	1	2	3		231.5	0	0	0	0
232	0	2	0	2	3	2	0	1	0	1	1	0	6	3	0	0	1	1	1	1	1		232	0	0	0	0
232.5	0	0	0	0	4	2	0	0	0	0	0	1	0	0	0	2	0	0	1	0	1		232.5	0	0	0	1
233	3	0	2	0	4	4	1	1	1	0	0	1	1	1	0	1	1	0	1	2	1		233	2	1	2	7
233.5	1	0	2	0	5	2	0	0	0	0	1	0	2	0	1	3	0	0	3	2	0		233.5	2	1	1	2
234	5	3	7	4	5	7	1	4	5	4	2	4	3	5	8	6	1	3	11	5	1		234	8	5	8	9
234.5	5	2	5	3	8	5	3	5	7	2	2	5	6	9	4	6	3	2	5	3	2		234.5	1	1	1	1
235	4	4	4	3	5	5	4	6	2	4	7	2	6	12	7	5	3	3	2	5	1		235	5	4	3	7
235.5	3	1	4	2	3	3	0	3	0	0	1	2	2	6	2	2	2	3	1	6	0		235.5	0	0	0	0
236	2	2	2	1	7	3	3	4	1	0	0	4	1	3	1	2	0	1	1	1	0		236	0	0	0	0
236.5	2	1	4	1	4	3	3	3	2	1	0	2	8	3	0	4	0	3	1	4	0		236.5	1	0	1	0
237	3	3	3	4	4	8	1	5	4	1	4	2	6	5	4	5	3	2	2	6	2		237	16	16	20	2
237.5	0	0	1	0	1	2	4	1	0	0	0	0	8	3	0	1	1	1	1	1	0		237.5	0	0	0	0
238	0	0	0	0	1	2	6	1	0	0	0	0	9	3	1	2	0	0	1	0	0		238	0	0	0	0
238.5	2	0	0	0	5	0	2	1	0	0	0	1	10	1	0	0	0	0	0	1	0		238.5	0	0	0	2
239	1	0	0	0	2	0	1	0	0	0	0	0	9	0	0	1	0	0	0	0	0		239	0	0	2	1
239.5	3	0	0	1	2	1	3	0	2	2	0	0	9	3	2	1	0	1	3	2	0		239.5	1	2	1	1
240	0	1	2	0	4	4	7	1	0	0	0	1	4	1	0	0	1	0	2	2	0		240	2	1	1	0
240.5	1	2	1	1	3	3	2	2	1	0	0	2	2	1	1	1	0	0	0	0	1		240.5	0	0	0	0
241	0	0	1	0	1	5	5	0	1	0	0	0	7	1	1	2	0	1	1	1	0		241	0	0	0	0
241.5	1	1	0	0	1	4	1	4	0	0	0	0	1	1	0	2	0	1	0	2	0		241.5	0	0	1	2
242	2	0	1	0	7	2	2	1	2	0	1	1	1	0	1	4	1	1	2	3	0		242	2	1	1	0
242.5	0	2	0	0	2	3	3	3	2	1	2	2	4	5	0	3	1	1	0	1	1		242.5	0	0	0	0
243	1	2	2	1	2	3	1	3	2	1	3	2	2	5	0	2	0	5	0	2	1		243	0	0	0	0
243.5	1	1	1	2	2	5	1	2	1	2	3	0	4	3	1	1	1	1	1	1	1		243.5	0	0	0	0
244	5	2	0	1	3	3	1	2	2	1	0	1	10	4	2	5	0	0	1	1	0		244	0	0	0	0
244.5	8	3	8	3	8	5	5	6	3	2	2	2	5	5	5	2	1	1	2	4	1		244.5	0	0	0	0
245	1	0	0	0	3	0	4	0	0	0	0	0	5	4	0	1	0	2	1	1	0		245	0	0	0	0
245.5	2	2	1	1	1	4	5	3	4	1	0	4	10	3	4	2	1	2	2	3	1		245.5	0	0	0	0
246	6	0	2	5	3	5	1	5	6	1	0	5	7	6	4	3	0	0	3	3	1		246	0	0	0	0
246.5	4	0	2	1	6	3	4	1	3	2	0	0	2	0	1	3	0	1	1	2	0		246.5	1	1	0	2
247	1	0	1	0	3	2	0	0	1	0	0	1	5	3	0	1	0	1	3	0	1		247	0	0	1	1
247.5	7	2	4	3	4	4	2	4	3	3	2	4	6	14	1	3	2	3	1	3	1		247.5	0	0	0	0
248	0	0	1	0	1	0	0	0	0	0	0	0	10	2	0	0	0	0	0	1	0		248	1	0	0	1
248.5	0	0	0	0	2	1	3	0	0	0	0	0	15	1	0	0	0	0	3	0	0		248.5	0	0	0	2
249	0	0	1	0	4	1	1	0	0	0	0	0	12	3	0	0	0	0	1	0	0		249	13	10	7	6
249.5	2	0	1	0	3	4	1	0	1	0	0	2	0	5	0	2	0	0	0	1	0		249.5	0	0	0	0
250	0	1	1	0	1	2	3	2	2	0	0	1	12	4	1	1	1	0	2	1	1		250	0	0	0	0
250.5	1	1	1	1	2	3	0	1	2	1	1	0	9	9	1	1	1	2	0	2	0		250.5	0	0	0	0
251	1	0	0	0	2	2	0	0	0	0	0	2	8	2	0	0	0	0	0	0	0		251	0	0	0	0
251.5	1	1	2	3	2	4	2	1	1	1	1	0	10	7	1	2	1	2	0	3	1		251.5	0	0	0	0
252	1	0	0	0	3	2	5	0	0	0	0	0	11	2	0	0	0	0	1	0	0		252	0	0	0	0
252.5	0	0	1	0	0	3	5	0	0	0	0	0	7	5	0	0	0	0	0	0	0		252.5	0	0	0	0
253	0	0	1	0	0	2	4	1	0	0	0	0	6	5	0	1	0	0	0	0	0		253	0	0	0	0
253.5	0	0	0	1	2	1	0	1	0	0	0	0	1	0	0	1	0	0	1	2	0		253.5	0	0	0	0
254	0	0	2	0	3	0	3	0	1	0	0	1	3	0	0	0	0	0	0	1	0		254	0	0	0	0
254.5	1	0	0	0	0	1	4	2	0	0	1	1	0	1	0	1	0	0	1	1	0		254.5	0	0	0	0
255	0	0	1	1	1	4	2	2	0	0	0	1	1	0	2	0	1	1	1	0	0		255	0	0	0	0
255.5	0	0	1	0	0	5	2	1	1	0	0	1	0	1	0	0	0	0	4	0	0		255.5	0	0	0	0
256	0	0	0	0	2	2	2	1	2	0	0	1	2	0	2	2	0	0	1	0	0		256	0	0	0	0
256.5	3	1	2	4	3	4	6	4	2	4	3	0	1	5	1	3	1	6	1	4	1		256.5	0	0	0	0
257	2	0	0	0	3	1	3	3	1	0	0	0	0	0	0	0	1	0	4	0	0		257	0	0	0	0
257.5	3	0	1	0	2	4	7	2	1	0	0	1	1	2	1	1	0	2	1	0	0		257.5	0	0	0	0
258	0	0	0	0	2	2	1	0	1	0	0	1	6	1	0	0	0	0	0	0	0		258	0	0	0	0
258.5	1	0	0	0	3	3	5	2	0	0	0	1	7	2	1	2	0	1	0	1	0		258.5	0	0	0	0
259	0	0	0	0	2	4	3	0	0	0	0	0	3	1	0	0	0	0	1	0	0		259	0	0	0	0
259.5	0	0	1	0	4	1	1	2	1	0	2	1	6	3	0	0	1	1	3	2	0		259.5	0	0	0	0
260	0	0	0	0	3	0	4	2	0	0	0	0	4	2	0	0	0	0	0	0	0		260	1	0	0	0
260.5	0	0	0	0	2	0	1	0	0	0	0	0	4	4	0	1	0	0	1	1	0		260.5	3	2	1	0
261	1	0	0	0	4	2	1	2	0	0	0	0	3	3	0	1	0	0	0	0	0		261	0	0	0	0
261.5	0	0	1	0	1	4	3	0	0	0	0	0	7	3	0	2	0	0	0	1	0		261.5	0	0	0	0
262	0	0	1	0	2	2	1	1	0	0	0	0	4	3	0	0	0	0	1	0	0		262	0	0	0	0
262.5	0	0	0	0	4	2	2	0	0	0	0	0	7	3	0	1	0	0	3	1	0		262.5	0	0	0	0
263	0	0	1	0	3	2	2	1	0	0	0	2	7	2	0	1	0	1	1	2	0		263	0	0	0	0
263.5	0	0	0	0	2	3	3	4	0	0	0	1	6	0	0	0	0	0	1	0	0		263.5	0	0	0	0
264	2	0	0	0	1	3	2	2	0	0	0	1	2	4	0	0	0	0	1	0	0		264	0	0	0	0
264.5	1	1	1	0	2	3	1	1	1	0	0	1	7	2	2	2	0	0	2	2	0		264.5	0	0	0	0
265	0	1	2	2	1	4	2	1	1	0	0	1	1	5	1	2	0	2	2	2	0		265	1	0	1	0
265.5	1	2	2	1	3	3	5	1	1	0	1	1	3	2	1	0	1	2	2	1	0		265.5	0	0	0	1
266	0	1	2	2	3	2	2	2	0	2	1	0	10	4	2	2	2	3	1	1	0		266	0	0	0	0
266.5	0	0	0	0	2	0	2	0	0	0	0	0	12	3	0	0	0	0	0	0	0		266.5	0	0	0	0
267	0	0	0	0	1	1	3	1	1	0	0	0	2	5	1	1	0	0	0	0	0		267	0	0	0	0
267.5	0	0	0	0	4	1	5	0	0	0	0	1	1	0	0	1	0	0	0	0	0		267.5	0	0	0	0
268	1	0	0	0	2	2	1	1	0	0	0	0	0	0	0	1	0	1	0	0	0		268	0	0	1	0
268.5	1	1	1	1	3	4	4	2	1	0	0	1	0	0	0	0	1	1	1	1	0		268.5	0	0	1	0
269	1	0	1	0	4	2	3	1	0	0	0	0	0	0	0	2	1	0	2	1	0		269	0	1	2	1
269.5	0	0	1	0	2	1	2	1	1	0	0	0	0	0	0	2	0	0	2	0	0		269.5	0	0	0	0
270	0	0	1	0	4	0	5	0	1	0	0	0	0	0	0	0	0	0	1	1	0		270	0	0	0	0
270.5	1	0	0	1	3	6	2	2	0	0	0	2	2	0	1	1	1	2	1	1	0		270.5	1	1	1	4
271	0	0	0	0	2	2	1	1	0	0	0	1	1	0	2	0	0	0	1	0	0		271	2	1	2	1
271.5	1	0	0	1	4	3	2	1	0	0	0	0	1	1	0	1	0	0	0	0	0		271.5	2	9	8	3
272	1	0	1	0	2	2	1	0	0	0	1	0	0	0	0	1	0	0	1	0	0		272	1	0	1	0
272.5	0	2	1	1	3	3	4	4	3	0	0	0	0	2	1	1	0	2	1	2	1		272.5	1	1	0	0
273	0	0	1	0	2	1	0	0	0	0	0	0	0	1	0	1	0	0	0	0	0		273	0	0	0	0
273.5	0	0	1	0	5	3	0	1	1	0	0	1	0	0	0	0	0	1	1	0	0		273.5	1	1	1	0
274	0	0	0	0	3	1	4	1	0	0	0	0	0	1	0	2	1	0	1	1	0		274	0	1	2	0
274.5	1	1	2	1	2	4	6	1	1	0	1	1	5	8	2	2	0	0	2	0	0		274.5	0	0	0	0
275	0	0	0	0	2	0	1	0	0	0	1	0	9	3	0	0	0	1	2	0	0		275	0	0	0	0
275.5	0	0	0	0	0	2	1	0	0	0	0	0	9	3	0	0	0	0	3	0	0		275.5	0	0	0	0
276	0	0	1	0	1	1	2	1	0	0	0	0	4	2	0	0	0	0	3	0	0		276	0	0	0	0
276.5	0	0	0	0	2	0	1	1	0	0	0	1	6	2	0	0	0	0	2	0	0		276.5	0	0	0	0
277	1	1	1	1	4	1	0	2	0	1	1	1	7	4	0	0	1	1	1	0	1		277	0	0	0	0
277.5	0	0	0	0	3	1	0	0	0	0	0	0	12	0	0	0	0	0	0	0	0		277.5	0	0	0	0
278	1	0	0	0	2	0	2	2	0	0	0	0	9	3	0	0	0	0	1	0	0		278	0	0	0	0
278.5	1	0	0	0	1	0	0	0	0	0	0	0	3	3	0	0	0	0	0	0	0		278.5	0	0	0	0
279	0	0	1	0	5	2	1	0	2	0	0	2	10	3	1	4	0	1	4	1	0		279	0	0	0	0
279.5	1	0	0	1	1	1	1	1	0	0	0	0	5	1	0	1	0	0	1	0	0		279.5	0	0	0	0
280	0	0	0	0	2	0	2	0	0	0	0	0	9	2	0	0	0	1	1	0	0		280	1	0	0	1
280.5	0	0	0	0	3	0	2	0	0	0	0	0	5	1	0	0	0	0	2	0	0		280.5	0	0	0	0
281	0	0	1	0	0	0	3	3	1	0	0	0	4	5	0	0	0	0	1	0	0		281	3	2	3	0
281.5	0	0	0	0	1	1	4	0	0	0	0	0	7	2	0	1	0	0	0	1	0		281.5	4	3	1	1
282	0	0	0	0	3	0	2	0	2	0	0	0	6	1	0	1	0	0	0	2	0		282	0	2	2	0
282.5	1	0	2	0	4	2	3	2	1	0	0	0	0	0	0	0	0	0	0	2	0		282.5	0	0	0	1
283	0	1	0	0	1	1	2	2	0	0	0	1	0	1	0	0	0	0	0	0	1		283	0	1	0	0
283.5	1	0	0	0	3	1	2	1	0	0	0	2	0	0	0	1	0	0	1	1	1		283.5	0	0	0	0
284	0	0	1	0	6	1	2	1	0	0	0	0	0	0	0	0	0	0	3	0	1		284	0	0	0	0
284.5	1	0	1	0	3	1	1	1	7	0	3	2	5	3	7	5	1	4	3	2	0		284.5	0	0	0	0
285	0	0	1	0	1	3	0	2	11	9	7	13	22	24	11	17	8	1	1	0	1		285	0	0	0	0
285.5	3	0	0	3	1	4	2	0	15	8	12	17	17	35	15	18	14	5	5	1	1		285.5	0	0	0	0
286	0	0	2	0	3	0	1	1	4	2	3	2	9	15	4	8	4	0	1	1	0		286	0	0	0	0
286.5	0	0	2	0	2	1	3	0	9	5	5	8	6	13	6	12	2	4	2	1	0		286.5	0	0	0	0
287	0	0	1	0	2	1	1	0	0	0	0	0	0	0	0	0	0	0	0	1	0		287	0	0	0	0
287.5	1	0	2	1	1	4	2	2	1	0	1	0	1	1	1	1	0	0	1	1	1		287.5	0	0	0	0
288	2	0	3	0	2	1	2	1	4	0	0	2	5	4	1	1	0	0	0	2	0		288	0	0	0	0
288.5	0	0	0	0	4	1	6	4	0	0	0	0	3	1	0	0	0	0	0	0	0		288.5	0	0	0	0
289	0	0	0	0	4	0	0	0	0	0	0	0	11	2	0	0	0	0	1	0	0		289	0	0	0	0
289.5	0	0	0	0	4	1	1	0	0	0	1	0	5	2	0	1	0	0	2	1	0		289.5	0	0	0	0
290	0	0	0	0	1	1	3	2	0	0	0	0	3	2	0	1	0	0	1	1	0		290	0	0	0	0
290.5	0	0	0	0	4	1	6	0	0	0	0	0	11	0	0	1	0	0	2	0	0		290.5	0	1	2	0
291	0	0	0	0	3	0	2	0	0	0	0	0	7	3	0	1	0	0	1	0	0		291	0	0	0	0
291.5	1	0	0	0	4	2	5	0	0	0	0	1	4	2	0	1	1	1	0	0	1		291.5	0	0	0	0
292	1	0	0	0	2	2	2	0	1	0	0	1	2	2	0	2	0	0	0	0	0		292	1	2	3	2
292.5	1	0	0	0	4	3	2	1	0	0	0	1	1	1	0	1	1	0	0	0	0		292.5	1	1	6	0
293	4	0	1	0	4	2	0	0	0	0	0	1	1	1	0	0	1	1	1	0	1		293	0	0	0	0
293.5	1	0	0	0	4	2	0	0	0	0	0	0	0	0	0	1	0	0	1	0	0		293.5	0	0	0	0
294	1	2	1	1	3	6	0	1	0	1	1	1	0	1	0	4	0	1	3	3	0		294	0	0	0	0
294.5	0	0	0	0	3	3	0	0	0	0	0	0	0	0	0	2	0	1	0	0	0		294.5	0	0	1	0
295	5	1	2	5	3	8	2	8	4	3	4	3	2	9	2	2	3	4	3	5	2		295	0	0	0	0
295.5	2	2	2	0	3	1	2	1	0	1	1	0	1	0	2	1	0	2	2	1	1		295.5	0	0	0	0
296	1	1	0	1	3	2	1	2	0	1	1	0	0	1	1	3	0	1	2	0	0		296	0	0	0	0
296.5	0	0	0	0	5	2	3	0	0	0	0	0	0	0	0	0	0	0	2	0	0		296.5	0	0	0	0
297	5	5	4	5	4	9	4	6	4	1	0	6	1	5	3	2	1	4	3	0	7		297	1	1	0	0
297.5	4	3	5	2	4	5	8	2	3	4	2	2	2	4	2	1	4	4	1	3	3		297.5	0	0	0	0
298	3	1	2	0	3	5	2	3	2	0	1	2	0	4	3	1	1	0	1	2	0		298	2	1	2	0
298.5	1	1	0	1	1	5	1	2	0	1	1	0	0	1	0	0	1	1	2	0	0		298.5	0	0	0	0
299	0	2	1	2	3	3	1	3	2	0	1	1	0	1	1	0	1	1	2	0	2		299	0	0	0	0
299.5	0	0	0	0	2	3	3	0	0	0	0	1	0	0	0	2	1	0	0	0	1		299.5	0	0	0	1
300	3	2	2	1	1	5	3	2	3	1	1	0	0	3	1	2	1	1	2	1	3		300	0	0	0	0
300.5	0	1	1	2	3	0	0	0	0	0	0	2	0	2	0	1	0	0	1	0	0		300.5	0	0	0	0
301	11	4	5	6	5	8	5	6	11	3	6	6	4	11	10	7	5	7	5	11	3		301	2	3	0	0
301.5	6	6	4	6	5	6	4	6	4	6	5	5	1	10	5	5	4	6	6	6	4		301.5	0	0	0	0
302	6	4	5	5	9	7	5	5	3	2	3	3	3	6	3	4	3	4	2	8	1		302	0	0	0	0
302.5	6	8	3	13	6	10	4	10	6	7	6	5	5	13	5	4	4	5	8	6	2		302.5	0	0	0	0
303	4	3	0	6	0	4	1	6	3	4	3	2	1	4	2	1	2	3	1	1	3		303	0	0	0	0
303.5	2	6	2	3	4	7	3	5	4	1	2	1	2	5	4	3	2	5	2	3	3		303.5	0	0	0	0
304	8	3	4	5	7	8	4	10	4	2	5	7	8	10	3	4	3	3	2	1	3		304	1	0	1	0
304.5	2	1	4	5	4	5	3	5	4	4	5	2	6	4	2	1	5	3	5	4	2		304.5	1	1	1	1
305	6	4	6	6	5	9	2	8	3	6	8	0	8	9	5	3	4	6	3	5	3		305	0	0	0	0
305.5	4	3	2	6	3	6	2	4	2	3	5	2	5	6	4	3	2	7	0	2	3		305.5	0	0	0	0
306	6	1	5	2	4	4	2	4	3	2	2	4	11	9	2	2	1	3	1	3	0		306	0	0	0	0
306.5	5	15	5	15	3	14	5	12	5	9	7	5	6	10	7	7	7	10	2	4	10		306.5	0	0	0	0
307	4	1	1	5	2	4	4	3	3	2	3	1	1	3	4	3	1	3	1	4	0		307	0	0	0	0
307.5	8	3	7	6	2	11	4	8	3	5	8	3	3	12	4	10	4	6	4	5	3		307.5	0	0	0	0
308	6	7	3	9	4	6	3	9	6	4	6	3	2	9	4	5	4	6	7	10	5		308	0	1	0	0
308.5	6	4	8	5	1	10	5	9	2	11	7	8	4	12	6	0	6	6	3	5	6		308.5	0	0	0	0
309	3	6	5	5	2	10	3	9	10	1	2	6	1	7	4	2	7	8	1	5	4		309	0	0	0	0
309.5	1	0	1	0	1	1	1	2	1	0	1	0	1	2	1	0	1	1	0	0	0		309.5	1	1	1	1
310	2	7	3	7	2	10	0	10	7	5	7	5	6	10	3	5	8	6	4	3	5		310	0	0	0	0
310.5	1	0	0	0	3	1	2	1	0	0	0	0	4	0	0	0	0	0	0	0	0		310.5	0	0	0	0
311	7	2	2	5	2	8	3	4	5	3	2	5	3	5	4	3	0	3	3	2	2		311	0	0	0	0
311.5	4	6	6	6	4	8	7	5	4	2	2	4	4	6	1	0	4	3	5	9	4		311.5	0	0	0	0
312	4	3	5	2	4	5	5	3	5	1	2	3	3	3	5	4	3	4	3	4	2		312	0	0	0	0
312.5	0	0	1	0	3	1	2	0	0	0	0	0	3	0	0	2	0	1	1	1	0		312.5	0	0	0	0
313	0	0	0	0	2	0	2	2	0	0	0	1	4	2	0	1	0	0	1	1	0		313	0	0	0	0
313.5	3	2	2	1	5	0	1	3	0	1	3	1	10	6	1	1	1	1	3	2	1		313.5	0	0	0	0
314	5	0	3	2	2	1	6	3	1	2	1	1	5	2	3	1	0	2	2	1	0		314	4	3	5	0
314.5	2	3	1	2	3	3	6	5	3	2	3	2	13	8	3	2	0	1	1	1	1		314.5	5	7	6	2
315	3	5	2	3	2	5	5	6	2	5	7	2	8	8	1	1	2	5	3	2	2		315	2	1	1	0
315.5	5	1	4	2	5	6	4	2	2	0	0	1	5	3	0	2	1	1	3	0	0		315.5	0	0	1	0
316	9	3	7	3	4	8	7	4	0	5	4	4	5	12	6	3	7	4	2	5	4		316	0	0	0	0
316.5	7	8	9	9	6	12	11	15	6	4	4	9	7	15	6	5	4	8	3	3	7		316.5	0	0	0	0
317	3	1	2	4	4	4	6	4	4	3	4	1	1	8	5	2	3	5	5	4	3		317	0	0	0	0
317.5	1	3	2	4	1	2	2	5	5	2	2	1	6	3	2	1	1	3	1	3	1		317.5	0	0	0	0
318	0	0	0	0	2	0	1	0	0	0	0	1	10	1	0	0	0	0	2	0	0		318	0	0	0	0
318.5	3	4	2	4	2	6	2	4	3	4	5	1	6	6	1	2	2	2	4	4	3		318.5	4	3	5	2
319	1	0	0	0	1	0	3	1	0	0	0	0	2	1	0	0	0	0	3	0	0		319	0	0	0	0
319.5	6	2	6	3	3	4	4	3	7	2	1	6	5	6	3	2	3	2	2	4	1		319.5	0	0	0	0
320	1	0	1	0	2	1	1	2	0	0	0	1	0	1	0	0	0	0	0	0	0		320	2	1	2	1
320.5	3	1	4	3	8	5	3	5	4	0	2	5	2	3	4	3	1	1	2	6	0		320.5	0	0	0	0
321	2	2	2	4	2	4	2	7	3	3	2	3	0	5	3	1	2	2	2	2	3		321	0	0	0	0
321.5	0	0	3	0	4	0	1	2	1	0	0	0	2	0	3	0	0	0	1	1	0		321.5	0	0	0	0
322	5	1	1	2	0	4	6	3	2	2	2	4	1	4	2	2	1	3	0	0	2		322	5	5	5	2
322.5	3	1	2	4	3	4	4	4	3	2	2	3	2	7	4	1	2	2	0	1	1		322.5	0	0	0	0
323	0	2	2	1	3	1	0	0	3	1	0	0	0	1	1	0	1	1	0	1	1		323	0	0	0	0
323.5	1	0	2	0	2	2	1	0	1	0	0	2	1	0	0	1	0	0	2	0	0		323.5	0	0	0	0
324	0	1	2	2	1	4	2	1	2	1	1	1	0	5	4	2	2	3	0	1	1		324	1	1	1	0
324.5	1	0	1	0	3	1	1	0	1	0	0	0	0	0	0	0	0	0	2	1	0		324.5	0	0	0	0
325	3	1	3	1	4	2	3	3	3	1	1	3	2	1	2	3	1	0	2	2	1		325	0	0	0	0
325.5	3	2	4	4	2	7	3	5	5	1	4	1	3	4	6	3	2	1	1	4	4		325.5	0	0	0	0
326	4	5	2	3	3	5	4	5	4	4	3	5	3	5	3	0	3	4	4	1	3		326	0	0	0	0
326.5	3	1	1	2	2	4	0	3	2	2	2	4	3	5	2	3	1	0	2	4	0		326.5	1	1	0	0
327	2	0	1	3	6	1	2	2	2	1	1	0	0	3	2	1	0	0	1	1	0		327	0	0	0	0
327.5	3	2	3	3	1	5	2	6	2	3	3	1	1	8	1	1	2	5	1	3	1		327.5	0	0	0	0
328	1	1	3	1	4	4	0	4	1	2	0	2	2	3	2	2	0	1	0	2	1		328	0	0	0	0
328.5	0	0	0	0	1	0	3	1	1	0	0	0	2	1	0	1	0	0	1	1	0		328.5	0	0	0	0
329	0	0	0	0	1	2	4	1	0	0	0	1	4	2	0	0	0	1	1	0	0		329	0	0	0	0
329.5	0	0	0	0	2	3	7	3	1	0	0	0	10	2	0	0	1	0	0	0	0		329.5	0	0	0	0
330	1	0	4	0	3	5	7	3	2	0	0	0	2	0	0	3	0	2	0	2	0		330	0	0	0	0
330.5	2	1	0	2	1	8	2	0	3	1	1	2	0	3	2	2	1	1	1	1	1		330.5	0	0	0	0
331	2	1	1	0	1	4	2	1	1	0	0	1	1	2	0	2	0	1	1	1	0		331	0	0	0	0
331.5	1	0	1	0	2	3	2	2	0	0	0	1	1	0	1	0	0	1	0	1	0		331.5	0	0	0	0
332	3	1	1	1	2	2	2	4	1	1	1	3	1	6	1	3	1	4	2	1	2		332	0	0	0	0
332.5	3	0	2	0	2	5	7	0	2	0	0	1	1	1	2	1	1	0	1	1	2		332.5	0	0	0	0
333	2	2	6	1	2	5	2	0	3	0	0	0	0	1	2	1	0	0	1	0	0		333	0	0	0	0
333.5	2	3	2	1	5	2	5	3	1	1	1	0	3	2	0	0	2	1	0	0	1		333.5	0	0	0	0
334	0	0	0	0	3	4	3	0	0	0	0	0	0	1	0	0	0	0	1	0	0		334	0	0	0	0
334.5	6	0	5	1	3	7	9	3	5	0	1	4	3	2	2	3	2	0	4	2	1		334.5	0	0	0	0
335	3	2	0	2	1	2	1	2	1	0	2	0	1	4	2	0	1	2	0	0	1		335	0	0	0	0
335.5	0	0	0	0	2	6	3	0	0	0	0	0	0	0	0	0	0	0	2	0	0		335.5	0	0	0	0
336	3	2	2	4	2	3	4	4	3	1	3	0	3	3	2	1	2	3	1	1	2		336	0	0	0	0
336.5	4	2	4	3	3	6	7	5	6	1	1	7	6	4	3	5	1	2	1	0	2		336.5	0	0	0	0
337	2	3	1	2	4	3	3	2	0	0	0	0	0	1	0	1	0	1	1	1	0		337	0	0	0	0
337.5	3	1	1	0	3	0	5	1	2	0	0	3	0	1	2	2	0	1	2	4	0		337.5	0	0	0	0
338	0	0	1	0	0	0	2	0	0	0	0	0	0	0	0	0	0	0	0	1	0		338	0	0	0	0
338.5	3	0	3	1	0	4	3	1	1	0	1	1	6	3	1	0	1	0	2	2	0		338.5	5	4	4	0
339	0	0	2	0	4	3	7	1	2	0	0	2	3	0	0	0	3	1	0	0	1		339	4	2	4	1
339.5	0	0	0	0	2	2	3	0	0	0	0	0	2	1	0	0	0	0	1	0	0		339.5	3	3	1	0
340	3	1	5	1	3	5	3	4	2	0	1	2	3	2	4	3	0	2	3	3	0		340	0	0	0	0
340.5	0	1	0	1	1	2	3	1	1	0	1	1	0	1	1	0	1	2	0	1	1		340.5	1	2	1	0
341	1	1	1	1	3	4	1	2	0	0	0	2	2	2	1	1	0	0	1	1	0		341	1	2	2	0
341.5	1	0	1	0	1	3	5	1	0	0	0	1	7	2	0	0	0	0	1	0	0		341.5	1	2	1	0
342	0	0	0	1	0	2	1	0	0	0	0	0	5	1	0	0	0	0	1	1	0		342	1	1	0	0
342.5	1	0	0	0	1	0	1	1	0	0	0	0	7	3	0	0	0	0	0	0	0		342.5	2	0	1	0
343	0	0	1	0	1	0	0	0	0	0	0	0	7	2	0	0	0	0	0	1	0		343	0	0	0	0
343.5	0	0	0	0	2	0	3	0	0	0	0	0	1	0	0	0	0	0	3	0	0		343.5	2	1	0	0
344	1	0	0	0	2	1	2	2	0	0	0	1	7	0	0	0	0	0	0	0	0		344	1	1	0	0
344.5	0	0	0	0	2	2	1	1	0	0	0	0	0	0	0	0	0	0	1	0	0		344.5	1	1	1	0
345	0	1	0	1	5	1	2	0	0	0	0	0	2	0	1	0	0	0	2	0	0		345	0	0	0	1
345.5	1	0	1	0	4	0	5	0	1	0	0	0	11	2	1	1	0	0	0	0	0		345.5	0	0	0	0
346	0	0	0	0	2	1	6	0	0	0	0	0	6	2	0	1	0	0	0	0	0		346	0	0	0	0
346.5	1	0	0	1	3	0	2	2	0	0	0	0	1	4	0	2	0	0	2	0	0		346.5	0	0	0	0
347	0	0	0	0	4	0	5	1	0	0	0	0	0	1	0	1	0	0	2	1	0		347	0	0	0	0
347.5	1	0	0	0	1	1	1	1	0	0	0	0	0	0	0	1	0	0	1	1	0		347.5	1	1	0	0
348	4	0	4	0	3	5	5	3	3	2	0	0	1	1	1	4	1	2	4	1	1		348	0	0	0	0
348.5	0	0	0	0	2	0	2	0	0	0	0	0	0	0	0	0	0	0	2	0	0		348.5	0	1	0	0
349	0	0	0	0	2	0	1	0	0	0	0	0	0	0	0	0	0	0	1	0	0		349	0	0	0	0
349.5	0	1	2	0	2	1	0	1	1	3	1	3	6	8	1	5	1	1	0	2	0		349.5	1	1	1	0
350	2	1	1	0	2	0	0	1	5	0	0	2	11	10	1	1	2	0	1	2	0		350	0	0	0	0
350.5	0	0	0	0	2	0	3	0	2	0	0	0	0	0	0	0	0	0	0	1	0		350.5	0	0	1	0
351	1	0	1	2	5	5	3	1	4	1	1	4	1	4	3	1	1	2	0	1	1		351	0	0	0	0
351.5	0	0	0	1	1	2	5	1	0	0	0	0	2	1	0	0	0	0	1	0	0		351.5	0	0	0	0
352	2	0	2	0	4	3	5	1	2	0	0	2	8	5	1	3	0	1	1	1	0		352	0	0	0	0
352.5	1	0	0	0	2	0	1	0	0	0	0	0	8	4	0	0	0	0	0	0	0		352.5	0	0	0	0
353	0	0	0	0	3	1	6	0	0	0	0	0	10	3	0	0	0	0	0	0	0		353	1	0	0	0
353.5	0	0	0	0	3	0	4	0	0	0	0	0	9	2	1	0	0	0	0	0	0		353.5	0	0	0	0
354	0	0	0	0	1	1	3	1	0	0	0	0	10	3	0	0	0	0	0	0	0		354	1	0	1	0
354.5	0	0	0	0	1	2	6	0	0	0	0	0	3	2	0	0	0	0	0	0	0		354.5	1	1	0	0
355	1	0	0	0	3	1	1	1	0	0	0	0	0	1	0	0	0	0	0	0	0		355	0	0	0	0
355.5	1	0	0	0	4	2	1	0	0	0	0	0	0	0	0	0	0	0	0	0	0		355.5	0	0	0	0
356	0	0	0	0	0	0	0	0	0	0	0	0	2	0	0	0	0	0	0	0	0		356	0	0	0	0
356.5	0	0	0	0	3	0	1	0	0	0	0	0	10	1	0	0	0	0	0	0	0		356.5	0	0	0	0
357	1	0	0	0	2	0	1	0	0	0	0	0	8	2	0	0	0	0	1	0	0		357	0	0	0	0
357.5	0	0	1	0	2	1	1	0	0	0	0	0	5	2	0	1	0	0	1	1	0		357.5	0	0	0	0
358	4	1	2	1	2	3	2	1	2	4	1	2	9	3	3	2	3	2	1	2	0		358	0	0	0	0
358.5	1	0	0	0	1	4	2	0	0	0	0	2	2	0	0	0	0	1	0	0	0		358.5	0	0	1	0
359	1	0	1	0	3	1	1	1	0	0	0	1	2	0	2	0	0	0	0	0	0		359	0	0	0	0
359.5	2	0	0	0	5	8	3	2	1	2	0	2	2	1	0	1	1	1	1	0	1		359.5	0	0	0	0
360	0	0	0	0	3	2	0	0	0	0	0	0	0	0	1	1	0	0	0	0	1		360	0	0	0	0
360.5	0	0	0	0	5	0	2	0	0	0	0	0	0	0	0	0	0	0	0	0	0		360.5	0	0	0	0
361	1	0	0	0	5	2	3	0	0	0	0	0	0	1	0	0	0	0	0	0	0		361	0	0	0	0
361.5	0	0	0	0	5	2	0	0	1	0	0	1	0	0	0	1	0	0	0	0	0		361.5	1	1	1	0
362	0	0	0	1	5	1	1	1	0	0	0	0	1	0	0	2	1	0	2	0	1		362	0	0	0	0
362.5	1	0	0	0	1	2	2	1	0	0	0	0	0	1	0	1	0	0	1	0	0		362.5	0	0	0	0
363	1	0	0	0	1	2	2	0	0	0	0	0	4	2	2	1	0	0	1	0	0		363	0	0	0	0
363.5	2	0	1	0	4	0	3	0	2	0	0	1	11	0	0	0	0	0	2	1	0		363.5	1	1	1	1
364	0	0	0	0	3	0	3	0	1	0	0	1	12	0	0	0	0	0	1	1	0		364	1	2	2	0
364.5	0	0	0	0	4	1	0	0	0	0	0	1	16	0	1	1	0	0	1	0	0		364.5	0	0	0	0
365	0	0	0	0	2	0	0	0	0	0	0	5	12	1	0	1	0	0	2	0	0		365	0	0	0	0
365.5	0	0	1	0	2	0	1	0	1	0	0	6	12	1	0	0	0	0	1	0	0		365.5	0	0	0	0
366	0	0	1	0	1	1	1	1	0	0	0	0	12	1	0	0	0	0	0	0	0		366	1	0	0	0
366.5	0	0	0	1	2	0	0	0	0	0	0	1	12	0	0	1	0	0	0	1	0		366.5	0	0	0	0
367	1	0	0	0	4	0	1	0	0	0	0	0	9	2	0	0	0	0	0	0	0		367	0	0	0	0
367.5	0	0	2	0	3	0	1	0	2	0	0	1	3	1	0	1	0	0	0	2	0		367.5	0	0	0	0
368	0	0	0	0	4	0	2	0	0	0	0	0	7	2	0	0	0	0	0	1	0		368	0	0	0	0
368.5	0	0	0	0	5	0	1	0	0	0	0	1	5	2	0	0	0	0	0	0	0		368.5	0	0	1	0
369	0	0	0	0	6	1	0	0	1	0	0	0	3	1	0	0	0	0	0	0	0		369	0	0	0	0
369.5	0	0	0	0	4	0	0	0	0	0	0	1	5	3	0	1	0	0	0	0	0		369.5	0	0	0	0
370	0	0	0	0	3	0	0	0	1	0	0	0	1	0	0	0	0	0	1	1	0		370	0	0	0	0
370.5	1	0	3	1	1	3	1	0	2	0	1	0	1	2	0	1	1	0	1	2	0		370.5	0	0	0	0
371	3	0	0	2	2	4	0	2	3	1	1	1	8	4	1	1	2	2	0	3	2		371	1	1	1	0
371.5	0	0	1	0	1	1	1	0	1	0	0	0	9	1	0	0	0	0	0	1	0		371.5	3	3	3	1
372	0	0	1	0	1	0	0	0	1	0	0	0	7	0	0	1	0	0	0	0	0		372	0	0	2	0
372.5	0	1	1	1	4	3	0	1	2	0	0	0	1	1	2	0	1	1	1	2	0		372.5	0	0	1	0
373	0	0	1	1	1	2	3	0	0	0	0	0	1	0	0	0	0	0	0	1	0		373	1	1	1	0
373.5	3	0	3	0	4	3	4	2	0	0	0	0	0	0	1	1	0	0	1	1	1		373.5	1	0	1	0
374	3	0	1	1	2	3	1	3	1	1	2	1	5	3	1	2	3	3	2	3	1		374	0	0	0	0
374.5	0	0	2	0	1	1	2	1	1	0	1	0	1	1	0	0	0	0	2	1	0		374.5	0	0	0	0
375	0	0	0	0	6	0	1	0	0	0	0	0	4	1	1	1	0	0	0	0	0		375	0	0	0	0
375.5	0	0	0	0	3	2	1	0	0	0	0	0	0	0	0	0	1	0	2	0	0		375.5	1	2	2	1
376	0	0	0	0	1	4	0	0	0	0	0	0	0	0	0	2	0	1	1	2	0		376	1	2	1	1
376.5	0	0	2	0	3	1	2	0	1	0	0	0	1	1	1	1	0	0	1	1	0		376.5	0	0	0	0
377	1	0	1	0	3	2	2	2	0	0	0	0	2	1	1	0	1	0	1	0	0		377	0	0	0	0
377.5	0	0	0	0	1	1	3	0	0	0	0	0	9	1	0	0	0	1	1	0	1		377.5	0	0	0	0
378	0	0	0	0	3	0	1	0	0	0	0	0	5	4	0	0	0	0	0	0	0		378	0	0	0	0
378.5	0	0	1	0	3	1	1	0	1	0	0	0	10	0	0	0	0	0	0	1	0		378.5	0	0	0	0
379	2	0	0	0	4	0	2	1	0	0	0	0	3	3	0	0	0	0	1	0	0		379	0	0	0	0
379.5	1	0	1	0	3	2	0	1	0	0	0	0	7	3	0	1	0	0	1	0	0		379.5	0	0	0	0
380	0	0	0	0	4	2	7	2	0	0	0	0	4	1	0	2	0	0	0	0	0		380	0	0	0	0
380.5	0	0	1	0	0	4	0	0	0	0	0	0	9	0	1	0	0	0	1	0	0		380.5	0	0	0	0
381	0	0	0	0	3	5	0	0	0	0	0	0	13	2	0	1	0	0	0	0	0		381	0	0	0	0
381.5	0	0	1	0	3	0	0	0	2	0	0	1	12	8	0	0	0	0	0	0	0		381.5	0	0	0	0
382	1	0	0	0	5	0	2	0	0	0	0	0	10	4	0	1	0	0	2	0	0		382	1	1	2	1
382.5	0	0	0	0	2	1	0	0	0	0	0	1	11	2	0	1	0	0	1	0	0		382.5	0	0	0	0
383	0	0	1	0	6	4	1	0	2	0	0	0	10	5	0	1	0	0	0	2	0		383	0	0	0	1
383.5	0	0	0	0	6	2	2	0	0	0	0	0	11	0	0	2	0	0	1	0	0		383.5	2	2	1	0
384	2	0	0	0	4	4	1	0	0	0	0	0	0	0	0	3	0	0	0	3	0		384	0	0	0	0
384.5	1	0	0	0	3	2	0	0	2	0	0	1	1	0	0	1	1	0	0	2	0		384.5	0	0	0	1
385	0	0	0	0	3	1	1	0	0	0	0	0	0	1	1	0	0	0	0	0	0		385	0	0	0	0
385.5	0	0	0	0	2	2	1	2	0	0	0	0	2	0	0	2	1	1	1	0	0		385.5	1	1	1	0
386	0	0	1	0	3	1	1	0	0	0	0	0	6	1	0	1	0	0	0	0	0		386	0	0	0	2
386.5	1	0	0	1	4	1	0	1	1	0	0	0	4	1	1	3	0	0	2	0	0		386.5	1	0	1	1
387	1	0	0	0	2	0	1	0	0	0	0	0	10	1	0	0	0	0	0	0	0		387	2	2	0	2
387.5	1	0	0	0	6	1	0	0	0	0	0	0	16	4	0	1	0	0	0	0	0		387.5	0	0	0	0
388	0	0	0	0	2	1	0	0	0	0	0	0	12	1	0	4	0	0	0	0	0		388	0	0	0	0
388.5	0	0	1	0	5	0	2	0	0	0	0	0	12	2	0	1	0	0	0	0	0		388.5	1	1	0	2
389	1	0	0	0	4	0	2	0	0	0	0	0	9	1	0	0	0	0	1	0	0		389	5	2	5	2
389.5	0	0	2	0	2	1	1	0	0	0	0	0	9	1	0	0	0	0	0	0	0		389.5	2	1	0	2
390	0	0	1	0	3	0	0	0	0	0	0	0	11	1	1	1	0	0	0	1	0		390	0	0	0	0
390.5	0	0	0	0	4	1	2	1	0	0	0	0	12	0	0	2	0	0	2	0	0		390.5	0	0	0	0
391	0	0	1	0	5	0	1	0	0	0	0	1	11	5	0	3	0	0	1	2	0		391	0	0	0	0
391.5	0	0	0	0	3	1	1	0	0	0	0	0	10	3	0	0	0	0	0	0	0		391.5	0	0	0	0
392	0	0	1	0	1	1	3	0	1	0	0	1	6	2	0	0	0	0	2	1	0		392	0	0	0	0
392.5	1	0	3	0	5	0	0	0	1	0	0	0	9	3	0	0	0	0	1	0	0		392.5	1	1	0	1
393	0	0	0	0	4	1	0	0	0	0	0	0	6	4	0	1	0	1	2	0	0		393	0	0	0	0
393.5	1	0	0	0	1	1	0	0	0	0	0	1	1	0	0	1	0	0	0	0	0		393.5	0	0	0	0
394	0	0	0	0	4	2	2	0	1	0	0	1	2	0	0	1	0	0	1	3	0		394	0	0	0	0
394.5	0	0	1	3	2	1	0	1	2	1	0	0	3	0	0	2	0	0	0	2	2		394.5	1	0	0	0
395	0	0	0	0	3	1	2	0	2	0	0	0	4	1	0	0	0	0	0	2	0		395	0	0	0	0
395.5	1	0	0	0	2	3	0	0	0	0	0	0	4	0	0	0	0	0	1	0	0		395.5	0	0	0	0
396	3	0	0	0	5	2	2	1	0	0	0	0	1	0	0	0	0	1	0	1	0		396	0	0	0	0
396.5	0	0	3	0	3	3	3	0	1	0	0	0	0	0	0	1	0	0	0	1	0		396.5	0	0	0	0
397	0	0	0	0	4	1	1	0	1	0	0	0	1	1	0	1	0	0	4	1	0		397	0	0	0	0
397.5	0	0	1	0	1	1	0	0	1	0	0	0	1	0	0	0	1	0	1	1	0		397.5	0	1	1	0
398	0	0	3	0	2	2	0	0	1	0	0	0	0	0	0	1	0	0	2	2	0		398	1	1	0	0
398.5	0	0	1	0	1	1	1	0	0	0	0	0	1	0	1	1	0	0	3	0	0		398.5	0	0	0	0
399	1	0	2	0	6	1	0	0	1	0	0	0	1	1	0	1	0	0	2	3	0		399	0	0	0	0
399.5	0	0	0	0	6	2	2	0	0	0	0	0	2	1	0	0	0	0	3	0	0		399.5	0	0	0	0
400	1	0	1	0	3	0	1	1	3	0	0	0	0	1	0	3	0	0	1	1	0		400	0	0	0	0
400.5	0	0	1	0	4	1	0	0	3	0	0	0	1	1	0	0	1	1	3	2	0		400.5	2	5	0	0
401	0	0	1	0	0	2	1	0	1	0	0	0	0	0	0	3	0	0	4	1	0		401	1	0	0	0
401.5	0	0	0	0	3	3	1	1	1	0	1	0	4	0	0	0	0	0	2	1	0		401.5	1	2	0	1
402	3	0	2	0	2	1	0	2	1	0	0	2	3	1	2	1	0	1	0	0	1		402	0	0	1	0
402.5	1	0	0	0	4	2	3	1	0	0	0	0	2	2	0	0	0	0	0	0	0		402.5	0	0	0	0
403	0	0	1	0	3	0	0	0	0	0	0	0	3	1	0	0	0	0	0	0	0		403	0	0	1	0
403.5	0	0	0	0	1	2	0	0	0	0	0	0	4	0	0	2	0	0	2	1	0		403.5	0	0	0	0
404	1	0	1	0	3	0	0	1	0	0	0	1	1	3	0	2	0	0	0	1	0		404	0	0	0	0
404.5	1	0	1	0	2	1	3	0	1	0	0	4	3	0	2	1	0	2	2	2	0		404.5	0	0	0	0
405	0	0	0	0	0	0	0	0	1	0	0	0	2	0	0	0	0	0	1	1	0		405	1	0	0	0
405.5	1	0	0	1	1	0	6	0	0	1	0	0	3	1	0	0	0	0	0	1	0		405.5	0	0	0	0
406	0	0	0	0	2	1	1	0	0	0	0	0	2	0	0	0	0	0	0	0	0		406	0	0	0	0
406.5	0	0	1	0	3	1	0	0	0	0	0	0	2	0	0	3	0	0	0	0	0		406.5	0	0	0	0
407	1	0	3	0	5	0	0	2	1	0	0	1	0	3	2	2	0	0	3	1	0		407	0	0	0	0
407.5	0	0	0	0	4	0	2	0	1	0	0	0	4	5	0	0	0	0	0	1	0		407.5	0	0	0	0
408	0	0	0	0	3	2	3	0	0	0	0	0	4	0	0	2	0	0	0	1	0		408	0	0	0	0
408.5	1	0	0	0	4	1	1	0	0	0	0	0	1	1	0	2	0	0	0	0	0		408.5	0	0	0	0
409	0	0	0	0	2	0	0	0	0	0	0	0	0	0	0	1	0	0	0	0	0		409	1	1	2	0
409.5	0	0	0	0	3	4	0	0	0	0	0	0	0	0	0	4	0	0	0	0	0		409.5	0	0	0	0
410	0	0	0	0	2	4	2	1	1	0	0	0	1	0	0	2	0	0	1	1	0		410	0	0	0	0
410.5	0	0	1	0	3	0	3	0	1	0	0	3	10	2	0	2	0	0	2	0	0		410.5	0	0	0	0
411	0	0	1	0	4	0	0	0	0	0	0	0	9	2	0	1	0	0	2	0	0		411	0	0	0	0
411.5	0	0	1	0	2	0	0	0	1	0	0	0	11	2	0	1	0	0	4	1	0		411.5	0	0	0	0
412	0	0	0	0	3	0	1	0	0	0	0	0	11	2	0	1	0	0	0	0	0		412	0	0	0	0
412.5	0	0	0	0	2	1	2	0	0	0	0	0	13	0	0	1	0	0	0	0	0		412.5	0	0	0	0
413	0	0	1	0	2	0	3	0	1	0	0	0	14	1	0	0	0	0	0	0	0		413	0	0	0	0
413.5	0	0	1	0	3	0	0	0	2	0	0	0	7	3	0	1	0	0	0	0	0		413.5	0	0	0	0
414	0	0	1	0	2	1	2	0	0	0	0	0	13	2	0	2	0	0	1	0	0		414	0	0	0	0
414.5	0	0	1	0	3	1	2	0	1	0	0	0	11	1	0	0	0	0	0	0	0		414.5	0	0	0	0
415	0	0	0	0	3	3	3	0	1	0	0	0	14	1	0	3	0	0	2	1	0		415	0	0	1	0
415.5	0	0	1	1	1	1	3	0	0	0	0	0	10	1	0	0	0	0	0	0	0		415.5	0	0	0	0
416	0	1	1	1	4	2	2	2	1	1	1	0	5	6	0	0	1	1	0	2	0		416	0	0	0	0
416.5	2	0	2	1	1	2	1	1	2	0	0	1	4	7	1	3	0	0	0	2	0		416.5	1	0	1	0
417	1	2	1	3	4	3	1	2	3	0	3	2	9	9	3	2	1	1	2	1	2		417	0	0	0	0
417.5	0	0	2	0	2	0	1	0	1	0	0	0	5	9	0	3	0	0	1	1	0		417.5	0	0	0	0
418	1	0	2	0	5	0	1	1	1	0	0	1	8	6	1	0	2	0	1	0	0		418	1	1	0	0
418.5	0	0	2	0	0	0	3	1	1	0	0	0	14	1	0	0	0	0	0	1	0		418.5	0	0	1	0
419	0	0	0	0	4	1	2	0	1	0	0	0	12	3	0	1	0	0	0	1	0		419	0	0	0	0
419.5	0	0	0	1	3	0	0	1	1	0	0	1	15	1	0	0	0	1	3	2	0		419.5	0	0	0	2
420	0	0	2	0	1	1	1	0	0	0	0	0	7	5	0	0	0	0	2	0	0		420	1	3	4	2
420.5	2	0	3	0	0	0	2	1	3	0	2	0	4	2	1	0	0	0	1	1	0		420.5	0	0	0	1
421	0	0	2	1	4	1	1	0	3	0	0	1	4	4	0	6	0	0	1	3	0		421	0	0	0	0
421.5	0	0	1	0	4	0	1	0	1	0	0	1	6	1	0	0	0	0	0	0	0		421.5	0	0	0	0
422	0	0	1	0	4	3	2	0	0	0	0	1	4	2	0	1	1	0	1	0	0		422	0	0	1	0
422.5	0	0	1	0	0	1	1	0	1	0	0	0	4	2	0	1	1	0	0	0	0		422.5	0	0	0	0
423	0	0	0	0	2	0	0	1	1	0	0	0	4	2	1	0	0	0	2	1	0		423	0	0	0	0
423.5	0	0	3	0	1	2	2	0	0	0	0	1	0	0	0	1	0	0	0	1	0		423.5	0	0	0	0
424	0	0	6	0	3	2	2	0	3	1	0	1	0	0	0	3	0	0	0	3	1		424	0	0	0	0
424.5	1	0	0	0	2	1	2	0	0	0	0	0	1	1	0	1	0	0	0	0	0		424.5	0	0	0	0
425	0	0	2	0	1	2	0	1	2	0	0	0	0	1	0	0	0	1	0	2	0		425	0	0	0	0
425.5	1	0	2	0	3	3	0	0	3	0	0	2	0	0	2	4	0	0	0	1	2		425.5	0	0	0	0
426	1	0	3	0	0	0	1	0	3	0	0	1	1	1	0	2	0	0	0	1	0		426	0	0	0	0
426.5	0	0	1	0	4	0	0	0	1	0	0	0	1	0	0	1	0	1	2	1	0		426.5	4	5	7	5
427	0	0	1	0	3	2	1	0	2	0	0	0	0	0	0	2	0	0	0	1	1		427	0	0	0	0
427.5	0	0	3	0	2	1	1	0	4	0	0	0	0	0	0	0	0	0	1	4	0		427.5	0	0	0	0
428	2	3	2	3	3	6	0	4	2	1	1	2	5	4	3	1	3	2	3	2	1		428	0	0	0	0
428.5	0	0	2	0	4	2	3	0	0	1	0	0	1	0	0	2	0	0	0	1	0		428.5	0	0	0	0
429	1	0	0	0	2	3	4	1	1	0	0	4	4	1	2	3	0	1	1	1	0		429	0	0	0	0
429.5	6	2	1	7	2	7	3	4	3	2	5	4	3	8	4	5	4	2	6	3	1		429.5	0	0	0	0
430	0	0	3	0	0	1	1	0	1	0	0	1	1	1	1	0	0	0	3	0	0		430	0	0	0	0
430.5	0	1	3	1	5	1	0	1	2	0	0	2	2	0	0	0	0	0	2	1	0		430.5	0	0	0	0
431	2	0	2	1	7	1	2	1	2	0	0	2	2	2	2	2	1	1	1	3	0		431	0	0	0	0
431.5	2	1	4	1	2	4	1	1	3	2	2	3	1	4	2	2	1	1	1	1	2		431.5	0	0	0	0
432	0	0	1	1	5	0	0	0	2	0	0	1	1	0	0	0	0	0	0	2	0		432	0	0	0	0
432.5	3	1	4	2	4	5	3	3	2	2	1	2	4	2	3	2	0	0	1	5	2		432.5	0	0	0	0
433	0	0	2	1	1	0	2	0	2	0	0	0	3	2	0	0	0	0	0	2	0		433	0	0	0	0
433.5	0	0	3	1	4	3	5	2	2	0	0	1	10	3	0	2	0	0	0	3	0		433.5	0	0	0	0
434	1	0	2	0	2	0	6	0	3	0	0	0	13	1	1	2	0	0	0	2	0		434	0	0	0	0
434.5	0	0	1	1	3	3	1	1	1	0	0	0	4	2	0	4	0	0	0	2	1		434.5	0	0	0	0
435	0	1	1	0	1	0	1	0	1	0	0	0	14	5	0	1	0	0	0	1	0		435	0	0	0	0
435.5	1	0	2	0	2	1	1	2	2	0	1	0	10	2	1	1	0	0	1	1	0		435.5	0	0	0	0
436	0	0	0	0	4	1	2	0	0	0	0	0	5	3	0	0	0	0	1	0	0		436	0	0	0	0
436.5	0	0	1	0	2	0	1	1	1	0	0	2	3	3	1	1	0	0	1	1	0		436.5	0	0	0	0
437	0	0	1	0	1	1	1	0	1	0	0	0	4	1	0	1	0	0	0	0	0		437	0	0	0	0
437.5	0	0	2	1	1	1	1	1	3	0	0	0	11	3	0	2	0	0	0	4	0		437.5	0	0	0	0
438	0	0	1	0	1	1	3	2	2	0	0	3	17	1	0	0	1	0	2	2	0		438	0	0	0	0
438.5	0	0	2	1	5	0	2	1	1	0	1	0	11	3	0	1	0	0	1	2	0		438.5	0	0	0	0
439	0	0	4	0	2	0	1	0	1	1	0	1	7	1	0	1	0	1	0	1	0		439	0	0	0	0
439.5	0	0	1	0	2	2	1	0	1	0	0	0	3	2	0	1	1	1	0	1	0		439.5	0	0	0	0
440	0	0	2	0	2	0	2	0	2	0	0	0	8	1	0	0	0	0	2	2	1		440	0	0	0	0
440.5	1	1	3	2	3	3	0	3	2	1	1	4	4	0	2	3	3	3	0	0	3		440.5	0	0	0	0
441	0	1	2	1	0	2	1	2	2	0	0	2	2	0	0	1	0	0	2	2	0		441	0	0	0	0
441.5	5	1	4	3	4	3	3	2	2	1	3	4	2	6	3	0	0	1	5	1	1		441.5	0	0	0	0
442	0	0	3	1	3	2	3	1	1	2	0	3	3	2	2	1	0	1	3	3	0		442	0	0	0	0
442.5	0	1	5	1	3	2	3	0	4	0	1	1	1	1	1	2	2	2	2	3	3		442.5	0	0	0	0
443	0	1	4	2	3	2	1	3	2	0	2	0	2	2	1	0	0	1	1	1	1		443	0	0	0	0
443.5	0	0	1	0	1	1	1	0	1	0	0	0	0	1	0	0	0	0	1	0	0		443.5	0	0	0	0
444	0	0	0	0	2	0	0	0	0	0	0	0	1	0	0	0	0	0	1	0	0		444	0	0	0	0
444.5	0	0	1	0	1	2	0	0	1	0	0	0	1	1	0	0	0	0	3	1	0		444.5	0	0	0	0
445	0	0	2	0	2	0	0	1	3	0	0	0	0	0	0	0	0	0	3	1	0		445	0	0	0	0
445.5	0	0	1	0	4	1	1	0	0	0	0	0	0	0	0	2	0	0	4	0	0		445.5	1	0	1	0
446	0	0	2	0	4	0	0	0	2	0	0	0	0	0	0	0	0	0	1	2	0		446	0	0	0	0
446.5	0	0	2	0	5	0	1	0	0	0	0	0	0	0	0	0	0	0	3	2	0		446.5	0	0	0	0
447	0	0	3	0	2	2	1	1	2	0	0	0	0	0	0	2	0	0	2	4	1		447	0	2	0	0
447.5	0	0	2	0	3	1	1	0	2	0	0	0	0	0	0	0	0	1	0	1	0		447.5	0	0	0	0
448	0	0	1	0	1	2	1	0	2	0	0	0	4	0	0	1	0	0	0	2	0		448	0	0	0	0
448.5	0	1	1	2	2	2	0	1	2	2	2	0	5	13	2	4	3	1	3	1	1		448.5	1	0	1	0
449	1	0	1	0	3	3	2	0	0	0	0	0	8	3	0	2	0	1	0	0	0		449	0	0	0	0
449.5	0	0	0	0	2	1	2	0	0	0	0	0	1	1	0	1	1	0	2	0	0		449.5	0	0	0	0
450	0	0	0	0	2	1	2	1	1	0	0	0	9	2	0	0	0	1	3	0	0		450	0	0	0	0
450.5	1	0	1	0	4	0	2	0	0	0	0	2	9	0	0	0	0	1	0	0	0		450.5	0	0	0	0
451	2	0	4	0	1	4	3	1	4	0	1	2	11	5	0	2	0	1	3	4	1		451	0	2	5	1
451.5	0	0	3	0	1	3	4	0	2	0	0	0	6	4	0	0	0	1	1	1	1		451.5	2	0	0	0
452	0	0	1	0	2	1	4	2	1	1	0	1	7	3	1	2	1	0	1	0	0		452	0	0	0	0
452.5	0	0	2	0	1	1	0	0	0	0	0	0	6	4	0	1	0	0	0	0	0		452.5	0	0	0	0
453	0	0	0	0	5	2	0	0	2	0	0	0	3	4	0	1	0	0	0	2	0		453	0	0	0	0
453.5	0	0	1	0	2	2	2	1	1	0	0	0	12	5	0	1	0	0	1	2	0		453.5	0	0	0	0
454	1	0	2	0	1	1	2	0	1	0	0	0	12	6	0	0	0	0	2	0	1		454	0	0	0	0
454.5	0	0	0	0	3	1	2	2	0	0	0	0	8	3	0	3	0	0	0	0	0		454.5	0	0	0	0
455	0	0	1	0	1	3	3	4	0	0	0	0	1	1	0	2	0	0	1	0	0		455	0	0	0	0
455.5	0	0	1	0	0	1	0	3	2	0	1	0	2	6	1	1	1	1	1	1	0		455.5	0	0	0	1
456	3	1	0	2	1	4	2	1	1	0	0	3	3	3	2	2	0	1	1	0	1		456	0	0	0	0
456.5	2	4	3	1	1	6	4	2	2	1	3	3	9	8	0	1	1	2	0	0	0		456.5	1	0	0	0
457	1	1	1	0	1	8	5	2	2	3	5	1	2	16	2	1	1	4	2	1	1		457	0	0	0	0
457.5	5	6	6	6	3	9	2	5	7	4	12	5	11	19	1	0	0	1	0	0	1		457.5	0	0	0	0
458	2	0	3	0	4	2	3	2	1	0	0	2	1	1	1	2	0	2	1	1	1		458	0	0	0	0
458.5	1	0	0	0	1	3	0	3	0	0	0	0	0	0	0	1	1	0	0	0	0		458.5	0	0	0	0
459	3	0	3	0	3	1	2	1	2	0	1	1	4	4	0	0	2	0	0	1	1		459	0	0	0	0
459.5	0	0	2	0	3	0	0	0	2	0	0	0	8	3	0	0	0	0	2	1	0		459.5	0	1	0	0
460	1	0	1	0	1	1	0	0	0	0	0	0	18	2	0	1	0	0	2	0	0		460	0	0	0	0
460.5	0	0	1	0	4	1	0	0	0	0	0	0	7	3	0	0	0	0	2	0	0		460.5	0	0	0	0
461	0	0	0	0	5	0	0	0	1	0	0	0	14	2	0	0	0	0	3	0	0		461	0	0	0	0
461.5	2	1	1	0	2	2	0	1	0	1	2	0	6	3	1	4	0	0	0	0	0		461.5	0	0	0	0
462	0	0	1	0	1	0	3	0	0	0	0	0	12	1	0	1	0	0	1	2	0		462	0	0	0	0
462.5	3	0	2	0	2	1	4	2	0	0	0	1	1	6	1	2	1	2	2	0	0		462.5	0	0	0	0
463	0	1	3	0	3	5	0	2	1	0	0	0	4	3	0	4	0	0	1	1	0		463	0	0	0	0
463.5	1	0	0	0	2	1	3	0	2	0	0	2	6	0	2	0	0	0	1	0	0		463.5	0	0	0	0
464	0	0	0	0	1	1	4	0	1	0	0	0	5	1	0	0	0	0	2	1	0		464	0	0	0	0
464.5	0	0	2	0	0	3	1	1	1	0	0	1	5	4	0	0	0	1	2	1	0		464.5	0	0	0	0
465	0	0	2	0	3	2	1	2	1	0	0	0	0	0	0	0	0	1	2	2	0		465	1	1	0	0
465.5	1	0	1	2	0	4	2	0	6	0	0	1	0	1	1	2	0	0	3	2	1		465.5	0	0	1	0
466	1	0	1	0	0	2	3	0	0	1	0	0	6	0	0	1	0	0	0	1	0		466	0	1	0	0
466.5	0	0	1	0	3	0	1	0	2	0	0	0	3	0	0	0	0	0	0	2	0		466.5	0	2	0	0
467	1	0	1	0	4	1	2	0	1	0	0	2	1	0	2	1	0	0	0	2	1		467	0	0	0	0
467.5	0	0	1	2	1	2	6	1	2	0	0	3	3	1	1	2	0	1	2	1	1		467.5	0	0	0	0
468	0	0	3	0	2	0	2	0	1	0	0	0	1	2	0	0	0	0	1	1	0		468	0	0	0	0
468.5	0	0	1	0	2	1	3	1	1	0	0	0	0	1	0	1	0	1	1	2	0		468.5	0	0	1	0
469	1	0	3	0	1	2	0	0	1	1	5	2	20	13	3	11	2	0	2	1	1		469	0	1	0	0
469.5	5	0	2	1	5	1	3	0	3	0	1	5	15	7	1	7	0	2	1	3	0		469.5	0	0	0	0
470	0	0	3	0	3	2	1	1	3	0	0	0	0	1	0	5	0	0	6	2	0		470	0	0	0	0
470.5	1	0	2	0	2	1	2	1	1	0	0	3	2	0	1	2	0	1	3	0	0		470.5	0	0	0	0
471	0	0	0	0	3	1	4	0	0	0	0	0	2	0	0	1	0	0	2	0	0		471	0	0	0	0
471.5	0	0	0	0	2	1	2	0	3	0	0	0	4	0	1	1	0	0	2	2	0		471.5	0	0	0	0
472	1	0	2	0	4	1	2	2	0	1	1	0	2	3	0	1	0	0	2	0	0		472	0	0	0	0
472.5	0	0	1	1	2	2	1	1	3	0	0	0	4	1	0	1	0	0	4	3	0		472.5	0	0	0	0
473	0	0	1	0	0	2	3	1	1	0	0	0	0	2	0	0	0	0	1	2	0		473	0	0	0	0
473.5	0	0	1	0	4	0	5	1	2	0	0	0	2	0	0	0	0	0	0	1	1		473.5	0	0	0	0
474	0	0	1	0	2	2	5	1	1	0	0	0	0	5	0	0	0	2	2	2	0		474	0	1	0	0
474.5	5	0	5	0	3	5	6	2	3	0	0	4	10	4	5	3	2	2	4	5	1		474.5	0	0	0	0
475	0	0	0	0	1	0	1	0	0	0	0	1	7	1	0	0	0	0	1	0	0		475	1	0	1	0
475.5	0	0	1	0	1	0	3	0	1	0	0	0	11	1	0	0	0	0	0	1	0		475.5	10	6	9	6
476	0	0	2	0	3	0	2	0	2	0	0	0	6	4	0	0	0	0	0	2	0		476	9	7	10	2
476.5	0	0	1	0	4	0	1	2	2	0	0	0	4	5	0	1	0	0	2	2	0		476.5	1	1	1	1
477	0	0	1	0	1	0	0	0	1	0	0	0	7	6	0	0	0	0	1	0	0		477	0	0	0	0
477.5	0	0	0	0	1	0	1	0	0	0	0	1	7	3	0	0	0	0	2	0	0		477.5	0	0	0	0
478	0	0	2	0	1	2	6	0	0	0	0	1	7	4	0	1	0	0	0	0	0		478	0	0	0	0
478.5	0	0	1	0	6	2	6	1	0	0	0	0	5	3	0	1	0	0	1	0	0		478.5	0	0	0	0
479	0	0	0	0	3	4	10	2	0	0	0	0	2	0	0	2	0	0	1	1	0		479	0	0	0	0
479.5	0	0	2	0	2	0	2	1	1	0	0	0	0	0	0	0	0	0	2	1	0		479.5	0	0	0	0
480	0	2	1	1	1	3	4	2	2	1	3	0	1	2	1	2	2	2	0	2	2		480	0	0	0	0
480.5	1	0	0	0	2	0	2	0	0	0	0	1	0	0	0	1	0	0	1	0	0		480.5	0	0	0	0
481	0	0	0	0	3	0	1	0	0	0	0	0	6	1	0	1	0	0	0	0	0		481	0	0	0	0
481.5	0	0	0	0	1	0	1	0	0	0	0	0	13	1	0	0	0	0	0	0	0		481.5	0	0	0	0
482	0	1	0	1	4	2	1	2	0	1	1	0	8	2	1	2	0	0	1	0	0		482	0	0	0	0
482.5	0	0	0	0	4	0	3	0	0	0	0	0	8	2	0	0	0	0	1	0	0		482.5	0	0	0	0
483	0	0	0	0	1	1	0	0	0	0	0	0	7	2	0	0	0	0	4	1	0		483	0	0	0	0
483.5	0	0	0	0	1	1	1	0	0	0	0	0	15	2	0	1	0	0	1	0	0		483.5	0	0	0	0
484	0	0	2	0	1	0	1	1	2	0	0	0	6	4	1	2	0	0	2	1	1		484	0	0	0	0
484.5	0	1	1	1	1	5	1	0	0	0	0	1	1	2	2	1	0	0	0	0	1		484.5	0	0	0	0
485	0	0	0	0	3	0	2	0	0	0	0	0	7	2	0	0	0	0	1	0	0		485	0	0	0	0
485.5	0	0	2	0	3	3	4	0	2	0	0	0	6	5	0	0	0	0	0	1	0		485.5	0	0	0	0
486	0	0	4	0	1	0	1	0	2	0	1	0	13	4	0	0	0	1	2	2	0		486	0	0	0	0
486.5	0	0	2	1	1	0	4	0	3	0	0	0	8	1	0	2	0	0	1	1	1		486.5	0	0	0	0
487	0	0	2	0	1	2	3	2	0	0	0	0	3	2	0	0	0	0	2	0	0		487	0	0	0	0
487.5	0	0	2	0	2	0	4	1	3	0	0	0	2	0	1	0	0	0	0	2	0		487.5	34	37	33	23
488	0	0	2	0	2	2	2	0	1	0	0	1	5	1	0	0	0	0	2	0	0		488	5	5	7	0
488.5	0	0	3	0	1	1	1	1	3	0	0	0	1	1	1	1	0	1	3	4	0		488.5	10	8	11	4
489	0	0	2	0	4	0	0	0	2	0	1	2	9	14	4	5	1	1	3	2	1		489	2	7	7	0
489.5	0	0	2	0	0	0	0	0	3	1	1	0	4	3	0	1	1	0	4	1	1		489.5	0	0	0	0
490	0	0	4	1	1	1	1	0	5	0	0	0	1	1	0	1	0	2	1	4	0		490	0	1	1	0
490.5	0	0	2	0	4	1	4	1	2	0	0	0	0	0	0	0	0	1	0	2	0		490.5	0	0	0	0
491	0	0	1	0	2	2	3	3	0	0	0	0	1	0	0	0	0	0	1	0	0		491	0	0	0	0
491.5	1	1	5	0	4	1	4	0	2	0	1	1	4	1	0	0	0	0	4	2	1		491.5	0	0	0	0
492	2	0	2	0	1	0	0	0	4	0	0	0	3	1	0	0	0	0	4	3	0		492	0	0	0	0
492.5	0	0	3	1	1	2	0	0	2	0	0	1	0	1	0	1	0	2	2	0	0		492.5	0	0	0	0
493	0	0	2	0	0	1	0	0	3	0	0	0	0	0	0	0	0	1	2	2	0		493	0	0	0	0
493.5	0	0	0	1	1	3	6	0	1	0	0	0	4	2	0	1	0	0	3	0	0		493.5	0	0	0	0
494	0	0	3	0	4	0	6	2	2	0	1	0	8	5	0	0	0	0	1	2	1		494	0	0	0	0
494.5	1	0	0	0	4	0	4	1	0	0	0	0	4	4	0	0	0	0	2	0	0		494.5	0	0	0	0
495	0	0	1	0	2	1	0	0	0	1	0	0	5	5	0	0	1	0	1	1	0		495	0	0	0	0
495.5	1	0	1	0	0	0	6	1	1	0	0	0	13	2	0	1	0	0	2	1	0		495.5	0	0	0	0
496	0	0	2	1	1	1	4	0	4	0	0	0	9	5	0	0	0	0	1	3	0		496	0	0	0	0
496.5	0	0	0	0	4	1	6	0	1	0	0	0	4	0	0	1	0	0	0	1	0		496.5	0	0	0	0
497	0	0	1	1	8	2	4	0	0	0	1	0	1	0	0	2	0	0	3	1	1		497	0	0	0	0
497.5	1	1	0	0	7	4	1	0	0	0	0	1	1	1	0	5	2	0	1	2	0		497.5	0	0	0	0
498	2	0	0	0	3	3	1	0	0	0	0	0	0	0	0	1	0	0	0	0	0		498	0	0	0	0
498.5	2	0	2	0	2	1	3	2	1	0	1	0	1	1	1	1	0	0	1	0	1		498.5	0	0	0	0
499	1	0	1	0	1	2	2	0	0	0	0	0	0	1	0	1	0	0	1	0	0		499	0	0	0	0
499.5	0	0	0	0	3	4	5	0	0	0	0	0	0	0	0	3	0	0	1	1	0		499.5	0	0	0	0
500	4	6	3	5	6	5	3	6	3	5	4	2	2	7	0	3	6	8	0	4	5		500	0	0	0	0
500.5	0	1	1	1	3	5	3	0	0	1	1	1	0	0	1	2	1	1	0	1	1		500.5	0	0	0	0
501	1	1	2	0	1	2	5	0	1	0	1	0	10	6	0	1	0	0	0	1	2		501	0	0	0	0
501.5	0	0	0	0	2	1	7	2	0	0	0	1	3	3	0	0	0	0	0	1	0		501.5	0	0	1	0
502	0	1	1	1	1	4	4	2	1	0	0	0	1	2	1	4	0	1	4	1	0		502	0	0	0	0
502.5	0	0	0	0	1	4	2	2	0	0	0	0	1	0	0	3	0	0	1	0	0		502.5	0	0	0	0
503	7	6	6	6	4	9	7	8	6	2	3	5	4	8	7	8	5	6	2	4	4		503	1	1	0	0
503.5	2	4	1	4	3	4	3	4	2	2	1	2	1	6	4	4	0	2	1	1	2		503.5	0	0	0	0
504	3	1	2	5	3	6	3	3	1	2	3	1	2	5	2	2	2	3	2	3	1		504	0	0	0	0
504.5	5	4	8	2	5	4	7	5	5	1	4	4	2	5	4	8	0	1	7	6	2		504.5	0	0	0	0
505	9	2	7	3	3	8	6	6	6	4	5	6	8	12	6	9	5	6	8	6	5		505	0	0	0	0
505.5	1	0	1	0	2	2	3	2	0	0	0	1	11	3	1	0	1	0	1	0	0		505.5	0	0	0	0
506	8	2	6	5	4	3	5	6	4	2	1	8	8	7	4	2	5	9	3	2	7		506	0	0	0	0
506.5	0	0	1	0	3	1	5	1	0	0	0	0	1	0	1	1	0	0	1	0	0		506.5	0	0	0	0
507	0	0	2	0	3	0	3	0	0	0	0	0	0	0	0	1	0	0	0	0	0		507	0	0	0	0
507.5	0	0	0	0	2	4	3	0	0	0	0	0	0	0	0	0	0	1	0	0	0		507.5	0	0	0	0
508	0	0	0	0	3	0	3	0	0	0	0	0	4	0	0	0	0	0	0	0	0		508	0	0	0	0
508.5	0	1	0	1	3	2	3	1	2	0	0	1	0	1	1	2	0	0	2	0	0		508.5	0	0	0	1
509	1	1	2	1	3	2	3	3	2	0	1	1	2	1	1	1	0	1	1	0	1		509	1	0	0	0
509.5	0	0	2	0	4	1	3	0	2	0	0	0	4	1	0	1	0	1	3	1	0		509.5	0	1	1	0
510	0	0	2	0	3	1	5	1	0	0	0	0	3	0	0	2	0	1	4	1	0		510	0	0	1	0
510.5	0	0	0	0	5	0	3	1	0	0	0	1	0	1	0	0	0	0	2	0	0		510.5	0	0	1	0
511	2	0	3	1	2	3	2	2	2	0	0	1	2	2	1	1	1	0	2	0	0		511	0	0	0	0
511.5	0	0	0	0	4	0	5	0	0	0	0	0	0	0	0	0	0	0	2	0	0		511.5	0	0	1	0
512	3	2	2	5	2	4	5	3	7	2	1	1	3	5	2	2	5	2	4	3	2		512	1	0	0	0
512.5	0	0	1	0	3	2	3	2	0	0	0	0	2	2	1	1	0	0	2	1	0		512.5	0	0	0	0
513	1	0	1	1	2	1	4	0	2	1	1	0	7	4	0	1	1	1	1	3	1		513	0	0	0	0
513.5	6	8	4	8	4	10	6	7	2	7	6	3	7	10	4	2	7	6	2	3	5		513.5	0	0	0	0
514	5	4	1	6	3	5	1	4	5	3	3	4	4	8	5	2	4	6	5	2	5		514	0	0	0	0
514.5	3	1	2	2	2	3	2	4	3	2	2	1	2	1	2	1	0	0	2	1	1		514.5	0	1	0	0
515	11	6	9	7	7	7	6	11	6	5	6	2	2	17	8	6	5	8	2	5	11		515	0	0	0	0
515.5	4	8	3	9	5	9	4	11	9	5	7	5	7	13	9	6	6	7	3	5	4		515.5	0	0	0	0
516	9	12	10	9	7	16	8	18	7	6	7	9	8	12	7	9	7	13	3	7	8		516	0	0	0	0
516.5	1	6	4	3	3	5	3	4	3	4	4	3	1	5	1	3	4	6	2	5	2		516.5	0	0	0	0
517	2	0	3	0	2	3	1	1	2	1	1	4	1	4	3	1	1	2	2	1	1		517	5	4	2	0
517.5	3	1	4	2	2	5	1	4	6	2	2	5	3	8	5	3	2	3	5	3	2		517.5	3	3	0	0
518	11	6	8	12	9	13	5	11	9	6	8	6	6	11	9	5	4	7	1	5	7		518	2	4	2	0
518.5	4	2	2	4	2	3	0	3	0	2	2	2	3	2	3	0	1	2	3	1	1		518.5	5	4	4	0
519	2	1	2	4	6	3	1	3	5	2	1	0	3	2	5	2	4	7	3	4	1		519	1	2	2	0
519.5	3	2	2	8	4	9	2	7	5	2	3	4	4	4	2	2	3	1	1	5	1		519.5	4	3	6	1
520	8	6	6	9	12	9	5	12	9	4	6	7	5	17	7	7	7	6	5	6	6		520	0	2	1	0
520.5	5	0	4	4	4	2	3	1	6	2	4	2	2	6	4	3	6	6	2	6	2		520.5	0	0	0	0
521	6	6	5	4	4	6	3	7	3	10	6	7	3	11	5	8	2	6	8	5	4		521	3	5	3	0
521.5	6	5	3	8	3	9	2	12	10	3	6	5	6	10	6	5	7	8	3	3	5		521.5	0	0	1	0
522	5	5	9	3	5	7	5	6	7	3	2	8	3	12	5	2	4	4	2	4	1		522	2	1	1	0
522.5	3	4	2	5	2	6	4	4	7	0	3	6	2	10	5	0	7	2	4	5	3		522.5	0	0	0	0
523	3	5	3	5	3	7	6	3	3	1	4	5	7	6	3	6	2	3	2	2	3		523	0	0	0	0
523.5	4	2	2	3	4	3	6	3	5	0	1	5	5	8	2	1	1	2	3	1	1		523.5	1	0	0	0
524	5	4	4	7	6	5	7	9	10	5	4	4	10	9	8	6	1	2	3	4	1		524	0	1	0	0
524.5	5	2	3	7	2	9	4	5	5	5	6	2	10	10	3	7	5	5	5	10	1		524.5	0	0	1	0
525	1	0	2	0	2	1	2	2	2	1	1	0	6	2	1	1	0	0	2	1	0		525	0	0	0	0
525.5	0	0	0	0	5	0	1	0	0	0	0	0	6	3	0	1	0	0	1	0	0		525.5	3	3	2	1
526	2	1	4	4	6	7	1	3	4	0	1	3	7	2	3	4	0	2	4	2	1		526	0	0	0	0
526.5	6	1	8	1	10	8	4	6	2	4	4	4	8	7	7	2	3	4	3	8	1		526.5	0	0	0	0
527	3	2	4	3	3	8	1	4	3	3	4	2	12	13	2	5	1	3	4	0	2		527	0	0	0	0
527.5	5	4	4	6	6	8	4	9	5	3	6	4	11	9	5	7	1	5	2	5	4		527.5	0	0	0	0
528	1	2	0	3	1	5	1	3	5	2	3	1	5	6	5	5	4	6	1	2	3		528	0	0	0	0
528.5	0	0	0	0	3	3	0	1	0	0	0	1	1	2	1	1	1	0	2	2	0		528.5	0	0	0	0
529	1	0	1	1	4	0	2	1	1	2	1	2	5	1	3	3	3	3	1	1	0		529	0	0	0	0
529.5	0	1	2	0	7	2	2	3	2	0	0	3	2	3	0	2	1	0	2	1	0		529.5	0	0	0	0
530	0	0	0	0	3	3	1	1	0	0	0	0	0	1	0	1	0	0	1	0	0		530	0	0	0	0
530.5	4	0	3	1	4	6	3	2	5	2	1	5	7	9	4	9	1	2	8	2	2		530.5	0	0	0	0
531	2	1	3	1	5	4	4	3	2	1	0	4	10	7	0	2	1	1	3	0	1		531	0	0	0	0
531.5	3	3	2	1	11	3	3	5	4	2	3	4	15	9	4	4	3	3	1	0	2		531.5	0	0	0	0
532	0	1	0	0	2	0	2	1	2	0	0	0	16	2	0	2	0	0	1	1	1		532	0	0	0	0
532.5	0	0	2	0	1	1	0	0	1	0	0	1	10	2	0	0	0	1	0	3	0		532.5	0	0	0	0
533	0	0	2	0	1	1	2	0	1	0	0	1	5	1	0	0	0	0	1	1	0		533	0	0	0	0
533.5	0	0	1	0	1	1	2	0	0	0	0	0	5	3	0	1	0	1	3	0	0		533.5	0	0	0	0
534	0	0	1	0	1	3	2	0	3	0	0	1	0	0	0	0	0	0	2	3	0		534	0	0	0	0
534.5	0	0	2	0	5	2	1	0	0	1	1	0	1	0	1	2	0	0	0	2	0		534.5	0	0	0	0
535	1	1	3	1	2	3	2	2	2	1	0	2	0	2	0	3	0	1	2	2	2		535	0	0	0	0
535.5	1	0	1	0	4	1	2	3	0	0	0	1	0	1	1	0	0	1	3	1	0		535.5	0	0	0	0
536	2	1	2	0	3	1	3	2	2	0	0	2	1	0	0	3	1	0	2	1	0		536	0	0	0	0
536.5	5	1	3	5	5	4	3	0	7	1	1	2	8	3	5	3	4	2	3	2	2		536.5	0	0	0	0
537	0	0	0	0	2	0	0	0	1	0	0	0	9	1	1	0	0	0	3	0	0		537	0	0	0	0
537.5	0	0	1	0	5	0	1	0	0	0	0	0	1	0	0	0	0	1	0	1	0		537.5	0	0	0	0
538	0	0	2	0	1	1	0	0	2	0	0	0	0	0	0	0	0	0	3	1	0		538	0	0	0	0
538.5	0	1	3	0	1	4	1	1	2	1	0	0	0	2	1	2	0	1	6	1	0		538.5	0	0	0	0
539	0	0	3	0	1	2	3	0	2	0	0	0	0	0	0	0	0	0	3	1	0		539	0	0	0	0
539.5	0	1	2	0	1	2	0	1	2	0	0	2	3	6	0	0	1	1	1	1	0		539.5	0	0	0	0
540	0	0	2	1	2	1	1	0	2	2	0	1	6	5	1	1	0	0	1	4	0		540	0	0	0	0
540.5	0	0	0	0	2	0	0	0	1	0	0	0	5	1	0	0	0	0	1	0	0		540.5	1	2	1	0
541	0	0	1	0	1	4	0	0	0	0	0	0	4	1	0	0	0	0	0	1	0		541	0	0	0	0
541.5	1	0	2	0	4	1	1	0	0	0	0	0	0	0	0	0	0	1	3	0	0		541.5	0	0	0	0
542	3	0	0	2	3	1	1	2	0	1	2	3	2	2	0	0	0	0	2	1	0		542	0	0	0	0
542.5	1	0	1	0	2	0	4	1	1	0	0	2	2	1	0	1	0	2	2	1	0		542.5	0	0	0	0
543	0	0	2	0	5	0	1	0	1	0	0	0	8	4	0	0	0	0	1	1	1		543	0	0	0	0
543.5	0	0	1	0	4	0	1	1	0	0	0	0	7	5	0	2	0	0	0	0	2		543.5	0	0	0	0
544	0	0	0	0	2	0	2	0	0	0	0	1	9	1	0	0	0	0	1	1	0		544	0	0	0	0
544.5	0	0	0	0	2	4	6	0	0	0	0	1	6	1	0	0	0	0	0	1	0		544.5	0	0	0	0
545	0	0	3	0	6	0	1	0	2	0	0	0	0	1	0	2	0	0	0	2	0		545	0	0	0	0
545.5	0	0	0	0	2	0	2	0	0	0	0	0	2	1	0	0	0	0	0	0	0		545.5	0	0	0	0
546	0	0	0	0	1	0	1	0	0	0	0	0	3	1	0	0	0	0	0	1	0		546	0	0	0	0
546.5	0	0	1	0	0	0	1	0	1	0	0	0	9	1	0	1	0	0	0	1	0		546.5	0	0	0	0
547	0	0	0	0	4	0	4	0	0	0	0	0	13	2	0	1	0	0	2	0	0		547	0	0	0	0
547.5	1	0	0	0	2	0	3	0	0	0	0	0	7	1	0	1	0	0	3	0	0		547.5	0	0	0	0
548	0	0	1	0	3	0	1	0	0	0	0	0	9	4	0	1	0	0	0	0	0		548	0	0	0	0
548.5	0	0	2	0	1	0	0	1	1	0	0	1	12	0	0	0	0	0	1	1	0		548.5	0	0	0	0
549	0	0	1	0	1	1	1	0	2	0	1	1	5	4	0	0	0	0	1	1	0		549	0	0	0	0
549.5	0	0	2	0	4	1	2	0	1	0	0	1	10	0	0	1	0	1	1	1	0		549.5	0	0	0	0
550	0	0	7	0	4	0	1	0	4	0	0	0	6	1	0	1	0	0	1	4	0		550	0	0	0	0
550.5	1	0	1	1	4	1	1	0	4	0	0	2	1	1	1	2	0	0	1	4	0		550.5	0	0	0	0
551	0	0	3	0	1	2	0	1	1	0	1	0	2	0	1	0	0	0	0	3	0		551	0	0	0	0
551.5	0	0	3	0	1	1	1	1	2	0	0	2	0	0	0	0	0	2	2	1	0		551.5	0	0	0	0
552	0	0	1	1	3	1	1	3	1	0	0	1	0	0	0	1	0	1	1	2	0		552	0	0	0	0
552.5	1	0	3	1	2	3	2	1	6	0	0	3	3	1	3	2	0	2	2	3	0		552.5	0	0	0	0
553	1	0	2	0	0	2	3	1	3	0	0	1	4	4	1	1	2	3	2	2	1		553	0	0	0	0
553.5	1	0	0	0	1	3	2	2	1	0	0	1	1	3	1	1	0	0	1	1	0		553.5	0	0	0	0
554	0	0	2	0	1	2	2	0	1	0	0	0	0	1	0	0	0	1	2	2	0		554	0	0	0	0
554.5	0	0	0	0	3	4	1	2	1	0	1	0	3	3	1	0	0	0	1	1	0		554.5	0	0	0	0
555	0	0	0	0	4	0	4	3	0	0	0	0	5	2	0	1	0	0	1	0	0		555	0	0	0	0
555.5	0	1	0	0	3	2	4	2	0	0	0	0	8	3	0	0	0	0	1	0	0		555.5	0	0	0	0
556	0	0	0	0	6	0	2	0	1	0	0	0	8	3	0	1	0	0	1	1	0		556	0	0	0	0
556.5	0	0	2	0	3	0	2	0	2	0	0	0	2	1	0	1	0	0	0	1	1		556.5	0	0	0	0
557	0	1	2	2	3	2	3	2	2	0	1	3	5	4	1	1	1	1	2	0	0		557	0	0	0	0
557.5	0	0	0	0	2	1	5	2	0	0	0	0	1	0	0	0	0	0	0	0	0		557.5	0	0	0	0
558	0	0	0	0	3	3	4	2	1	0	0	0	4	2	1	0	0	0	1	0	0		558	0	0	0	0
558.5	0	0	0	0	0	1	2	1	0	1	0	0	10	8	0	1	0	0	0	0	0		558.5	0	0	0	0
559	0	0	1	0	3	1	1	1	1	0	0	0	0	1	1	0	0	0	3	1	0		559	0	0	0	0
559.5	1	0	0	0	5	3	4	3	0	1	1	4	1	1	1	1	0	1	1	0	0		559.5	0	0	0	0
560	0	0	0	0	2	2	1	1	0	0	0	0	2	0	0	0	0	1	3	0	0		560	0	0	0	0
560.5	0	0	0	0	2	1	2	0	1	0	0	1	0	0	0	0	0	0	2	0	0		560.5	0	0	0	0
561	0	0	0	1	0	0	2	0	1	0	0	1	8	2	0	0	2	0	1	0	0		561	0	0	0	0
561.5	0	0	0	0	1	0	2	0	1	0	0	0	11	2	0	1	0	0	1	1	0		561.5	0	0	0	0
562	0	0	0	0	1	0	1	0	0	0	0	0	8	1	0	2	0	0	0	1	0		562	0	0	0	0
562.5	0	0	0	0	5	1	2	0	0	0	0	0	11	2	0	0	0	0	1	0	0		562.5	0	0	0	0
563	0	0	0	0	2	0	1	1	0	0	0	2	10	2	0	0	0	0	1	0	0		563	0	0	0	0
563.5	2	0	0	1	5	3	3	0	1	0	0	3	12	4	3	3	0	1	3	0	1		563.5	0	0	0	0
564	3	1	3	3	3	7	6	4	3	1	3	1	5	7	3	4	4	3	1	1	2		564	0	0	0	0
564.5	0	0	1	0	4	1	3	0	0	0	0	1	6	0	1	0	0	0	3	0	0		564.5	0	0	0	0
565	0	0	0	0	2	0	3	0	0	0	0	0	3	0	0	0	0	0	0	0	0		565	1	1	0	0
565.5	5	3	4	1	2	4	2	5	4	5	2	2	15	9	1	6	1	1	4	5	1		565.5	0	1	1	0
566	0	0	1	0	1	1	3	1	0	0	0	1	13	1	0	0	0	0	2	0	0		566	0	0	0	0
566.5	0	0	0	0	2	1	0	0	2	0	0	0	11	4	0	0	0	0	0	1	0		566.5	0	0	0	0
567	0	0	2	0	2	0	1	2	1	0	0	0	6	1	0	0	0	0	1	0	0		567	0	0	0	0
567.5	0	0	1	0	3	0	5	0	1	0	0	0	5	3	0	0	0	0	3	1	0		567.5	0	0	0	0
568	0	0	3	0	7	1	0	0	1	0	0	0	2	1	0	2	0	0	0	0	0		568	0	0	0	0
568.5	0	0	0	0	3	0	1	0	0	0	1	0	5	2	0	0	0	0	2	1	0		568.5	0	0	0	0
569	0	0	1	0	7	0	1	0	1	0	0	0	12	0	0	1	0	1	2	1	0		569	0	0	0	0
569.5	1	0	2	0	3	2	1	0	1	0	1	1	8	0	0	2	0	0	0	0	0		569.5	0	0	0	0
570	0	0	1	0	5	1	0	1	0	0	0	0	2	0	0	1	0	0	0	1	0		570	0	1	0	0
570.5	1	0	2	0	6	1	0	0	0	0	0	0	2	1	0	2	0	0	1	1	0		570.5	0	0	0	0
571	0	1	1	1	5	5	0	2	2	0	1	1	0	3	1	1	0	0	2	1	0		571	0	0	0	0
571.5	0	0	0	0	6	0	0	0	0	0	0	0	1	0	0	0	0	0	0	0	0		571.5	0	1	0	0
572	0	0	2	0	5	1	2	0	1	0	0	0	4	1	0	0	0	0	0	1	0		572	2	2	2	0
572.5	0	0	0	0	4	6	0	0	0	0	0	0	5	2	0	1	0	0	1	0	0		572.5	0	0	0	0
573	0	0	0	0	3	0	0	0	0	0	0	0	4	0	0	0	0	0	0	0	0		573	0	0	0	0
573.5	0	0	0	1	4	4	2	0	4	0	0	0	3	2	0	3	0	1	3	0	1		573.5	0	0	0	0
574	0	0	0	2	3	4	2	1	0	1	0	1	3	7	0	0	1	2	2	1	1		574	1	0	0	0
574.5	1	0	1	0	6	0	1	0	2	0	0	0	0	0	1	0	0	0	1	1	1		574.5	0	0	0	0
575	0	0	1	0	1	1	0	1	0	0	0	0	1	0	0	0	0	0	1	1	0		575	1	0	1	1
575.5	0	0	0	0	3	4	0	1	0	0	0	0	0	0	0	0	0	0	3	0	0		575.5	0	0	0	0
576	0	0	0	0	6	0	2	0	0	0	0	0	0	0	0	0	0	1	3	0	0		576	0	0	0	0
576.5	0	0	0	0	2	0	0	0	0	0	0	1	0	0	0	1	0	0	1	0	0		576.5	0	1	0	0
577	0	0	1	0	3	0	0	0	0	0	0	0	3	0	0	0	0	0	1	1	0		577	0	0	0	0
577.5	0	0	0	0	4	0	2	1	1	0	0	0	3	2	1	1	0	0	2	1	0		577.5	0	0	0	0
578	0	0	1	0	0	4	0	0	1	0	0	0	2	0	0	0	0	1	0	1	0		578	0	0	0	0
578.5	0	0	0	0	4	0	1	0	0	0	0	0	0	1	0	0	0	0	0	0	0		578.5	0	0	0	0
579	0	0	0	0	3	2	3	3	0	0	0	0	4	2	0	0	0	0	0	0	0		579	0	0	0	0
579.5	0	0	1	0	6	0	2	1	0	0	0	1	11	2	0	0	0	0	2	1	0		579.5	0	0	0	0
580	0	0	0	0	2	3	5	0	0	0	0	0	9	5	0	1	0	0	0	1	0		580	0	0	0	0
580.5	0	0	1	0	4	0	5	0	1	0	0	1	13	2	0	2	0	0	1	1	0		580.5	0	0	0	0
581	0	0	1	0	1	0	3	1	0	0	0	0	3	0	0	1	0	0	0	0	0		581	0	0	0	0
581.5	0	0	0	0	2	1	5	0	0	0	0	0	0	0	0	1	0	0	0	0	0		581.5	0	0	0	0
582	0	0	0	0	3	0	0	1	0	0	1	0	7	13	0	1	0	1	1	0	0		582	1	0	0	0
582.5	1	2	1	2	5	3	4	2	2	1	2	2	4	7	0	0	0	0	0	0	0		582.5	0	0	0	0
583	0	0	0	0	2	1	0	0	0	0	0	0	4	0	0	1	0	0	1	0	0		583	3	4	1	0
583.5	0	0	1	0	0	0	2	0	0	0	0	0	3	2	1	0	0	0	0	0	0		583.5	0	0	0	0
584	0	0	0	0	2	2	2	1	0	0	0	0	0	0	0	0	1	0	1	2	0		584	0	0	0	0
584.5	0	0	0	0	1	0	1	0	0	0	0	0	0	0	0	0	0	1	0	0	0		584.5	0	0	0	0
585	0	0	0	0	3	0	2	1	0	0	0	0	0	0	0	0	0	0	1	0	0		585	2	1	0	0
585.5	0	1	0	1	1	1	2	2	0	0	1	0	7	2	0	0	1	0	0	0	0		585.5	0	0	1	0
586	0	0	1	0	3	1	1	1	0	1	0	1	2	1	2	1	1	2	0	0	0		586	1	1	0	0
586.5	1	1	1	0	2	2	3	1	1	1	0	3	2	2	1	1	0	0	0	0	0		586.5	1	1	0	0
587	2	0	1	0	2	1	1	0	1	0	0	1	1	2	0	1	0	0	1	0	0		587	0	0	0	0
587.5	0	1	2	0	2	2	0	0	2	0	0	0	1	0	0	0	0	0	4	2	0		587.5	0	0	0	0
588	0	0	0	0	3	1	2	0	0	0	0	2	5	1	1	0	0	0	2	1	0		588	0	0	0	0
588.5	0	0	0	0	2	0	0	0	0	0	0	0	16	0	0	0	0	0	1	0	0		588.5	0	0	0	0
589	0	0	0	0	2	1	3	0	0	0	0	0	10	4	0	0	0	0	1	0	0		589	0	0	0	0
589.5	2	0	2	1	3	2	2	5	1	1	1	0	3	3	0	0	1	1	0	0	1		589.5	0	0	0	0
590	0	0	1	0	0	1	6	0	1	0	0	0	12	2	0	0	0	0	0	1	0		590	1	1	1	0
590.5	0	0	1	0	1	0	2	0	3	0	0	0	3	0	0	0	0	0	0	2	0		590.5	0	0	0	0
591	0	0	1	0	1	1	4	1	1	0	0	1	1	0	0	0	0	0	4	1	0		591	0	0	0	0
591.5	2	0	3	0	2	3	1	1	2	0	0	0	0	2	0	0	1	2	0	1	2		591.5	0	1	0	0
592	0	0	1	0	3	1	1	0	1	0	0	1	1	2	1	2	1	1	2	0	0		592	0	0	0	0
592.5	0	0	1	0	3	1	3	0	3	0	3	1	11	12	5	6	2	0	2	0	0		592.5	0	0	0	0
593	0	0	1	0	1	1	1	0	1	0	0	0	1	0	0	0	0	0	1	1	0		593	0	0	0	0
593.5	0	0	2	0	0	0	2	0	2	0	0	0	0	0	0	0	0	0	3	2	0		593.5	3	2	1	0
594	0	0	1	0	2	1	4	1	1	0	0	0	1	0	0	0	0	0	1	0	0		594	0	0	0	0
594.5	0	0	0	0	1	2	0	0	1	0	0	0	4	1	0	0	0	0	1	0	0		594.5	0	0	0	0
595	0	0	4	0	2	0	2	0	2	0	0	0	5	2	0	1	0	0	1	4	0		595	0	0	0	0
595.5	0	2	1	1	3	0	1	2	0	1	1	1	5	7	1	2	1	0	2	0	0		595.5	0	0	0	0
596	1	0	1	0	3	3	3	0	1	0	0	2	1	1	0	3	0	0	2	1	0		596	0	0	0	0
596.5	0	0	0	0	2	0	2	1	0	0	0	0	0	0	1	0	0	0	2	0	0		596.5	0	0	0	0
597	1	0	0	0	1	2	4	1	1	0	0	1	8	1	2	0	0	0	1	0	0		597	2	2	0	1
597.5	0	0	1	0	3	1	6	3	1	0	0	0	1	9	2	0	1	0	1	1	1		597.5	4	2	3	0
598	0	1	0	0	2	1	4	4	1	0	0	0	1	4	0	0	0	0	0	1	0		598	2	1	1	0
598.5	1	0	0	0	2	0	1	0	0	0	0	0	12	2	0	1	0	0	1	0	0		598.5	0	0	0	0
599	1	0	0	0	2	0	2	0	0	0	0	0	10	1	0	1	0	0	2	0	0		599	0	1	1	0
599.5	0	0	0	0	2	2	2	0	0	0	0	0	1	0	0	0	0	0	0	0	0		599.5	0	0	0	0
600	1	1	1	0	2	2	5	0	5	0	2	2	2	7	2	3	1	1	1	1	0		600	0	0	0	0
600.5	1	0	1	0	0	1	2	1	0	0	0	1	6	6	0	1	0	0	0	0	0		600.5	0	0	0	0
601	0	0	0	0	2	0	0	2	0	0	0	0	7	6	0	0	0	0	0	0	0		601	0	0	0	0
601.5	0	0	1	0	2	3	4	1	0	0	0	0	7	3	0	0	0	0	2	1	0		601.5	2	2	2	1
602	0	0	0	0	2	0	3	1	0	0	0	0	0	0	0	1	0	0	0	0	0		602	4	2	3	0
602.5	0	0	0	0	3	0	2	1	0	0	0	0	0	0	0	0	0	0	1	0	0		602.5	0	0	0	0
603	0	1	0	1	0	1	0	3	0	1	0	0	3	4	1	0	2	0	0	1	0		603	0	0	0	0
603.5	0	0	0	0	3	2	3	0	0	0	0	0	6	2	0	0	0	0	1	0	0		603.5	0	1	1	0
604	0	0	0	0	3	0	7	0	0	0	0	0	12	0	0	1	0	0	1	0	0		604	0	0	0	0
604.5	0	0	1	0	1	0	4	0	0	0	0	0	10	3	0	1	0	0	1	1	0		604.5	0	0	0	0
605	0	0	1	0	0	1	3	0	1	0	0	0	11	0	0	0	0	1	1	0	0		605	0	0	0	0
605.5	1	0	0	0	2	0	2	0	0	0	0	1	11	3	0	0	0	0	0	0	0		605.5	0	0	0	0
606	0	0	0	0	2	0	3	0	0	0	0	1	12	4	0	1	0	0	0	0	0		606	0	0	0	0
606.5	0	0	0	0	2	0	5	1	0	0	0	0	11	5	0	0	0	0	1	0	0		606.5	2	1	4	2
607	0	0	0	0	3	0	2	0	0	0	0	0	8	2	0	1	0	0	0	0	0		607	1	1	2	0
607.5	0	0	0	0	2	0	3	0	0	0	0	0	11	1	1	0	0	0	0	0	0		607.5	0	0	0	0
608	0	1	0	1	3	1	4	0	0	0	0	0	6	5	1	1	0	0	0	0	0		608	0	0	0	0
608.5	1	0	2	0	2	1	3	0	1	0	0	0	8	3	0	0	0	0	0	0	0		608.5	0	0	0	0
609	0	0	0	0	2	0	0	0	2	0	0	0	13	1	0	0	0	0	1	2	0		609	0	0	0	0
609.5	0	0	1	0	0	0	1	0	1	0	0	0	8	2	0	0	0	0	3	1	0		609.5	0	0	0	0
610	0	0	0	0	1	0	2	0	0	0	0	0	11	2	0	0	0	0	1	1	0		610	0	0	0	0
610.5	0	0	1	0	2	1	0	0	0	0	0	0	10	0	0	0	0	0	1	0	0		610.5	0	0	0	0
611	0	1	0	0	3	2	2	1	0	0	0	0	8	2	0	0	0	0	3	0	0		611	0	0	0	0
611.5	1	0	2	1	4	2	0	2	1	0	1	1	6	2	0	2	2	2	1	0	1		611.5	0	0	0	0
612	0	0	0	0	0	1	1	0	0	0	0	0	2	1	0	1	0	0	1	0	0		612	0	0	0	0
612.5	0	0	1	0	2	1	3	1	0	1	0	0	10	2	1	1	0	0	0	0	0		612.5	0	0	0	0
613	0	0	1	0	5	1	2	4	1	0	0	1	3	0	1	1	0	0	1	0	1		613	0	0	0	0
613.5	1	0	0	0	2	2	0	0	0	0	0	0	13	5	0	1	0	0	0	0	0		613.5	0	0	0	0
614	0	0	1	0	2	0	0	0	0	0	0	1	9	1	1	1	0	0	1	0	0		614	0	0	0	0
614.5	1	1	0	0	2	1	4	0	0	0	0	1	3	0	0	0	0	0	1	0	0		614.5	0	0	0	0
615	0	0	0	0	1	1	1	0	0	0	0	0	11	0	0	1	0	0	0	0	0		615	0	0	0	0
615.5	0	1	1	0	1	2	3	0	0	0	1	1	8	2	0	0	0	0	0	0	0		615.5	0	0	0	0
616	0	0	0	0	2	1	3	0	0	0	0	0	4	2	0	0	0	0	2	0	0		616	0	0	0	0
616.5	0	0	0	0	3	0	3	0	0	0	0	0	2	5	0	1	0	0	3	0	0		616.5	0	0	0	0
617	1	0	1	0	3	1	6	0	0	0	0	1	15	1	0	0	1	0	1	0	0		617	0	0	0	0
617.5	0	0	0	0	5	1	1	0	0	0	0	0	13	2	0	0	0	0	0	0	0		617.5	0	0	0	0
618	0	0	0	0	1	3	3	0	0	0	0	0	12	2	0	0	0	0	0	0	0		618	0	0	0	0
618.5	0	0	0	0	3	1	4	0	0	0	0	0	15	1	0	0	0	0	2	0	0		618.5	0	0	0	0
619	1	0	0	0	3	0	1	0	0	0	0	0	14	3	0	0	0	0	0	0	0		619	0	0	0	0
619.5	0	0	0	0	1	0	1	0	0	0	0	0	12	0	0	0	0	0	0	0	0		619.5	0	0	0	0
620	0	0	0	0	1	0	0	0	0	0	0	1	17	0	0	0	0	0	0	0	0		620	0	0	0	0
620.5	0	0	0	0	3	0	3	0	0	0	0	0	11	3	0	0	0	0	0	0	0		620.5	0	0	0	0
621	0	0	0	0	2	0	1	0	0	0	0	1	9	2	0	0	0	0	0	0	0		621	0	0	0	0
621.5	0	0	0	0	3	1	1	0	0	0	0	1	6	1	0	0	0	0	0	0	0		621.5	0	0	0	0
622	0	0	1	0	1	0	1	0	0	0	0	0	6	3	1	0	0	0	1	1	0		622	0	0	0	0
622.5	0	0	0	0	4	1	1	0	0	0	0	0	4	1	0	0	0	1	1	0	0		622.5	0	0	0	0
623	1	0	0	0	4	2	0	1	0	0	0	0	0	0	0	0	0	0	0	0	0		623	0	0	0	0
623.5	1	3	0	3	3	5	4	3	3	0	1	1	1	3	1	1	2	2	5	1	2		623.5	0	0	0	0
624	0	1	0	1	3	3	3	2	0	1	1	1	1	2	0	0	0	1	3	1	1		624	0	0	1	0
624.5	1	0	0	0	1	0	2	0	0	0	0	1	0	1	1	1	0	0	3	0	0		624.5	0	0	0	0
625	0	0	1	0	3	1	2	0	0	0	0	0	0	1	0	0	0	0	0	0	1		625	0	0	0	0
625.5	1	0	2	0	2	2	4	1	1	0	0	1	1	3	1	0	1	1	2	0	1		625.5	0	0	0	0
626	0	0	0	0	0	2	3	0	0	0	0	0	1	1	0	0	0	1	0	0	0		626	0	0	0	0
626.5	0	0	1	1	2	1	2	3	1	0	0	0	1	0	0	0	0	0	0	1	0		626.5	0	0	0	0
627	1	0	0	0	1	1	1	0	0	0	0	1	0	0	0	1	0	0	0	0	0		627	0	0	0	0
627.5	0	0	0	0	3	0	2	0	0	0	0	0	0	0	0	0	0	0	0	0	1		627.5	0	0	0	0
628	0	0	1	0	4	2	3	0	1	0	0	0	4	0	0	0	0	0	0	0	0		628	0	0	0	0
628.5	0	0	1	0	5	1	0	1	1	0	0	0	4	2	1	1	1	0	0	1	0		628.5	1	0	0	0
629	0	0	0	0	2	2	0	0	1	0	0	1	4	1	0	1	0	0	1	0	0		629	0	0	0	0
629.5	0	0	0	0	4	1	2	0	1	0	0	0	6	1	0	0	0	0	1	1	0		629.5	0	0	0	0
630	0	0	2	0	2	0	0	0	1	0	0	0	6	3	0	0	0	0	2	1	0		630	0	0	0	0
630.5	2	2	1	0	2	1	2	3	0	0	1	0	7	8	1	0	0	1	1	1	0		630.5	0	0	0	0
631	1	0	0	0	4	2	4	1	0	0	0	0	7	5	0	0	0	1	0	0	0		631	0	0	0	0
631.5	3	1	4	0	2	7	3	3	6	1	0	2	7	9	3	1	1	2	2	2	2		631.5	0	0	0	0
632	4	2	5	2	3	5	5	4	2	1	2	2	9	13	2	5	2	4	4	6	1		632	0	0	0	0
632.5	1	2	1	1	3	4	4	2	2	1	1	1	6	4	1	1	1	0	3	0	0		632.5	0	0	0	0
633	1	1	1	1	4	3	5	2	1	0	2	0	9	7	1	0	0	1	1	1	1		633	0	0	1	1
633.5	0	0	3	1	4	4	4	5	2	0	0	2	7	6	0	1	0	1	2	0	0		633.5	0	0	0	0
634	1	1	0	0	4	0	5	1	0	0	0	0	11	4	0	0	1	0	0	0	0		634	0	0	0	0
634.5	0	0	1	0	3	0	6	1	0	0	0	0	11	6	0	1	0	0	2	0	0		634.5	0	0	0	0
635	0	0	0	0	2	1	3	0	0	0	0	0	12	3	0	0	0	0	0	0	0		635	0	0	0	0
635.5	0	0	0	0	2	1	7	0	0	0	0	0	10	4	0	0	0	0	0	0	0		635.5	0	0	0	0
636	0	0	0	0	2	0	5	0	0	0	0	0	5	1	0	0	0	0	0	0	0		636	0	0	0	0
636.5	0	0	1	0	2	4	1	0	1	0	0	0	4	1	0	0	0	0	0	1	1		636.5	0	0	0	0
637	1	0	1	0	3	2	4	0	1	0	0	1	10	2	0	0	0	0	1	2	0		637	0	0	0	0
637.5	1	0	1	0	3	1	2	0	1	0	0	0	11	1	0	0	0	0	0	1	0		637.5	0	0	0	0
638	1	0	0	0	4	1	5	0	0	0	0	1	12	2	1	0	0	0	0	0	0		638	0	0	0	0
638.5	0	0	0	0	3	0	7	2	0	0	0	0	0	0	0	0	0	0	0	0	0		638.5	0	0	0	0
639	2	0	0	0	1	1	5	1	0	0	0	1	2	1	0	0	0	0	0	0	0		639	0	1	2	1
639.5	1	0	0	0	2	1	2	1	0	0	0	0	1	1	0	1	0	1	0	0	1		639.5	0	0	0	0
640	0	0	1	0	3	1	1	0	0	0	0	0	0	1	0	1	0	0	2	1	0		640	1	0	0	0
640.5	0	0	1	1	2	0	2	1	0	0	0	0	1	0	0	0	0	0	2	0	0		640.5	0	0	0	0
641	0	0	0	0	1	2	3	2	2	0	0	0	1	1	1	0	0	0	0	2	0		641	1	0	0	0
641.5	3	3	2	3	2	5	3	2	5	0	3	3	4	9	4	5	4	1	4	5	1		641.5	0	0	0	0
642	0	0	0	0	4	0	0	0	0	0	0	0	9	1	0	0	0	0	0	0	0		642	0	0	0	0
642.5	2	0	1	1	4	1	2	1	1	1	0	2	8	3	2	1	0	0	2	1	0		642.5	0	0	0	0
643	0	0	0	0	1	0	4	0	0	0	0	0	7	3	0	1	0	0	0	0	0		643	0	0	0	0
643.5	0	1	0	0	3	0	1	0	0	0	0	0	13	2	0	0	0	0	0	0	0		643.5	0	0	0	0
644	1	0	0	0	0	1	1	0	0	0	0	0	10	4	0	0	0	0	1	0	0		644	0	0	0	0
644.5	0	0	0	0	4	1	2	0	0	0	0	0	15	1	1	0	0	0	0	0	0		644.5	0	0	0	0
645	1	0	0	0	3	0	1	0	0	0	0	1	16	3	0	2	0	0	2	0	0		645	0	0	0	0
645.5	0	0	0	0	5	0	1	0	0	0	0	0	15	0	0	0	0	0	0	0	0		645.5	0	0	1	0
646	0	0	0	0	4	0	3	0	0	0	0	0	16	4	0	0	0	0	4	0	0		646	1	0	1	0
646.5	0	0	0	0	2	1	1	0	0	0	0	1	12	6	0	2	0	0	3	0	0		646.5	0	0	0	0
647	0	0	1	0	4	0	0	0	1	0	0	0	16	2	0	0	0	0	2	1	0		647	0	0	0	0
647.5	1	0	1	0	2	1	0	0	0	0	0	0	13	4	0	0	0	0	3	0	0		647.5	0	0	0	0
648	0	0	1	0	2	1	0	0	1	0	0	1	16	6	0	0	0	0	4	1	0		648	0	0	0	0
648.5	0	0	1	0	5	1	1	0	0	0	0	0	15	3	0	0	0	0	2	1	0		648.5	0	0	0	0
649	0	0	0	0	1	0	0	0	1	1	0	0	13	1	0	0	0	0	2	1	0		649	0	0	0	0
649.5	0	0	2	0	3	0	0	0	2	0	0	0	13	1	0	0	0	0	2	2	0		649.5	0	0	1	0
650	1	0	0	0	2	1	3	0	0	0	0	0	7	2	0	0	0	0	1	0	0		650	1	2	1	0
650.5	0	2	0	3	2	4	3	4	0	3	2	2	4	7	1	0	1	3	4	0	3		650.5	1	1	0	0
651	0	0	1	0	5	0	3	0	0	0	0	0	11	3	0	1	0	0	1	1	0		651	0	0	0	0
651.5	0	0	0	0	3	0	2	0	1	0	0	0	14	0	1	0	0	0	0	0	0		651.5	0	0	0	0
652	0	0	1	0	5	0	1	1	0	0	0	0	14	1	0	0	0	0	3	0	0		652	0	0	0	0
652.5	0	0	0	0	2	2	1	0	0	0	0	0	7	3	0	0	0	0	1	0	0		652.5	0	0	0	0
653	1	0	2	0	2	3	6	1	1	1	1	0	6	3	2	2	0	1	2	2	0		653	0	0	0	0
653.5	0	1	0	0	1	2	2	0	0	0	0	0	14	3	0	0	0	1	1	0	0		653.5	0	0	0	0
654	0	0	0	0	3	0	1	0	0	0	0	0	10	3	1	0	0	1	0	1	0		654	0	0	0	0
654.5	0	0	0	0	5	0	1	0	1	0	0	1	9	3	0	0	0	1	2	0	0		654.5	0	0	0	0
655	0	1	1	0	5	1	2	0	1	0	0	0	7	3	0	1	0	1	2	2	0		655	0	0	1	0
655.5	0	0	0	0	3	0	0	0	1	0	0	1	9	4	0	0	1	0	2	1	0		655.5	1	1	0	0
656	0	0	0	0	2	2	0	0	0	0	0	2	12	1	0	2	0	0	3	0	0		656	0	0	0	0
656.5	0	0	0	0	4	0	0	0	0	0	0	0	9	3	0	0	0	0	2	0	0		656.5	0	0	0	0
657	0	0	0	0	5	1	1	0	0	0	0	0	15	3	0	1	0	0	0	0	0		657	0	0	0	0
657.5	0	0	1	0	4	1	2	1	1	0	0	0	6	6	0	1	0	1	1	0	0		657.5	0	0	0	0
658	1	0	0	0	3	1	0	0	0	0	0	0	11	3	0	1	0	0	3	0	0		658	0	0	0	0
658.5	0	0	1	0	2	0	0	0	2	0	0	1	10	2	0	0	0	0	2	1	0		658.5	0	0	0	0
659	0	0	0	0	0	1	1	0	0	0	0	0	5	2	0	0	0	1	5	0	0		659	0	0	0	0
659.5	0	0	1	1	1	1	0	1	0	0	0	0	2	0	0	0	0	0	2	0	0		659.5	0	0	0	0
660	0	0	3	0	5	1	1	1	2	0	0	0	4	3	2	0	0	1	2	1	2		660	0	0	0	0
660.5	0	0	2	0	3	0	0	0	3	0	0	2	13	2	0	0	0	0	0	2	0		660.5	0	0	0	0
661	0	0	1	0	3	2	1	0	1	0	0	0	11	4	0	0	0	0	3	1	0		661	0	0	0	0
661.5	0	0	1	0	3	2	0	0	2	0	0	0	13	3	0	2	0	2	3	2	1		661.5	0	0	0	0
662	0	0	0	0	2	0	0	1	0	0	0	1	2	0	0	0	0	0	0	0	0		662	1	0	0	0
662.5	0	0	1	0	2	2	1	2	1	0	0	0	0	0	0	0	0	0	1	1	0		662.5	0	0	0	0
663	0	0	1	0	2	3	1	0	0	0	0	0	0	1	0	1	0	1	1	0	0		663	0	0	0	0
663.5	0	0	0	0	2	2	1	0	0	0	0	0	2	3	0	0	0	0	3	0	0		663.5	1	0	0	0
664	0	0	0	0	4	2	1	0	0	0	1	0	4	2	1	1	0	0	6	0	0		664	0	0	0	0
664.5	0	0	0	0	2	0	1	0	1	0	0	1	3	0	0	0	0	0	2	1	0		664.5	0	0	0	0
665	0	0	1	0	4	0	1	0	1	0	0	0	1	1	0	0	0	0	3	0	0		665	0	0	0	0
665.5	0	0	0	0	2	0	0	0	0	0	0	0	6	2	0	0	0	0	2	0	0		665.5	0	0	0	0
666	0	0	1	0	2	0	0	0	1	0	0	0	3	0	0	0	0	0	4	1	0		666	0	0	0	0
666.5	0	0	0	0	2	1	1	1	0	0	0	1	1	1	0	0	0	0	1	0	0		666.5	1	0	0	0
667	0	0	1	0	0	1	0	0	0	0	0	0	3	0	0	1	0	0	0	0	0		667	0	0	0	0
667.5	0	0	2	0	3	0	1	0	2	0	0	1	6	0	0	0	0	0	2	1	0		667.5	0	0	0	0
668	0	0	3	1	4	0	1	0	1	0	0	0	15	2	2	0	0	0	1	2	1		668	0	0	0	0
668.5	0	0	1	0	2	1	0	0	1	0	0	0	11	2	0	1	0	0	2	2	0		668.5	0	0	0	0
669	0	0	4	0	6	1	0	0	3	0	0	0	10	4	0	4	0	0	1	3	0		669	0	0	0	0
669.5	0	0	0	0	3	0	3	0	1	0	0	0	7	0	0	0	0	0	1	0	0		669.5	0	0	0	0
670	0	0	1	0	1	2	5	0	0	0	0	1	10	2	0	1	0	0	2	0	0		670	0	0	0	0
670.5	0	0	0	0	1	0	4	0	0	0	1	0	11	2	0	0	0	0	0	0	0		670.5	0	0	0	0
671	0	0	0	0	4	1	6	2	0	0	0	0	11	5	0	3	0	0	1	0	0		671	0	0	0	0
671.5	0	0	0	0	5	2	3	2	0	0	0	0	5	2	0	1	0	0	1	1	0		671.5	0	0	0	0
672	0	0	0	0	2	3	3	3	1	0	0	0	2	1	0	0	0	1	3	0	0		672	0	0	0	0
672.5	1	0	1	1	4	0	1	2	0	1	2	0	1	1	2	0	1	2	3	0	0		672.5	0	0	0	0
673	1	0	0	0	2	0	1	1	0	0	0	2	4	1	0	0	0	1	1	1	0		673	0	0	0	0
673.5	0	0	0	0	2	0	3	0	0	0	0	0	8	2	0	1	0	0	0	0	0		673.5	0	0	0	0
674	1	0	0	0	6	0	2	0	0	0	0	0	1	0	0	0	0	0	0	0	0		674	0	0	0	0
674.5	0	0	0	0	3	3	2	0	0	0	0	0	0	0	0	0	0	0	2	0	0		674.5	0	1	1	1
675	1	0	0	0	4	0	2	1	0	0	0	0	8	0	1	0	0	0	1	1	0		675	3	3	1	0
675.5	0	0	1	0	5	0	3	0	0	0	0	0	11	3	0	0	0	0	3	1	0		675.5	0	0	0	0
676	0	0	0	0	1	0	1	0	0	0	0	0	11	3	0	0	0	0	1	0	0		676	0	0	0	0
676.5	0	0	1	0	0	0	4	0	0	0	0	0	4	1	0	1	0	0	1	1	0		676.5	0	0	0	0
677	2	0	1	1	2	1	4	5	1	0	0	0	0	0	1	2	0	1	1	1	0		677	0	0	0	0
677.5	0	0	0	0	5	0	1	0	0	0	0	0	1	0	0	0	0	0	0	0	0		677.5	0	0	0	0
678	1	0	0	0	2	2	1	0	1	0	0	0	0	1	0	0	0	1	4	2	0		678	0	0	0	0
678.5	0	0	0	0	4	1	1	1	0	0	0	0	10	5	0	0	0	0	1	0	0		678.5	0	0	0	1
679	0	1	0	0	3	3	0	2	1	0	0	0	1	2	0	0	0	0	0	2	0		679	0	0	0	0
679.5	1	0	0	0	3	0	2	1	0	1	0	0	0	2	0	0	0	0	1	1	0		679.5	0	0	0	0
680	2	2	1	2	2	3	2	2	2	0	2	0	3	1	0	1	1	0	0	0	0		680	0	0	0	0
680.5	0	0	0	0	4	1	2	0	0	0	0	1	2	3	1	0	0	0	0	0	0		680.5	0	0	0	0
681	1	0	0	0	2	2	2	0	0	0	0	0	9	1	0	0	0	0	0	0	0		681	0	0	0	0
681.5	0	0	0	0	0	4	2	0	0	0	0	0	0	1	0	0	0	0	0	0	1		681.5	0	0	0	0
682	1	0	0	0	0	0	0	2	0	0	0	0	0	0	0	1	0	0	0	0	0		682	0	0	0	0
682.5	0	0	0	0	4	0	2	0	0	0	0	0	0	0	0	0	0	0	0	0	0		682.5	0	0	0	0
683	1	0	0	0	3	0	3	1	0	0	0	1	0	0	0	1	1	0	4	0	0		683	1	1	0	0
683.5	1	0	0	0	2	1	1	0	0	0	0	0	0	0	0	0	0	0	0	0	0		683.5	1	1	1	0
684	0	0	0	0	2	0	0	0	0	0	0	0	3	1	0	0	0	0	1	0	0		684	0	0	0	0
684.5	1	1	1	0	4	0	2	0	1	0	0	1	11	5	1	1	0	0	1	0	0		684.5	0	0	0	0
685	4	1	1	2	1	1	1	2	1	1	1	2	10	5	0	2	1	1	0	1	1		685	0	0	0	0
685.5	0	0	0	0	2	1	0	0	0	0	0	1	11	4	0	0	0	0	1	0	0		685.5	0	0	0	0
686	0	0	0	0	2	0	1	0	0	0	0	0	13	3	0	0	0	0	0	0	0		686	2	4	1	0
686.5	0	0	1	0	2	1	1	1	0	0	0	1	10	4	1	0	0	1	3	0	0		686.5	0	0	0	0
687	1	0	0	0	1	0	1	1	0	0	0	1	9	2	0	0	0	0	0	0	0		687	0	0	0	0
687.5	0	0	1	0	1	0	0	0	1	0	0	0	11	1	0	0	0	0	2	2	0		687.5	0	0	0	0
688	0	0	0	0	3	2	1	0	1	0	0	1	9	1	0	1	0	0	1	1	0		688	0	0	0	0
688.5	0	0	1	0	1	1	1	1	1	0	0	0	2	0	0	0	0	0	0	3	0		688.5	0	0	1	0
689	1	0	0	0	2	0	4	0	0	0	0	0	0	0	0	1	0	0	1	0	0		689	1	0	0	0
689.5	0	1	0	0	6	1	1	1	0	0	0	0	1	0	0	1	0	0	1	0	0		689.5	0	0	0	0
690	0	0	0	0	1	0	1	0	0	0	0	0	10	0	0	0	0	0	0	0	0		690	1	0	0	0
690.5	0	0	0	0	2	0	1	0	0	0	0	0	14	2	0	0	0	0	2	0	0		690.5	0	1	1	0
691	3	0	0	0	9	2	1	2	0	0	1	0	3	3	0	1	0	1	1	0	1		691	0	0	0	0
691.5	0	0	0	0	1	0	4	0	0	0	0	2	5	1	1	0	0	0	3	0	0		691.5	0	0	0	0
692	0	0	0	0	2	0	0	0	0	0	0	0	11	1	0	0	0	0	0	0	0		692	0	1	0	0
692.5	0	0	0	0	3	0	1	0	0	0	0	1	6	1	0	2	0	0	0	0	0		692.5	0	0	0	0
693	0	0	0	0	2	1	1	0	0	0	0	0	7	1	0	0	0	0	0	0	0		693	0	0	0	0
693.5	0	0	0	0	1	2	3	0	0	0	0	0	1	0	0	0	0	0	0	0	0		693.5	0	0	0	0
694	1	0	0	0	1	1	2	2	0	0	0	1	1	3	1	0	0	0	3	0	0		694	0	0	0	0
694.5	0	0	0	0	1	1	5	1	0	0	0	0	9	5	0	0	0	0	1	0	0		694.5	0	0	0	0
695	0	0	0	0	1	1	3	2	0	0	0	0	0	0	2	0	0	0	1	0	0		695	0	0	0	0
695.5	1	1	0	0	1	0	0	0	1	0	1	3	7	8	0	0	0	0	0	0	0		695.5	2	1	1	0
696	0	0	0	0	3	0	1	0	0	0	0	0	0	0	1	0	0	0	1	0	0		696	0	0	0	0
696.5	2	0	1	0	1	3	2	2	0	0	0	0	0	0	0	0	0	0	1	0	0		696.5	0	0	0	0
697	0	0	0	0	4	1	4	0	0	0	0	2	0	0	0	0	0	1	0	0	0		697	0	0	0	0
697.5	3	0	1	0	2	3	5	0	0	0	0	0	1	0	0	1	0	0	1	0	0		697.5	3	3	1	2
698	0	0	0	0	2	1	3	1	0	0	0	0	0	0	0	0	0	0	0	0	0		698	0	0	0	0
698.5	1	1	1	1	4	4	3	2	1	1	0	0	11	4	0	0	1	0	2	2	1		698.5	0	0	0	0
699	0	0	0	0	0	0	2	1	0	0	0	0	9	0	0	0	0	0	1	0	0		699	2	1	2	0
699.5	0	0	0	0	2	1	2	0	0	0	0	0	5	0	0	0	0	0	0	0	0		699.5	0	0	0	0
700	1	0	0	0	5	0	3	0	0	0	0	0	1	1	0	1	0	0	1	0	0		700	0	0	0	0
700.5	0	0	0	0	4	0	3	0	0	0	0	0	0	0	0	1	0	0	0	0	0		700.5	0	0	0	0
701	0	0	0	0	4	0	1	0	0	0	0	0	3	0	0	0	0	0	1	0	0		701	0	0	0	0
701.5	0	0	0	0	5	0	2	1	1	0	0	0	0	0	1	0	0	0	0	0	0		701.5	0	0	0	0
702	1	0	0	0	0	0	1	0	0	0	0	0	6	1	0	0	0	0	1	0	0		702	0	2	1	2
702.5	0	0	1	0	2	2	3	0	0	0	0	0	6	1	0	2	0	0	1	0	0		702.5	0	0	1	0
703	1	0	0	0	4	1	4	0	0	0	0	0	1	2	0	1	1	0	1	0	0		703	0	0	0	0
703.5	0	0	1	0	4	0	1	0	1	0	0	1	3	0	0	0	0	1	2	0	0		703.5	0	0	0	0
704	2	0	4	0	3	1	1	1	2	0	1	3	0	2	1	1	0	1	1	2	1		704	1	1	0	0
704.5	0	0	1	0	0	1	0	0	1	0	0	0	0	0	0	0	0	0	1	1	0		704.5	0	0	0	0
705	0	0	0	0	1	1	1	0	1	0	0	0	1	0	1	0	0	0	1	1	0		705	0	0	0	0
705.5	0	0	3	0	4	0	0	0	2	0	0	0	10	3	0	1	0	0	3	2	0		705.5	0	0	0	0
706	0	0	1	0	3	0	0	0	1	0	0	1	8	0	0	1	0	0	3	1	0		706	1	2	1	0
706.5	2	0	1	0	1	1	1	0	1	0	0	0	7	0	0	0	0	0	1	1	0		706.5	0	0	0	0
707	0	0	1	0	4	0	1	0	0	0	0	1	3	1	0	0	0	0	2	0	0		707	0	0	0	0
707.5	0	0	1	0	3	0	6	0	1	0	0	0	1	0	0	0	0	0	0	1	0		707.5	0	0	1	0
708	0	0	0	0	1	2	2	2	0	0	1	0	7	2	0	1	0	0	0	0	0		708	1	1	1	0
708.5	0	0	0	0	2	2	5	2	0	0	0	0	13	1	0	0	0	0	0	0	0		708.5	1	1	1	0
709	2	3	0	3	2	2	1	4	0	1	3	1	0	2	0	1	0	0	1	0	0		709	0	0	0	0
709.5	0	0	0	0	2	2	4	2	0	0	0	0	2	0	0	0	0	0	1	0	0		709.5	0	0	0	0
710	0	0	1	0	1	0	6	0	1	0	0	0	0	0	0	0	0	0	0	0	0		710	5	5	1	1
710.5	0	0	1	0	1	1	4	0	1	0	0	0	1	0	0	1	0	0	0	0	0		710.5	0	0	0	1
711	0	0	1	0	1	3	2	0	1	0	0	1	2	2	1	0	0	0	0	0	0		711	0	0	0	0
711.5	1	0	0	0	2	1	0	0	0	0	0	0	13	4	1	0	0	0	0	0	0		711.5	0	0	0	0
712	0	0	0	0	2	1	1	0	0	0	0	0	11	0	0	0	0	0	0	0	0		712	0	0	0	0
712.5	0	0	0	1	2	0	0	0	0	0	0	0	0	1	0	0	0	1	0	0	0		712.5	0	0	0	0
713	0	0	0	0	3	1	3	0	1	0	0	1	8	1	0	0	1	1	0	0	0		713	0	0	0	0
713.5	0	0	0	0	1	0	3	2	0	0	0	1	1	2	1	0	0	0	2	0	0		713.5	0	0	0	0
714	2	0	4	0	2	3	4	2	0	0	0	2	9	6	1	0	1	0	2	1	0		714	0	0	0	0
714.5	0	0	0	0	1	1	1	0	0	0	0	0	13	3	0	0	0	0	1	0	0		714.5	0	0	0	0
715	0	0	0	0	1	0	2	0	0	0	0	0	10	1	0	0	0	0	1	0	0		715	0	0	0	0
715.5	0	0	0	0	1	1	4	1	0	1	1	1	0	4	0	0	0	0	1	0	0		715.5	0	0	0	0
716	0	1	0	0	3	0	4	1	0	0	0	0	2	2	0	0	0	0	0	0	0		716	0	0	0	0
716.5	1	0	0	0	2	1	6	2	0	0	0	2	2	2	0	0	0	0	0	0	0		716.5	0	0	0	0
717	2	0	0	0	4	0	3	0	0	0	0	1	1	2	0	0	0	0	2	0	0		717	0	0	0	0
717.5	4	1	2	2	2	3	2	0	1	0	0	2	3	6	0	0	0	0	0	1	0		717.5	0	0	0	0
718	3	4	1	3	2	6	3	7	1	5	3	2	3	5	0	0	1	3	1	0	0		718	0	0	0	0
718.5	3	0	1	0	1	0	2	0	1	0	0	0	0	0	0	1	0	0	0	2	0		718.5	0	0	0	0
719	0	0	0	0	0	0	0	0	0	0	0	0	3	0	0	0	0	0	1	0	0		719	0	0	0	0
719.5	0	0	0	0	0	0	0	0	0	0	0	0	11	2	0	0	0	0	1	0	0		719.5	0	0	0	0
720	3	0	1	0	1	0	0	0	1	0	0	3	14	2	0	0	0	0	2	1	0		720	0	0	0	0
720.5	8	1	2	0	2	0	0	0	1	0	0	5	22	1	0	0	0	0	1	1	0		720.5	0	0	0	0
721	3	0	3	0	4	0	0	0	1	1	0	5	19	3	0	0	0	0	1	1	0		721	0	0	0	1
721.5	1	0	1	0	2	3	0	0	0	0	0	3	19	1	0	3	0	0	0	1	0		721.5	0	0	0	0
722	2	2	3	1	3	2	2	1	2	0	2	0	3	2	0	0	2	2	1	2	0		722	8	9	7	1
722.5	0	0	0	1	3	2	0	1	1	0	1	0	7	1	0	0	2	0	1	0	1		722.5	0	0	0	1
723	0	0	1	0	1	0	0	0	0	0	0	0	6	5	0	1	0	0	0	0	0		723	0	0	0	0
723.5	0	0	0	0	2	0	1	0	0	0	0	0	8	1	0	0	0	0	0	0	0		723.5	0	0	0	0
724	0	0	0	0	2	0	1	0	0	0	0	0	4	1	0	0	0	0	0	0	0		724	0	0	0	0
724.5	0	0	1	0	2	1	0	0	1	0	0	1	13	4	0	0	0	0	2	0	0		724.5	0	0	0	0
725	0	0	0	0	2	0	0	0	0	0	0	0	14	1	0	0	0	0	2	0	0		725	0	0	0	0
725.5	2	0	1	0	3	1	0	0	1	0	1	3	21	2	0	0	0	0	0	2	0		725.5	0	0	0	0
726	3	0	1	0	2	1	0	0	0	0	0	2	16	2	0	0	0	0	2	1	0		726	0	0	0	0
726.5	0	0	1	1	0	6	0	1	0	0	1	0	15	8	3	2	0	0	0	1	0		726.5	0	0	0	0
727	0	1	0	1	0	4	1	2	1	0	0	1	10	5	0	0	2	0	0	0	0		727	0	0	0	0
727.5	0	0	0	0	1	0	0	0	0	0	0	0	15	7	0	0	0	0	1	0	0		727.5	0	0	0	0
728	0	0	0	1	1	1	3	1	0	0	0	0	10	6	0	1	0	0	1	0	0		728	0	0	0	0
728.5	1	0	0	2	3	2	5	3	1	0	1	2	3	1	0	0	0	1	0	1	1		728.5	0	0	0	0
729	0	0	0	0	0	1	1	0	0	0	0	0	11	4	0	0	0	0	0	0	0		729	0	0	0	0
729.5	1	0	0	0	3	0	0	0	0	0	0	1	12	1	0	1	0	0	2	0	0		729.5	0	0	0	0
730	1	1	0	0	2	1	3	1	0	0	0	1	13	4	0	0	0	0	3	0	0		730	0	0	0	0
730.5	1	0	0	0	1	0	0	1	0	0	0	0	16	5	0	1	0	0	0	0	0		730.5	0	0	0	0
731	0	0	0	0	2	0	1	0	0	0	0	0	13	1	0	0	0	0	2	0	0		731	1	1	0	0
731.5	0	0	0	0	5	0	2	1	0	0	0	0	13	3	0	0	0	0	2	0	0		731.5	0	0	0	0
732	0	0	1	0	2	0	0	1	1	0	0	0	13	2	0	0	1	0	0	1	0		732	0	0	0	0
732.5	0	0	1	0	2	1	2	0	0	0	0	0	10	2	1	0	0	0	4	0	0		732.5	0	0	0	0
733	0	0	2	0	2	1	3	1	2	0	0	0	7	0	0	0	0	0	3	1	0		733	0	0	0	0
733.5	0	0	0	0	4	1	1	0	0	0	0	0	3	0	0	0	0	1	3	0	0		733.5	0	0	0	0
734	0	0	1	0	0	2	0	1	1	0	0	0	0	0	0	0	0	0	2	0	0		734	0	0	0	0
734.5	0	0	1	0	1	0	1	1	1	0	0	0	0	0	1	0	0	0	1	2	0		734.5	0	0	0	0
735	0	0	0	0	1	1	2	0	0	0	0	1	0	0	0	0	0	0	2	0	0		735	0	0	0	0
735.5	0	0	0	0	4	0	1	0	0	0	0	1	2	2	0	0	0	0	1	0	0		735.5	0	0	0	0
736	0	0	0	0	3	1	2	0	0	0	0	0	6	2	0	0	0	0	1	0	0		736	0	0	0	0
736.5	0	0	0	0	3	1	5	2	0	0	0	0	7	2	0	0	0	0	0	0	0		736.5	0	0	0	0
737	0	0	0	0	0	0	7	1	0	0	0	0	10	5	0	0	0	1	0	0	0		737	0	0	0	0
737.5	0	0	0	0	2	1	5	2	0	0	0	0	4	4	0	3	0	0	0	0	0		737.5	1	4	2	2
738	0	0	0	0	1	2	5	2	0	0	0	0	0	0	1	2	0	0	1	1	1		738	0	0	0	0
738.5	1	0	1	0	1	0	2	0	0	0	0	0	1	2	0	0	0	0	2	0	0		738.5	0	0	0	0
739	3	0	0	0	3	1	1	0	0	0	0	0	3	1	0	1	0	0	1	0	0		739	0	0	1	0
739.5	3	0	3	2	1	3	0	0	1	0	0	1	3	0	3	1	3	2	3	3	1		739.5	0	0	0	0
740	0	0	1	0	3	1	0	0	0	0	1	0	6	4	0	0	0	0	0	0	0		740	0	0	0	0
740.5	3	2	1	3	1	3	2	2	1	2	0	1	3	5	1	1	2	1	0	0	1		740.5	0	0	1	0
741	1	3	1	2	4	5	5	2	5	1	2	1	5	3	4	0	2	2	3	2	2		741	0	0	0	0
741.5	0	1	1	3	3	3	3	1	1	0	0	1	2	2	2	1	0	1	2	1	0		741.5	0	0	0	0
742	9	1	4	6	5	6	6	6	9	1	1	6	4	5	5	3	2	2	2	4	1		742	0	0	0	0
742.5	3	1	2	3	2	6	2	2	0	2	1	3	10	15	0	0	2	0	1	2	0		742.5	0	0	0	1
743	1	0	0	0	1	2	3	1	1	0	0	1	0	0	0	0	1	0	0	0	0		743	1	0	1	0
743.5	3	3	6	2	5	4	3	4	5	2	4	4	7	5	2	4	1	3	4	4	1		743.5	0	0	0	0
744	6	4	5	6	5	8	3	10	3	8	4	4	11	9	4	9	4	3	5	5	3		744	1	0	1	0
744.5	3	1	2	2	1	4	4	4	0	2	1	3	11	5	1	1	1	3	1	2	1		744.5	0	0	0	0
745	8	3	4	4	6	6	8	7	12	5	5	7	12	10	5	6	5	6	4	4	4		745	0	0	0	0
745.5	5	0	3	0	2	1	6	1	5	1	4	2	13	9	1	0	2	2	3	3	1		745.5	0	0	0	0
746	4	4	5	5	3	6	7	10	5	2	4	3	5	11	2	4	2	6	3	5	5		746	0	0	0	0
746.5	2	3	5	4	3	8	3	4	7	1	3	4	4	6	7	5	4	8	4	3	10		746.5	0	0	0	0
747	0	0	0	1	0	2	2	1	2	0	0	0	4	3	0	0	0	0	0	0	1		747	0	0	0	0
747.5	4	2	7	1	3	5	4	4	5	5	5	4	1	6	2	5	2	1	3	2	1		747.5	0	1	0	0
748	7	7	3	7	4	7	2	9	10	5	5	7	6	12	7	8	3	4	6	5	6		748	0	0	0	0
748.5	3	7	2	10	5	10	6	5	3	5	5	3	10	7	5	5	3	6	4	3	4		748.5	0	0	0	0
749	3	9	1	11	3	11	3	11	10	8	9	3	6	9	3	2	5	6	3	5	6		749	0	0	0	0
749.5	6	3	3	4	4	11	5	6	6	0	0	4	6	5	4	4	4	3	4	0	9		749.5	0	0	0	0
750	2	1	3	2	5	2	3	2	1	1	2	1	2	6	2	0	2	0	0	1	1		750	0	0	0	0
750.5	7	2	5	4	4	7	2	6	5	5	2	7	7	8	7	7	1	5	4	5	4		750.5	1	1	0	0
751	3	1	0	3	4	1	0	2	1	2	2	1	1	2	2	2	2	1	3	1	1		751	0	0	0	0
751.5	5	5	3	6	3	6	2	5	4	4	4	3	2	6	5	7	2	6	8	5	3		751.5	0	0	0	0
752	4	9	2	5	5	8	6	8	5	9	10	4	1	11	6	5	5	7	2	6	5		752	0	0	0	0
752.5	6	6	6	7	3	8	6	5	4	4	8	0	3	7	6	4	6	8	1	3	4		752.5	0	0	0	0
753	7	2	5	2	3	6	6	5	7	2	0	4	4	8	4	3	4	5	3	6	3		753	0	0	0	0
753.5	5	4	7	4	3	7	3	6	4	5	7	5	8	13	4	3	5	4	2	5	1		753.5	0	0	0	0
754	4	7	3	6	5	9	3	7	3	5	5	5	2	7	5	5	4	9	6	7	8		754	0	0	0	0
754.5	3	2	2	3	1	2	6	2	3	1	2	2	6	4	4	1	2	4	2	4	3		754.5	0	0	0	0
755	3	1	3	2	4	2	2	2	3	1	0	2	11	9	2	3	3	2	6	3	3		755	0	0	0	0
755.5	6	3	7	4	6	4	2	13	4	10	8	6	7	15	8	5	5	12	2	5	7		755.5	0	0	0	0
756	6	1	4	2	3	4	5	5	4	1	2	7	3	6	5	2	4	4	2	4	4		756	1	2	1	1
756.5	1	0	1	2	1	1	1	1	2	0	0	3	4	1	1	3	0	0	2	3	1		756.5	0	0	0	0
757	4	0	0	0	2	0	2	0	0	0	2	1	8	7	1	2	1	2	0	1	0		757	0	0	0	0
757.5	6	1	1	8	3	8	4	6	4	3	6	1	1	6	3	2	2	3	4	4	3		757.5	1	1	2	0
758	5	3	3	6	2	6	2	5	3	2	3	2	1	5	4	0	3	3	1	5	1		758	1	1	0	0
758.5	1	0	1	0	3	2	2	1	1	0	0	1	2	1	1	1	1	1	2	2	0		758.5	0	0	0	0
759	0	1	1	1	3	1	1	1	0	1	1	0	0	0	1	0	0	0	1	0	0		759	0	0	0	0
759.5	1	3	2	2	3	6	2	1	1	1	2	3	12	5	4	4	0	0	5	2	1		759.5	0	0	0	0
760	3	2	0	3	4	3	5	4	3	2	3	3	11	7	2	3	3	4	1	2	2		760	0	0	0	0
760.5	5	3	3	5	2	7	6	3	2	3	4	4	6	11	3	2	6	3	1	3	3		760.5	0	0	0	0
761	6	4	5	8	0	10	4	10	5	4	3	6	8	9	6	3	2	4	2	1	7		761	0	0	0	0
761.5	3	0	4	0	5	2	1	4	4	1	0	5	4	4	0	2	1	3	4	4	1		761.5	0	0	0	0
762	2	6	5	5	6	8	6	6	4	4	7	3	3	8	5	6	3	4	3	4	4		762	0	0	0	0
762.5	6	0	2	0	4	2	4	3	3	1	0	2	1	4	1	1	0	2	2	1	0		762.5	0	0	0	0
763	0	0	0	1	1	2	2	0	0	0	0	1	0	1	0	2	0	0	1	0	0		763	0	0	0	0
763.5	2	1	4	1	1	2	7	2	2	2	3	2	2	2	4	3	2	0	4	2	0		763.5	0	0	0	0
764	3	1	1	2	1	2	1	2	3	0	1	1	16	18	3	3	1	0	2	2	0		764	0	0	0	0
764.5	5	1	4	2	6	2	1	3	7	0	8	3	3	8	6	3	5	1	3	8	1		764.5	0	0	0	0
765	0	0	1	0	2	0	0	0	0	0	0	1	0	0	1	0	0	0	1	2	0		765	0	0	0	0
765.5	6	1	6	0	3	7	2	6	6	3	3	2	3	7	4	2	3	3	4	3	3		765.5	0	0	0	0
766	0	0	0	0	0	1	0	0	0	0	0	0	2	0	0	0	0	1	0	0	0		766	0	0	0	0
766.5	15	6	6	2	8	1	0	1	9	1	1	7	27	18	4	7	1	2	0	4	0		766.5	0	0	0	0
767	1	2	2	0	4	0	1	0	0	0	1	3	11	6	1	2	1	0	2	0	0		767	1	1	1	0
767.5	2	1	1	2	3	1	0	1	4	0	0	0	4	5	0	1	0	0	1	3	0		767.5	1	1	1	0
768	0	1	2	0	2	0	0	1	1	1	1	1	2	1	0	0	1	1	0	1	0		768	2	2	2	0
768.5	2	0	1	0	1	1	1	4	0	0	0	0	3	0	0	1	0	0	1	0	1		768.5	0	0	0	0
769	1	0	0	0	1	0	0	2	0	0	0	0	3	1	1	1	0	1	1	1	0		769	0	0	0	0
769.5	0	0	0	1	2	2	2	0	0	0	0	0	7	2	0	0	0	0	1	1	0		769.5	0	0	0	0
770	1	0	0	0	4	0	0	0	0	0	1	0	4	1	0	1	0	0	2	0	0		770	0	0	0	0
770.5	0	0	1	0	2	1	1	0	0	0	0	0	8	4	0	1	0	1	2	0	0		770.5	0	0	0	0
771	0	0	1	0	2	0	1	0	1	0	0	0	14	2	0	0	0	0	1	1	0		771	0	0	0	0
771.5	0	0	1	0	3	0	0	0	1	0	0	1	15	1	0	0	0	0	3	1	0		771.5	0	0	0	0
772	0	0	0	0	0	0	0	0	0	0	0	1	14	1	0	0	0	0	2	0	0		772	0	0	0	0
772.5	0	0	0	0	2	1	2	0	0	0	0	1	14	2	0	0	0	0	3	0	0		772.5	0	0	0	0
773	0	0	0	0	1	1	5	0	0	0	0	0	9	1	0	1	0	0	1	0	1		773	0	0	0	0
773.5	0	0	0	0	3	0	7	1	0	0	0	2	7	5	0	0	0	0	0	0	0		773.5	0	0	0	0
774	1	1	0	1	2	3	3	4	0	0	2	1	4	5	1	2	0	3	2	1	1		774	0	0	0	0
774.5	0	0	0	0	0	0	4	0	0	0	0	0	7	0	0	0	0	0	0	0	0		774.5	0	1	1	0
775	0	1	2	0	4	1	4	1	1	0	0	2	6	0	1	0	0	1	0	0	0		775	0	0	1	0
775.5	0	0	2	0	1	2	3	2	0	0	0	3	3	0	0	0	0	0	1	1	0		775.5	0	0	1	0
776	0	1	0	1	1	0	4	1	1	0	0	0	2	1	0	0	0	0	0	0	0		776	0	0	0	0
776.5	2	0	0	0	5	0	3	0	0	0	0	0	0	0	0	0	0	0	0	0	0		776.5	0	0	0	0
777	0	0	0	0	2	0	1	1	0	0	0	0	1	0	0	0	0	0	0	0	0		777	0	0	0	0
777.5	1	0	0	0	1	1	5	1	0	0	0	0	2	1	0	0	0	0	0	0	0		777.5	2	2	3	2
778	0	0	1	0	2	1	3	3	0	0	0	0	10	2	0	0	0	0	1	0	0		778	0	0	0	0
778.5	2	2	0	1	0	4	1	1	2	2	0	2	4	3	1	2	1	1	6	1	0		778.5	0	0	0	0
779	0	0	0	0	3	0	3	0	0	0	0	0	2	1	0	0	0	0	0	0	0		779	0	0	0	0
779.5	2	0	0	0	3	1	2	0	0	0	0	1	6	1	0	0	0	1	2	0	0		779.5	0	0	0	0
780	3	0	3	0	2	3	7	2	3	0	1	3	13	7	1	2	1	6	3	4	0		780	0	0	0	0
780.5	0	0	1	0	3	0	2	0	2	0	0	0	2	4	0	1	0	0	2	1	0		780.5	1	4	4	0
781	1	0	3	0	4	2	0	2	0	0	0	0	8	2	0	1	0	2	1	0	0		781	1	1	1	0
781.5	0	0	1	0	2	4	3	0	0	0	0	1	4	2	1	1	0	1	1	2	0		781.5	0	0	0	0
782	0	0	0	0	1	1	2	1	0	0	0	0	4	4	0	0	0	0	1	0	0		782	0	0	0	0
782.5	0	0	0	0	4	0	0	0	0	0	0	0	9	0	0	0	0	0	0	0	0		782.5	0	0	0	0
783	0	0	1	0	1	1	2	0	1	0	0	1	5	0	0	0	0	0	1	0	0		783	0	0	0	0
783.5	0	0	0	0	3	0	0	0	0	0	0	0	4	1	0	0	0	0	0	0	0		783.5	0	0	0	0
784	2	0	1	1	1	1	5	0	2	0	0	1	4	6	1	1	1	2	1	2	0		784	0	0	0	0
784.5	0	0	0	0	4	0	4	0	0	0	0	0	8	5	0	0	0	0	1	0	0		784.5	0	0	0	0
785	0	0	0	1	2	2	1	1	0	0	0	1	0	3	1	1	0	0	1	0	0		785	1	2	2	2
785.5	3	0	1	0	4	1	4	0	0	0	0	2	2	2	1	0	0	0	0	0	0		785.5	0	0	0	0
786	0	0	0	0	3	0	2	0	0	0	0	0	8	2	0	0	0	0	0	0	0		786	0	1	0	0
786.5	0	0	0	0	2	1	2	1	0	0	0	2	6	6	0	0	0	0	0	0	0		786.5	0	0	0	0
787	0	0	0	0	2	2	3	0	0	0	0	0	9	2	0	0	0	0	0	0	0		787	0	0	0	1
787.5	0	0	0	0	1	2	1	1	1	0	0	1	8	2	0	0	0	0	0	0	0		787.5	3	1	1	1
788	0	0	1	0	1	1	0	1	1	0	0	1	7	2	0	0	0	0	0	3	0		788	2	1	2	3
788.5	0	0	0	0	6	1	3	0	1	0	0	0	3	0	1	0	0	0	1	1	0		788.5	5	4	3	3
789	0	1	2	0	2	2	3	1	0	0	0	1	0	0	0	0	0	0	0	0	0		789	0	0	0	0
789.5	0	0	0	0	4	1	1	0	0	0	0	1	0	0	0	0	0	0	0	1	0		789.5	0	0	0	0
790	0	0	0	0	4	0	1	0	1	0	0	0	0	0	0	0	0	0	0	0	0		790	0	1	1	0
790.5	3	1	0	0	2	1	2	2	1	0	0	0	0	0	0	0	0	0	0	0	0		790.5	0	0	0	0
791	1	0	0	0	2	0	0	0	0	0	0	0	2	1	0	1	0	1	0	0	0		791	1	1	2	0
791.5	1	0	0	0	2	2	1	1	0	0	0	1	6	0	0	0	0	0	2	0	0		791.5	0	0	0	0
792	0	0	0	0	3	0	3	0	0	0	1	0	3	4	0	0	0	0	0	0	0		792	0	0	0	0
792.5	1	1	0	0	3	1	3	0	0	0	0	0	6	7	1	1	0	1	4	1	0		792.5	0	0	0	0
793	1	0	0	0	3	1	1	0	0	0	0	1	2	0	0	0	0	0	0	0	0		793	0	0	0	0
793.5	0	0	0	0	1	1	0	0	0	0	0	1	0	0	0	0	0	1	0	0	0		793.5	0	0	0	0
794	0	0	0	1	4	1	5	0	0	0	0	0	3	1	0	0	0	0	2	0	1		794	0	0	0	0
794.5	0	0	0	0	2	0	2	1	0	0	0	0	10	2	0	0	0	0	1	0	0		794.5	0	0	0	0
795	0	0	0	0	1	0	0	0	0	0	0	1	13	1	0	0	0	0	2	0	0		795	0	0	0	0
795.5	0	0	0	0	1	2	3	0	0	0	0	0	9	4	0	0	0	0	0	0	0		795.5	0	0	0	0
796	0	0	0	0	5	0	3	1	0	0	0	0	5	1	0	2	0	0	0	1	0		796	0	0	0	0
796.5	0	0	0	0	4	1	2	1	0	0	0	0	3	0	0	0	0	0	1	1	0		796.5	0	0	0	0
797	0	0	0	0	1	0	1	0	0	0	0	0	8	3	0	0	0	0	3	0	0		797	0	0	0	0
797.5	1	0	0	0	2	1	3	0	0	0	0	0	10	4	0	0	0	0	0	0	0		797.5	0	0	0	0
798	0	0	0	0	1	2	2	0	0	0	0	0	11	3	0	1	0	0	1	1	0		798	0	0	0	0
798.5	0	0	1	0	2	0	1	0	0	0	0	0	12	0	0	0	0	0	1	0	0		798.5	0	0	0	0
799	0	0	0	0	0	1	1	0	0	0	0	0	3	1	0	0	0	0	0	0	0		799	0	0	0	0
799.5	0	1	1	0	1	0	4	0	0	0	0	1	1	0	0	1	0	0	1	1	0		799.5	0	0	0	0
800	0	0	0	0	2	2	3	0	0	0	0	0	0	0	0	0	0	1	0	0	0		800	0	0	0	0
800.5	0	0	0	1	0	2	1	0	1	0	0	1	1	4	3	1	0	1	1	0	0		800.5	1	2	1	0
801	0	0	0	0	2	1	0	0	1	0	1	0	4	8	0	3	0	1	0	0	0		801	0	0	0	0
801.5	0	0	0	0	2	1	0	0	0	0	0	0	5	1	0	0	0	1	0	1	0		801.5	0	0	0	0
802	0	0	1	0	1	1	0	0	2	0	0	0	14	1	0	0	0	1	1	1	0		802	0	0	0	0
802.5	0	0	0	0	3	1	0	0	0	0	0	0	8	1	0	0	0	0	1	0	0		802.5	0	0	0	0
803	0	0	0	1	4	1	0	0	2	1	1	0	12	6	0	0	0	0	1	0	0		803	0	1	1	1
803.5	2	0	0	1	2	1	1	0	0	0	0	0	9	7	0	0	0	0	0	0	0		803.5	0	2	0	0
804	2	0	1	0	2	1	1	1	1	0	0	1	2	3	1	2	1	0	2	1	0		804	0	0	0	0
804.5	0	0	0	0	1	3	3	0	0	0	0	0	3	11	0	0	0	0	0	0	0		804.5	0	0	0	0
805	3	3	2	0	3	2	0	1	2	1	0	3	17	24	0	0	3	0	0	1	1		805	1	1	1	0
805.5	1	0	2	0	1	1	0	2	2	0	4	1	6	20	1	0	1	1	1	0	0		805.5	0	0	0	0
806	1	0	1	0	0	0	0	0	2	0	0	0	1	0	0	0	0	0	1	3	0		806	0	0	0	0
806.5	0	0	1	0	3	0	2	0	0	0	0	0	2	1	1	0	0	0	0	1	0		806.5	0	0	0	0
807	0	0	3	0	0	0	0	0	3	0	0	0	16	5	1	0	0	0	4	3	0		807	0	0	0	0
807.5	0	0	3	0	3	0	0	0	5	0	0	0	14	3	0	1	0	0	3	2	0		807.5	0	0	0	0
808	0	0	0	0	1	1	1	0	1	0	0	0	12	3	0	0	0	1	0	0	0		808	0	0	0	0
808.5	1	1	1	0	5	1	0	0	1	0	0	1	4	2	1	1	0	0	2	0	0		808.5	0	0	0	0
809	1	2	0	2	3	3	4	1	2	0	0	2	4	1	2	3	0	1	2	3	0		809	0	1	0	0
809.5	0	0	0	0	4	2	5	0	0	0	0	1	3	1	0	0	0	1	1	1	0		809.5	1	1	0	0
810	1	0	0	0	1	3	3	1	0	0	0	0	2	0	0	1	1	0	2	0	0		810	0	0	0	0
810.5	0	0	0	0	3	1	4	1	0	0	0	0	4	0	0	1	0	0	1	0	0		810.5	0	0	1	0
811	1	0	0	1	1	1	1	1	1	0	0	1	9	3	1	0	1	1	2	0	0		811	0	0	0	0
811.5	0	0	0	0	4	0	4	0	0	0	0	1	4	5	0	0	0	1	0	0	0		811.5	1	1	1	1
812	1	0	1	0	4	0	4	2	0	0	0	1	13	2	0	0	0	0	1	0	0		812	1	1	0	0
812.5	2	0	0	0	4	0	3	1	0	0	0	3	11	2	0	0	0	0	0	0	0		812.5	0	0	1	1
813	0	0	1	0	2	1	3	0	1	0	1	1	9	1	0	0	0	0	0	1	0		813	0	0	0	0
813.5	1	0	0	0	3	2	5	0	0	0	1	1	8	0	0	0	0	0	1	0	0		813.5	1	1	1	0
814	1	1	0	1	3	1	2	2	1	0	1	3	6	2	1	1	0	1	0	1	0		814	0	0	0	0
814.5	1	0	0	0	3	0	1	0	0	0	0	0	1	0	0	0	0	0	1	0	0		814.5	24	20	23	0
815	1	0	0	0	1	1	1	2	0	0	0	0	5	0	0	0	0	0	0	0	0		815	18	17	14	0
815.5	0	0	0	0	4	0	4	0	0	0	0	1	17	13	0	0	0	0	0	0	0		815.5	14	15	17	4
816	0	0	0	0	2	1	0	1	0	0	0	0	3	6	0	0	0	0	0	0	0		816	0	0	0	0
816.5	2	0	0	1	2	2	2	1	0	0	0	1	0	1	0	0	0	1	1	0	1		816.5	0	0	0	0
817	0	0	0	0	1	1	1	0	1	1	0	3	6	0	1	1	0	0	1	0	1		817	0	0	0	0
817.5	1	0	0	0	2	2	3	0	0	0	0	2	10	4	0	0	0	1	1	1	0		817.5	0	0	0	0
818	2	0	0	0	2	0	3	1	0	0	0	1	10	3	0	0	0	1	1	0	0		818	1	1	1	0
818.5	0	0	0	0	1	0	3	0	0	0	0	0	11	1	1	0	0	0	0	0	0		818.5	0	0	0	0
819	0	0	0	0	2	1	4	1	0	0	0	1	15	0	0	0	0	0	0	0	0		819	3	2	1	0
819.5	0	0	0	0	2	1	5	0	0	0	0	0	7	0	0	0	0	0	0	1	0		819.5	3	4	4	0
820	2	0	2	1	3	1	3	2	3	1	2	3	12	5	3	0	2	2	4	1	0		820	3	1	4	0
820.5	0	1	0	1	2	1	3	1	0	1	1	0	7	3	1	1	0	0	2	0	0		820.5	0	0	1	0
821	0	0	0	0	0	0	4	2	0	0	0	0	0	1	0	0	0	1	1	0	0		821	3	0	2	1
821.5	0	0	1	0	2	2	2	2	0	0	0	0	2	0	0	2	0	1	2	0	0		821.5	2	2	2	0
822	1	0	1	0	3	0	1	0	0	0	1	2	11	2	0	0	0	0	1	0	0		822	7	7	6	0
822.5	0	1	0	0	3	0	3	2	0	0	0	0	10	3	0	0	0	0	0	0	1		822.5	1	1	2	0
823	0	0	0	0	2	0	1	0	0	0	0	1	12	1	0	1	0	0	1	0	0		823	0	0	2	0
823.5	0	0	0	0	1	1	0	1	0	0	0	0	3	1	0	1	0	0	0	0	0		823.5	0	1	0	0
824	2	0	0	1	3	2	1	2	0	0	1	1	0	1	1	0	0	0	0	0	1		824	1	0	1	0
824.5	0	0	0	0	3	0	3	0	0	0	0	0	1	0	0	0	0	0	0	0	0		824.5	0	0	0	0
825	0	0	1	0	1	2	2	1	0	0	0	0	0	0	0	0	0	0	1	0	0		825	0	0	0	0
825.5	1	0	2	0	1	1	3	0	1	0	0	0	0	0	0	0	0	1	1	2	0		825.5	0	0	0	0
826	0	1	0	0	5	1	1	0	0	0	0	1	1	1	1	0	0	0	0	1	0		826	3	0	1	1
826.5	1	2	1	0	2	4	3	1	1	1	2	1	11	3	1	0	1	1	0	0	2		826.5	2	1	3	1
827	0	0	0	0	4	0	5	1	0	0	0	0	6	2	2	1	0	0	1	0	0		827	2	2	2	1
827.5	0	0	0	0	3	1	2	3	0	0	0	0	5	3	2	0	0	0	0	0	0		827.5	0	0	0	0
828	4	1	1	1	2	4	6	2	1	0	0	0	2	0	0	0	0	1	0	2	0		828	0	0	0	0
828.5	0	0	1	0	3	1	2	1	0	0	1	1	7	5	1	1	0	0	2	0	0		828.5	0	0	0	0
829	0	0	0	0	3	3	5	0	0	0	0	1	20	12	0	0	0	0	0	1	0		829	0	0	0	0
829.5	1	0	0	0	1	1	1	1	1	0	0	0	4	5	0	1	0	0	0	0	0		829.5	0	0	0	0
830	0	0	0	0	2	1	0	0	0	0	0	2	13	1	0	1	0	0	0	0	0		830	0	0	0	0
830.5	0	0	0	0	3	1	0	0	0	0	0	0	12	0	0	1	0	0	0	1	0		830.5	0	0	0	0
831	0	0	0	0	1	0	0	0	0	0	0	0	14	1	0	0	0	0	1	0	0		831	2	2	2	0
831.5	0	0	0	0	1	1	0	0	0	0	0	1	8	1	0	0	0	0	1	0	0		831.5	0	0	0	0
832	0	0	0	0	1	0	1	0	1	0	0	0	2	2	0	0	0	0	1	0	0		832	0	0	0	0
832.5	0	0	0	0	2	1	0	0	0	0	0	1	4	0	0	0	0	0	3	0	0		832.5	7	4	5	2
833	0	0	1	0	1	0	0	0	0	0	0	0	19	1	0	0	0	0	2	1	0		833	0	0	0	0
833.5	1	0	0	0	3	0	0	0	0	0	0	4	19	1	0	0	0	0	2	0	0		833.5	1	1	1	0
834	1	0	0	0	2	1	0	0	0	0	0	0	9	5	0	0	0	0	2	1	0		834	0	0	1	0
834.5	0	1	1	0	1	4	2	1	0	1	1	0	1	2	0	1	1	1	1	1	0		834.5	0	0	0	0
835	0	1	0	2	1	0	4	1	1	1	0	0	4	4	1	0	0	0	0	0	0		835	0	0	0	0
835.5	0	0	0	0	1	1	5	0	0	0	0	1	10	1	0	0	0	0	1	0	0		835.5	0	0	0	0
836	0	0	0	0	2	1	4	2	0	0	0	0	13	4	1	1	0	0	2	0	0		836	0	0	0	0
836.5	0	0	0	0	7	1	0	1	0	0	0	1	14	2	0	0	0	0	0	0	0		836.5	0	0	0	0
837	0	0	0	0	2	0	0	0	1	0	0	0	13	2	0	0	0	0	2	0	0		837	0	0	0	0
837.5	0	0	0	0	0	2	0	0	0	0	0	1	10	1	0	1	0	0	1	1	0		837.5	1	0	1	0
838	1	0	2	0	0	1	2	2	2	0	0	0	4	1	0	0	0	0	0	1	0		838	1	1	1	0
838.5	2	0	0	0	1	1	0	0	0	0	0	0	5	2	0	0	1	0	0	0	0		838.5	0	0	0	0
839	0	0	0	0	1	0	1	0	0	0	0	1	13	2	0	0	0	0	0	0	0		839	0	0	0	0
839.5	0	0	2	0	1	0	1	0	2	1	1	0	13	3	0	0	0	1	0	2	0		839.5	1	0	1	0
840	4	4	0	5	3	2	1	3	2	2	2	1	9	8	0	0	1	0	2	0	1		840	0	0	0	0
840.5	0	0	0	0	1	3	5	2	1	0	0	0	2	1	0	3	0	0	1	1	0		840.5	0	0	0	0
841	0	0	0	0	4	2	5	2	0	0	0	0	3	4	0	0	0	0	0	0	0		841	0	0	0	0
841.5	0	1	1	1	1	4	1	2	2	1	0	1	4	1	1	1	0	0	0	0	0		841.5	1	1	1	0
842	0	0	0	0	2	2	3	0	0	0	0	1	0	0	0	0	0	0	0	0	0		842	0	0	0	0
842.5	1	0	0	0	1	1	1	0	0	0	0	0	9	0	0	0	0	0	0	0	0		842.5	0	0	0	0
843	0	0	0	0	2	0	4	0	1	0	0	0	9	1	0	1	0	0	0	0	0		843	1	1	1	0
843.5	4	0	1	0	6	6	2	4	1	1	1	1	3	6	1	0	2	0	1	2	0		843.5	0	0	0	0
844	4	2	4	2	4	4	2	1	3	0	2	7	16	12	2	2	0	1	0	0	1		844	0	0	0	0
844.5	1	0	2	0	2	5	3	3	2	0	0	1	4	12	0	1	0	0	0	0	1		844.5	0	0	0	0
845	3	2	4	1	3	2	4	4	4	0	1	4	9	9	2	2	3	3	3	0	2		845	0	0	0	0
845.5	3	1	0	0	2	1	2	3	0	0	0	0	3	5	1	0	0	1	0	0	0		845.5	0	0	0	0
846	6	2	1	5	1	6	2	2	1	2	2	2	3	9	2	2	2	3	2	2	2		846	0	0	0	0
846.5	3	1	2	4	4	5	1	3	5	2	3	2	9	9	4	3	1	0	3	2	1		846.5	0	0	0	0
847	0	2	0	2	1	4	1	1	1	0	0	0	0	2	1	0	1	1	2	2	1		847	0	0	0	0
847.5	6	1	1	2	3	3	1	2	1	1	2	0	0	3	2	1	2	3	1	2	0		847.5	0	0	0	0
848	7	0	5	4	4	5	2	1	2	1	3	1	1	3	2	1	1	1	2	4	1		848	1	1	0	0
848.5	2	0	0	0	3	0	1	0	0	0	0	0	0	1	0	0	0	2	0	0	0		848.5	0	0	0	0
849	3	2	1	4	2	4	2	4	5	3	4	3	3	5	5	4	3	4	3	1	1		849	0	0	0	0
849.5	9	5	7	3	6	5	5	6	8	3	5	5	5	9	8	6	5	6	2	6	1		849.5	1	0	1	0
850	5	1	2	3	1	6	2	4	2	2	3	2	18	23	3	1	4	6	1	4	2		850	0	0	0	0
850.5	1	1	0	0	1	0	4	0	0	0	0	0	3	1	1	0	0	0	2	0	0		850.5	0	0	0	0
851	5	1	3	2	5	4	4	2	4	1	3	1	4	6	3	2	3	3	2	1	1		851	0	0	0	0
851.5	9	4	9	8	8	10	10	10	8	5	5	7	16	13	5	2	6	7	2	1	4		851.5	0	0	0	0
852	9	7	9	8	6	7	6	8	6	4	7	3	11	16	8	5	6	6	4	7	6		852	1	0	0	0
852.5	3	8	2	6	2	6	3	6	4	3	6	2	5	16	4	3	4	5	4	3	7		852.5	0	0	0	0
853	12	1	6	6	7	6	4	5	5	5	6	6	2	11	9	7	7	11	8	7	9		853	0	0	0	0
853.5	2	2	2	3	2	5	2	4	4	0	2	1	1	5	4	5	2	4	4	2	3		853.5	0	0	0	0
854	11	2	8	4	9	7	7	7	10	2	4	8	6	8	9	11	0	3	11	10	1		854	0	0	0	0
854.5	0	0	0	0	1	1	2	1	0	0	0	0	0	0	0	0	0	0	0	0	0		854.5	0	0	0	0
855	7	9	7	10	2	15	6	8	7	3	5	7	9	15	8	9	4	5	7	4	4		855	0	0	0	0
855.5	7	7	5	5	3	13	5	11	7	4	3	4	2	9	5	7	3	5	7	3	6		855.5	0	0	0	0
856	8	5	3	8	6	5	2	6	7	2	3	4	9	9	8	7	1	4	3	8	2		856	0	0	1	0
856.5	6	3	6	5	2	7	4	7	7	1	3	5	7	14	4	4	6	3	4	3	3		856.5	1	0	2	0
857	6	5	8	6	4	11	4	5	3	8	6	3	2	7	5	5	2	5	5	7	5		857	0	0	0	0
857.5	6	3	3	4	3	7	2	3	5	1	3	1	1	4	6	3	4	2	4	3	3		857.5	0	0	0	0
858	7	3	6	9	5	6	2	7	5	4	5	4	1	5	3	4	3	3	1	4	4		858	1	0	0	0
858.5	11	7	7	10	5	12	3	11	5	9	9	2	9	20	8	5	5	13	4	6	11		858.5	1	1	1	0
859	9	3	4	7	3	10	5	6	7	4	6	4	14	12	7	5	5	7	6	7	6		859	0	0	0	0
859.5	4	0	3	0	2	1	0	0	3	0	0	5	16	4	0	0	0	2	2	2	0		859.5	12	10	8	1
860	1	1	1	1	4	1	1	1	1	0	1	3	18	3	1	1	0	0	4	2	0		860	1	1	0	0
860.5	4	2	2	4	6	5	0	4	3	3	5	2	13	6	5	3	0	1	1	3	2		860.5	0	0	0	0
861	5	3	4	2	1	7	3	3	3	2	4	3	7	10	4	3	2	5	4	4	5		861	0	1	0	0
861.5	5	1	2	3	3	3	3	5	3	2	2	3	6	7	1	4	2	4	7	5	2		861.5	1	1	3	0
862	8	1	3	6	5	5	2	4	5	5	3	5	10	10	6	3	3	3	5	8	2		862	0	0	2	1
862.5	2	2	3	2	1	5	1	2	2	0	2	1	5	3	3	1	1	6	1	2	3		862.5	0	0	0	0
863	3	1	3	1	5	4	3	3	2	2	4	1	2	3	3	3	2	4	2	4	3		863	0	0	0	0
863.5	2	2	2	2	2	4	2	4	1	0	1	1	4	3	0	1	1	1	0	1	0		863.5	0	0	0	0
864	2	6	2	5	1	9	2	6	5	2	2	3	9	8	1	2	5	6	0	2	5		864	0	0	0	0
864.5	6	5	5	5	8	6	3	7	6	3	5	4	5	9	4	5	1	4	3	7	2		864.5	2	2	2	2
865	0	1	1	1	4	6	1	0	0	1	0	0	4	4	0	3	0	1	1	2	2		865	0	0	0	0
865.5	1	2	3	2	1	2	1	2	4	2	2	2	6	9	3	1	2	5	1	1	2		865.5	0	0	0	1
866	0	0	0	0	3	0	1	0	0	0	0	0	12	1	0	0	0	0	0	0	0		866	0	0	1	0
866.5	5	4	5	8	3	12	3	7	4	3	6	0	8	9	3	3	2	1	3	1	1		866.5	0	0	0	0
867	5	2	3	3	4	3	4	4	2	2	2	4	5	4	2	2	3	5	1	0	3		867	0	0	0	0
867.5	0	1	0	1	1	1	0	1	1	0	0	1	8	4	0	0	0	0	1	0	0		867.5	0	0	0	0
868	1	0	0	0	2	3	0	1	1	0	0	0	15	3	0	0	0	0	3	0	0		868	0	0	0	0
868.5	0	0	0	0	2	1	0	0	0	0	0	0	5	0	0	1	0	0	2	1	0		868.5	0	0	0	0
869	0	0	0	0	1	1	2	1	0	0	0	0	5	3	1	0	0	0	3	0	0		869	0	0	0	0
869.5	1	0	0	0	3	1	0	0	0	1	0	0	13	4	0	0	0	0	3	2	0		869.5	0	0	0	0
870	1	0	0	0	3	0	4	0	0	0	1	3	17	8	2	1	0	0	1	1	0		870	0	0	0	0
870.5	0	0	0	1	1	2	2	0	1	0	0	0	15	7	0	3	0	0	0	1	1		870.5	0	0	0	0
871	1	0	1	0	1	2	2	0	0	0	0	1	16	4	1	0	0	0	3	1	0		871	0	0	0	0
871.5	0	0	0	0	3	0	2	0	1	0	0	0	18	3	0	0	0	0	0	0	0		871.5	0	0	0	0
872	0	0	0	0	2	0	1	0	0	0	0	0	15	2	0	0	0	1	3	0	0		872	0	0	0	0
872.5	0	0	0	0	4	0	0	0	0	0	0	0	14	2	0	0	0	0	3	0	0		872.5	0	0	0	0
873	0	0	2	0	2	2	2	1	0	0	0	0	7	4	0	1	0	0	0	1	0		873	0	0	0	0
873.5	0	0	1	0	3	0	1	0	0	0	0	0	10	3	0	0	0	0	2	0	0		873.5	0	0	0	0
874	0	0	2	0	1	3	1	0	0	0	0	0	13	4	0	1	0	0	0	0	0		874	0	0	0	0
874.5	1	0	0	0	4	1	0	0	0	0	0	0	10	3	0	0	0	1	4	0	0		874.5	0	0	0	0
875	1	0	1	0	2	1	1	0	2	0	1	0	9	5	1	0	0	0	1	2	0		875	0	0	0	0
875.5	0	0	2	0	3	2	1	0	3	0	0	1	10	5	1	0	0	0	1	2	0		875.5	0	0	0	0
876	1	0	2	0	3	2	3	2	2	0	0	2	11	6	1	0	0	0	0	2	0		876	0	0	0	0
876.5	1	0	1	2	1	2	3	2	1	0	0	1	12	5	2	1	0	1	1	2	0		876.5	0	0	0	0
877	0	0	1	0	4	0	0	0	1	0	0	2	11	3	0	2	0	0	0	2	0		877	0	0	0	0
877.5	1	0	0	0	3	0	2	1	0	0	0	0	15	2	0	0	0	0	0	0	0		877.5	0	0	0	0
878	0	0	2	0	1	1	1	0	2	0	0	0	7	1	0	1	0	1	1	4	0		878	0	0	0	0
878.5	0	0	3	0	4	0	0	0	2	0	0	1	2	1	0	1	0	0	0	3	0		878.5	0	0	0	0
879	0	0	1	0	5	0	2	0	2	0	0	0	0	0	0	0	0	1	2	1	0		879	0	0	0	0
879.5	0	0	3	0	1	0	0	0	0	0	0	0	2	2	0	0	0	0	1	2	0		879.5	0	0	0	0
880	0	0	2	0	3	1	0	0	2	0	0	0	0	0	0	0	0	0	4	2	0		880	0	0	0	0
880.5	1	0	2	0	2	1	0	0	0	0	0	0	0	0	0	0	0	0	1	2	0		880.5	0	0	0	0
881	1	0	0	1	2	1	1	0	1	0	0	1	0	0	1	0	0	0	1	1	0		881	0	0	0	0
881.5	0	0	4	0	1	1	0	0	2	1	0	1	4	4	2	2	0	0	1	2	1		881.5	0	0	0	0
882	2	1	3	2	2	1	3	1	3	3	0	4	5	8	0	1	1	1	1	4	0		882	0	0	0	0
882.5	0	0	3	0	2	1	0	0	2	0	0	0	6	2	0	1	0	1	3	2	0		882.5	0	0	0	0
883	0	0	0	0	3	2	1	0	2	0	0	0	3	1	1	0	1	0	1	1	0		883	0	0	0	0
883.5	0	0	0	0	3	0	0	0	0	0	0	0	6	0	1	1	0	0	3	1	0		883.5	0	0	0	0
884	0	0	2	0	1	1	5	0	1	0	0	0	4	2	0	0	0	0	1	2	0		884	0	0	0	0
884.5	0	0	0	0	2	0	4	0	0	0	0	0	12	4	0	0	0	0	2	0	0		884.5	0	1	0	0
885	1	0	0	0	4	1	5	1	1	0	0	2	7	6	0	0	0	0	0	0	0		885	0	0	0	0
885.5	5	1	5	1	4	9	8	7	5	3	4	4	6	6	3	3	2	7	1	4	3		885.5	1	0	0	0
886	0	0	0	0	2	2	3	2	0	0	0	2	7	2	0	0	0	1	2	0	0		886	1	1	1	0
886.5	1	0	0	0	3	1	0	0	0	0	0	0	12	3	0	0	0	0	1	0	0		886.5	6	5	5	0
887	1	1	0	1	4	2	1	1	1	0	1	0	13	5	1	0	0	1	0	0	1		887	1	0	0	0
887.5	0	0	0	0	0	0	2	2	0	0	0	0	10	3	0	0	0	0	3	0	0		887.5	1	0	0	0
888	0	0	0	1	1	0	2	0	0	0	0	0	7	5	0	0	0	1	0	0	0		888	0	0	0	0
888.5	0	0	0	0	4	0	1	1	0	0	0	0	10	2	1	1	0	0	1	1	0		888.5	0	0	0	0
889	0	0	0	0	1	0	2	0	0	0	0	0	17	2	0	1	0	0	1	0	0		889	0	0	0	0
889.5	1	0	0	0	3	1	2	0	0	0	0	0	15	4	0	0	0	0	3	0	0		889.5	0	0	0	0
890	1	0	0	0	4	0	3	0	0	0	0	0	12	2	0	1	0	0	4	0	0		890	0	0	0	0
890.5	1	0	1	0	3	0	0	0	0	0	0	1	14	3	0	1	0	0	2	0	0		890.5	0	0	0	1
891	1	0	1	0	1	2	4	0	0	0	0	1	12	2	0	0	0	1	1	1	0		891	0	0	0	0
891.5	0	0	1	0	2	0	1	0	1	0	0	0	12	1	0	0	0	0	0	2	0		891.5	1	0	0	1
892	0	0	0	0	2	0	4	0	0	0	0	0	15	0	0	1	0	0	2	0	0		892	1	5	1	0
892.5	0	0	0	0	1	3	0	0	0	0	0	0	13	2	0	1	0	0	3	0	0		892.5	0	0	0	0
893	0	0	0	0	4	3	3	0	0	0	0	0	9	2	0	2	0	1	1	0	0		893	0	0	0	0
893.5	0	0	0	0	2	1	3	2	0	0	0	2	3	2	0	0	0	1	0	0	0		893.5	0	0	0	0
894	0	0	0	0	2	2	3	1	0	0	0	0	0	0	0	1	0	0	0	0	0		894	3	1	1	0
894.5	0	0	0	0	4	0	2	2	0	0	0	0	2	0	0	0	0	0	0	0	0		894.5	1	0	1	0
895	1	0	1	0	1	1	1	0	0	0	0	0	10	1	0	0	0	0	1	0	0		895	0	0	0	0
895.5	0	0	0	0	5	0	1	0	0	0	0	0	5	4	1	1	0	0	0	0	0		895.5	1	1	2	0
896	2	0	0	0	3	0	3	1	0	0	1	0	1	1	1	1	0	1	1	0	0		896	0	0	0	0
896.5	0	0	1	0	2	1	5	2	1	0	0	2	6	6	1	1	0	0	1	0	0		896.5	6	7	6	2
897	0	0	0	0	2	1	5	0	1	0	0	0	10	3	0	0	1	0	1	0	0		897	1	0	0	1
897.5	0	0	0	0	2	0	1	0	0	0	0	0	9	1	0	0	0	0	0	0	0		897.5	1	1	1	0
898	0	0	0	0	3	0	2	1	0	0	0	0	6	2	0	0	0	0	1	0	0		898	0	0	0	0
898.5	0	0	0	0	1	1	0	0	0	0	0	0	2	0	0	1	0	0	0	0	0		898.5	0	0	0	0
899	1	0	0	0	1	1	0	1	0	0	0	0	3	1	0	0	0	0	1	0	0		899	0	0	0	0
899.5	1	0	0	0	3	2	3	0	0	0	0	0	5	3	0	0	0	0	1	0	0		899.5	0	0	0	0
900	0	0	0	0	3	1	0	1	0	0	0	0	6	1	0	1	0	0	2	0	0		900	0	0	0	0
900.5	1	0	0	0	4	0	0	0	0	0	0	0	7	4	0	0	0	0	0	0	0		900.5	1	1	2	0
901	1	0	2	0	2	2	1	0	0	0	0	1	10	2	0	0	0	1	1	0	0		901	2	1	2	0
901.5	0	0	0	0	2	0	0	0	0	0	0	0	13	2	0	1	0	0	2	1	0		901.5	0	0	0	0
902	2	0	0	0	2	0	0	0	0	0	0	1	23	1	0	0	0	0	4	1	0		902	0	0	0	0
902.5	1	0	2	0	0	0	3	0	2	0	0	2	23	1	0	0	0	0	5	1	0		902.5	5	4	4	4
903	0	0	0	0	1	0	0	0	0	0	0	0	16	1	0	0	0	0	1	0	0		903	0	0	1	0
903.5	0	0	0	0	3	1	1	0	0	0	0	0	12	2	0	0	0	0	1	0	0		903.5	0	0	0	0
904	2	0	0	0	3	0	2	0	0	0	0	2	10	2	0	0	0	0	0	1	0		904	0	0	0	0
904.5	0	0	0	0	6	1	2	0	0	0	0	1	14	4	0	0	0	0	1	0	0		904.5	0	0	0	0
905	0	0	0	0	2	0	1	1	0	0	0	0	14	1	0	1	0	0	1	0	0		905	0	0	0	0
905.5	0	0	0	0	2	0	1	0	0	0	0	0	13	4	0	0	0	0	0	0	0		905.5	0	0	0	0
906	0	1	0	0	2	0	1	2	0	0	0	1	13	2	0	0	0	0	1	0	0		906	0	0	0	0
906.5	0	0	1	0	4	1	3	1	0	0	0	0	9	1	0	0	0	0	1	0	0		906.5	0	0	0	0
907	0	0	1	0	0	0	2	1	0	0	0	0	9	5	0	0	0	1	0	0	0		907	0	0	0	0
907.5	0	0	0	0	1	1	2	0	0	0	0	0	4	5	0	1	0	0	0	0	0		907.5	0	0	0	0
908	0	0	0	0	1	0	2	0	0	0	0	0	14	1	0	1	0	0	1	0	0		908	0	0	0	0
908.5	0	0	0	0	3	1	1	0	0	0	0	0	7	1	0	1	0	0	1	0	0		908.5	0	0	0	0
909	1	0	1	0	2	1	4	0	1	0	0	1	1	0	1	0	0	0	5	0	0		909	1	1	1	0
909.5	0	0	0	0	1	1	0	0	1	0	0	0	2	0	0	0	0	0	1	2	0		909.5	1	1	0	0
910	0	0	1	0	2	0	1	0	1	0	0	0	0	0	0	0	0	0	0	2	0		910	1	2	2	0
910.5	0	0	1	0	1	0	2	0	0	0	0	0	0	1	0	0	0	0	0	0	0		910.5	0	0	0	1
911	0	0	0	0	4	1	2	1	0	0	0	0	1	0	0	0	0	0	1	0	0		911	2	2	0	2
911.5	0	0	0	0	2	0	0	0	0	0	0	0	4	2	0	0	0	0	0	0	0		911.5	0	0	1	0
912	0	0	0	0	2	1	2	1	0	0	0	0	4	3	0	1	0	0	0	0	0		912	0	0	0	0
912.5	0	0	0	0	3	0	0	0	0	0	0	0	9	2	0	1	0	0	3	0	0		912.5	6	5	6	1
913	0	0	0	0	3	2	1	0	1	0	0	0	0	1	0	2	0	0	3	1	0		913	15	15	16	5
913.5	0	0	0	0	1	0	2	0	0	0	0	0	5	1	0	0	0	0	1	0	0		913.5	0	0	0	0
914	0	0	0	0	2	2	0	0	0	0	0	0	6	1	0	0	0	0	3	0	0		914	0	0	0	0
914.5	0	0	0	0	1	1	0	0	0	0	0	0	3	1	0	0	0	0	3	0	0		914.5	0	0	0	0
915	0	0	0	0	4	1	1	0	0	0	0	0	4	0	0	0	0	0	2	0	0		915	0	0	0	0
915.5	0	0	2	0	1	1	2	0	0	0	0	0	1	1	1	0	0	0	1	1	0		915.5	0	0	0	0
916	0	0	0	0	2	2	0	0	0	0	0	0	8	1	0	2	0	0	0	0	0		916	0	0	0	0
916.5	0	0	0	0	2	1	1	0	1	0	0	0	3	2	0	0	0	0	1	1	0		916.5	0	0	0	0
917	2	0	0	0	3	0	0	1	0	0	0	0	5	2	0	0	0	0	0	0	0		917	0	0	0	0
917.5	0	0	0	0	2	0	0	0	0	0	0	0	6	0	0	0	0	0	2	0	0		917.5	0	0	0	0
918	0	0	2	0	3	1	0	0	1	0	0	0	11	2	0	0	0	0	4	2	0		918	0	0	0	0
918.5	0	0	1	0	2	0	0	0	1	0	0	1	9	1	0	0	0	0	1	1	0		918.5	0	0	0	0
919	0	0	0	0	0	0	0	0	0	0	0	2	12	3	1	0	0	0	3	0	0		919	0	0	0	0
919.5	1	1	1	0	4	0	0	0	0	0	1	0	8	0	1	0	1	0	1	1	0		919.5	0	0	0	0
920	0	0	0	0	7	0	2	1	0	0	0	0	5	2	0	1	0	0	2	1	0		920	0	0	0	0
920.5	2	0	1	0	3	1	1	0	0	0	0	1	1	0	0	0	0	0	0	2	0		920.5	0	0	0	0
921	1	0	2	0	5	1	3	0	2	0	0	0	0	0	0	2	0	0	1	3	0		921	0	0	0	0
921.5	1	0	0	0	2	1	0	0	0	0	0	0	0	0	1	1	0	0	2	0	0		921.5	0	0	0	0
922	0	0	2	0	7	1	3	0	0	0	0	0	0	1	0	1	0	0	1	1	0		922	0	0	0	0
922.5	0	0	0	0	9	1	3	1	1	0	0	0	0	1	0	2	0	1	3	0	0		922.5	0	1	1	1
923	0	0	0	0	2	0	1	0	0	0	0	0	9	1	0	0	0	0	0	0	0		923	0	0	0	0
923.5	0	0	0	0	1	0	0	0	0	0	0	0	6	3	0	0	0	0	2	0	0		923.5	0	0	0	0
924	0	0	0	0	2	1	1	0	1	0	0	0	8	1	0	1	0	0	1	0	0		924	0	0	0	0
924.5	0	0	0	0	2	0	0	0	1	0	0	0	8	2	1	0	0	0	2	0	0		924.5	0	0	0	0
925	0	0	1	0	1	0	1	0	0	0	0	0	7	0	0	0	0	0	0	1	0		925	0	0	0	0
925.5	1	1	1	1	7	4	3	4	2	1	0	3	5	3	3	2	1	2	3	3	0		925.5	0	0	0	0
926	0	1	1	1	3	2	1	1	1	0	0	3	8	3	2	1	0	0	1	0	1		926	0	0	0	0
926.5	1	0	1	0	1	2	2	0	0	0	0	1	9	2	2	0	0	0	1	1	0		926.5	0	0	0	0
927	1	0	1	0	4	2	6	0	0	0	0	0	8	1	1	0	0	0	1	0	0		927	0	0	0	0
927.5	2	0	0	0	2	1	4	0	0	0	0	1	10	3	0	0	0	0	0	0	0		927.5	0	0	0	0
928	0	0	0	0	3	2	9	0	0	0	0	0	5	3	0	0	0	0	0	0	0		928	0	0	0	0
928.5	2	0	0	0	4	0	3	2	0	0	0	0	0	0	0	0	0	0	1	0	0		928.5	0	0	0	0
929	0	0	0	0	1	4	4	1	0	0	0	0	0	0	0	0	0	0	1	0	0		929	2	2	3	1
929.5	0	0	3	0	4	1	4	1	1	2	0	0	3	2	1	1	0	1	2	0	0		929.5	1	0	1	0
930	0	0	0	0	3	1	3	0	0	0	0	1	11	2	0	0	0	0	1	0	0		930	0	1	1	0
930.5	1	0	0	0	3	2	1	0	0	0	0	0	12	3	0	1	0	1	0	0	1		930.5	1	1	1	0
931	1	0	0	0	3	1	3	0	0	0	0	1	10	3	0	0	0	0	0	0	0		931	0	0	0	0
931.5	3	0	0	0	5	2	3	0	0	0	0	1	6	5	0	0	0	0	0	0	0		931.5	2	1	1	0
932	2	0	0	0	1	0	0	0	0	0	0	0	10	2	0	0	0	0	1	0	0		932	1	0	0	0
932.5	0	0	0	0	3	1	4	0	0	0	0	0	8	3	0	0	0	0	0	0	0		932.5	0	0	0	0
933	0	0	0	0	5	1	2	0	0	0	0	0	2	1	0	0	0	0	0	0	0		933	4	5	6	3
933.5	1	0	0	0	1	1	2	2	1	0	0	0	1	1	0	0	1	0	2	4	0		933.5	0	0	0	0
934	0	0	0	0	1	2	0	0	0	0	0	0	3	2	0	0	0	0	0	0	0		934	0	0	0	0
934.5	1	0	0	0	2	3	5	0	0	0	0	0	1	0	0	0	0	1	1	0	0		934.5	0	0	0	0
935	1	0	0	0	2	4	3	1	0	0	0	0	1	1	0	1	0	0	2	0	0		935	0	0	0	0
935.5	2	0	0	0	1	1	1	1	0	0	0	0	8	4	1	0	0	0	0	0	0		935.5	0	0	0	0
936	2	0	1	0	2	0	3	1	1	0	0	0	11	3	1	0	0	0	0	2	0		936	0	0	0	1
936.5	1	0	1	1	3	0	3	1	0	0	0	2	8	4	0	0	1	0	1	0	0		936.5	0	0	0	1
937	1	0	1	0	4	3	1	1	0	0	0	0	8	4	0	0	0	0	2	1	0		937	1	3	1	0
937.5	0	0	0	0	2	0	1	1	0	0	0	0	10	0	0	1	0	0	0	0	0		937.5	0	0	0	0
938	0	0	0	0	3	0	4	2	0	0	0	0	11	7	0	0	0	1	3	0	0		938	0	0	0	0
938.5	0	0	0	0	2	2	5	0	0	0	0	1	11	4	0	0	0	0	0	0	0		938.5	1	1	1	0
939	0	0	1	0	2	0	1	0	0	0	0	1	8	1	1	0	0	0	1	0	0		939	0	0	0	0
939.5	0	0	3	0	3	1	3	0	1	0	0	2	8	5	0	1	0	0	1	0	0		939.5	0	0	0	0
940	1	0	1	0	0	1	3	0	1	0	0	0	14	3	1	1	0	1	0	0	0		940	0	0	0	0
940.5	0	0	0	0	1	0	1	0	0	0	0	0	12	3	0	0	0	0	0	0	0		940.5	1	1	1	0
941	0	0	0	0	1	1	0	0	0	0	0	0	7	3	0	0	0	1	0	0	0		941	0	0	0	0
941.5	0	0	1	0	4	0	0	0	0	0	0	0	9	3	0	1	0	0	0	1	0		941.5	6	6	5	0
942	0	0	1	0	3	0	0	0	0	0	0	1	11	2	0	0	0	0	0	0	0		942	0	0	0	0
942.5	0	0	1	0	2	0	0	0	0	0	0	0	5	2	0	0	0	0	0	0	0		942.5	0	1	0	0
943	0	0	0	0	3	1	2	0	0	0	0	0	8	1	0	0	0	0	0	0	0		943	1	1	0	0
943.5	3	1	2	0	3	0	3	0	0	0	0	0	7	2	1	1	0	0	1	0	1		943.5	1	0	0	0
944	0	1	2	0	1	0	4	0	2	0	1	0	9	5	0	0	0	1	1	1	0		944	0	1	1	0
944.5	2	0	0	1	1	1	3	2	1	0	0	1	12	6	1	2	0	0	0	0	0		944.5	0	0	0	0
945	1	1	0	0	2	4	3	2	1	0	0	0	3	2	1	0	0	0	1	0	0		945	0	0	0	0
945.5	3	0	0	0	1	0	4	0	1	0	0	1	22	22	0	0	0	0	0	1	0		945.5	2	1	0	1
946	0	0	1	0	3	1	2	0	0	0	0	0	4	10	0	0	0	0	0	0	0		946	1	0	0	1
946.5	1	0	0	0	0	2	2	1	1	0	0	0	2	1	2	0	0	0	0	1	0		946.5	0	0	0	0
947	2	0	0	0	7	0	3	0	0	0	0	0	7	1	0	0	0	0	0	0	0		947	0	1	0	1
947.5	3	0	0	1	3	2	1	1	2	0	0	1	6	3	1	1	0	0	2	1	0		947.5	2	0	0	0
948	0	0	1	0	2	2	4	1	0	0	1	1	5	5	0	0	0	1	2	1	0		948	0	0	0	0
948.5	0	0	2	0	2	0	0	0	2	0	0	0	8	3	0	0	0	0	0	2	0		948.5	0	0	0	0
949	0	0	0	0	3	2	2	0	0	0	0	0	3	1	0	0	0	0	0	0	0		949	0	0	0	0
949.5	2	0	0	0	0	1	6	0	0	0	0	0	9	5	0	0	0	0	1	0	0		949.5	0	0	0	0
950	0	0	0	0	2	2	5	0	0	0	0	1	4	2	0	0	0	0	2	1	0		950	0	0	0	0
950.5	1	0	1	0	2	2	1	2	1	0	0	0	3	2	1	0	0	1	4	0	0		950.5	0	0	0	0
951	0	0	0	0	3	0	0	0	0	0	0	1	9	2	0	0	0	0	1	0	0		951	0	0	0	0
951.5	1	0	0	0	1	3	0	1	0	0	0	0	1	1	0	1	0	0	0	1	0		951.5	0	0	0	0
952	0	0	0	0	1	0	2	0	0	0	0	0	3	0	0	0	0	0	0	0	0		952	0	0	0	0
952.5	0	1	1	0	2	2	1	1	0	0	0	0	1	0	1	0	0	0	0	0	0		952.5	0	0	0	0
953	4	0	0	0	2	2	2	0	0	0	1	0	8	0	0	0	0	1	0	0	0		953	0	0	0	0
953.5	0	0	0	0	1	0	2	0	0	0	0	0	11	2	0	0	0	0	0	0	0		953.5	1	0	1	0
954	0	0	0	0	2	0	1	0	0	0	0	0	10	1	0	0	0	0	0	0	0		954	6	7	7	0
954.5	0	0	1	0	3	0	2	0	0	0	0	0	4	0	0	0	0	0	0	0	0		954.5	14	12	13	0
955	0	0	1	0	1	2	3	0	0	0	0	0	1	0	0	0	0	0	1	2	0		955	0	0	0	0
955.5	0	0	0	0	2	1	2	0	0	0	0	0	6	1	1	0	0	0	1	0	0		955.5	0	0	0	0
956	0	0	1	0	4	1	1	1	1	0	0	0	6	4	0	0	0	0	0	1	0		956	1	1	1	0
956.5	1	0	1	0	5	1	1	1	0	0	0	0	1	1	0	0	0	0	0	0	0		956.5	0	0	0	0
957	1	0	1	1	0	3	2	2	2	1	1	1	1	3	2	3	0	0	4	1	0		957	0	0	0	0
957.5	0	2	1	2	3	2	1	3	1	2	2	0	0	2	1	1	1	2	0	2	0		957.5	0	0	0	0
958	0	0	0	0	3	1	3	0	0	0	0	0	0	0	0	0	0	0	1	0	0		958	0	0	0	0
958.5	0	0	0	0	3	2	2	1	0	0	0	0	1	0	0	0	0	0	1	0	0		958.5	0	0	0	0
959	0	0	0	0	3	2	0	0	0	0	0	0	0	0	0	1	0	0	3	0	0		959	0	0	0	0
959.5	0	0	0	0	1	1	1	0	0	0	0	0	1	0	0	0	0	0	1	0	0		959.5	0	0	0	0
960	0	1	0	1	6	2	0	2	0	0	0	0	1	1	2	1	0	1	1	2	1		960	0	0	0	0
960.5	0	0	1	0	1	0	0	0	0	0	0	3	5	3	0	4	0	0	1	1	0		960.5	0	0	0	0
961	2	1	2	0	5	1	0	1	0	0	1	0	8	3	0	0	1	1	0	0	0		961	0	0	0	0
961.5	2	0	1	1	2	2	1	2	1	0	0	1	3	1	1	0	0	0	0	0	0		961.5	0	0	0	0
962	2	0	1	0	5	1	0	1	1	0	0	0	0	0	1	0	0	0	2	0	0		962	0	0	0	0
962.5	1	0	1	0	5	1	1	0	0	0	0	0	2	0	0	0	0	2	0	3	0		962.5	0	0	0	0
963	2	0	0	0	5	0	1	0	0	0	0	1	2	0	0	0	0	0	0	0	0		963	0	0	0	0
963.5	1	2	2	2	2	3	3	1	0	1	1	1	0	1	1	1	0	1	2	1	1		963.5	0	0	0	0
964	0	0	1	0	4	0	1	0	0	0	0	2	4	2	0	0	0	0	0	0	0		964	0	0	0	0
964.5	1	0	2	0	2	2	0	0	0	0	0	0	1	0	0	1	0	0	1	1	0		964.5	0	0	0	0
965	0	0	0	1	3	1	2	0	0	0	0	0	0	1	0	0	0	1	3	1	0		965	0	0	0	0
965.5	0	0	1	0	2	2	0	0	0	0	0	0	0	0	0	0	0	1	0	0	0		965.5	0	0	0	0
966	0	0	0	0	1	0	0	0	0	0	0	0	0	0	0	0	0	0	1	0	0		966	0	0	0	0
966.5	0	0	1	0	7	1	1	0	1	0	0	0	1	1	0	1	0	1	3	1	0		966.5	0	0	0	0
967	0	0	0	0	4	0	1	0	0	0	0	0	1	1	0	0	0	3	1	0	0		967	0	0	0	0
967.5	0	0	1	0	2	0	0	0	1	0	0	0	0	0	0	0	0	1	2	2	0		967.5	0	0	0	0
968	0	0	0	0	7	1	0	0	0	0	0	1	2	0	0	0	0	0	3	0	0		968	0	0	0	0
968.5	1	0	3	1	3	2	2	0	2	0	0	0	1	0	0	1	0	0	1	2	0		968.5	0	0	0	0
969	1	0	0	0	2	0	0	0	1	0	0	0	4	0	0	0	0	0	2	0	0		969	0	0	0	0
969.5	0	0	0	0	3	0	0	0	1	0	0	0	4	0	0	1	0	0	1	1	0		969.5	0	0	0	0
970	0	0	0	0	3	1	2	0	0	0	0	0	2	3	0	2	0	0	5	1	0		970	0	0	0	0
970.5	0	1	1	1	4	1	0	0	1	0	0	0	5	3	0	0	0	0	1	1	0		970.5	0	0	0	0
971	1	0	1	0	6	1	3	0	1	0	0	0	1	0	0	1	0	1	5	1	0		971	0	0	0	0
971.5	1	0	0	0	5	2	1	1	0	0	0	0	2	0	0	2	0	0	4	2	0		971.5	0	0	0	0
972	1	0	1	0	3	1	3	1	0	0	0	0	5	2	0	0	1	0	1	1	0		972	0	0	0	0
972.5	0	1	0	0	2	1	0	0	0	0	0	0	9	5	0	0	0	0	0	1	0		972.5	0	0	0	0
973	0	0	1	0	4	1	2	0	0	0	0	0	6	5	0	1	0	0	1	0	1		973	0	0	0	0
973.5	0	0	0	0	3	0	2	0	0	0	0	1	7	3	0	1	0	0	1	0	0		973.5	0	0	0	0
974	0	0	1	0	2	0	4	0	0	0	0	1	12	2	0	0	0	1	4	0	0		974	0	0	0	0
974.5	0	0	0	0	2	3	3	0	0	0	0	0	10	2	0	1	0	1	2	2	0		974.5	0	0	0	0
975	0	0	0	0	1	1	4	0	0	0	1	1	10	5	0	1	0	0	1	0	0		975	0	0	0	0
975.5	2	0	0	0	3	1	2	1	0	0	0	0	5	6	0	1	0	0	1	1	0		975.5	0	0	0	0
976	0	0	0	0	4	1	3	0	0	0	0	1	10	3	0	1	0	0	0	0	0		976	0	0	0	0
976.5	0	0	0	0	3	1	1	1	0	0	0	0	9	2	0	1	0	0	3	0	0		976.5	0	0	0	0
977	1	0	1	0	1	0	1	0	1	0	0	0	9	2	0	1	0	0	0	1	0		977	0	0	0	0
977.5	1	0	1	0	3	1	1	0	1	0	0	1	7	4	2	1	0	0	1	1	0		977.5	0	0	0	0
978	0	0	0	0	6	0	1	0	1	0	0	0	10	5	0	0	0	0	0	1	0		978	0	0	0	0
978.5	2	0	0	1	3	0	1	1	0	1	1	1	17	2	0	0	1	1	0	0	0		978.5	0	0	0	0
979	3	2	0	2	1	2	0	2	1	2	1	1	6	8	2	1	1	1	2	1	1		979	0	0	0	0
979.5	0	0	0	0	2	5	0	0	0	0	0	0	2	0	0	2	1	1	1	2	0		979.5	0	0	0	0
980	0	0	0	0	6	2	1	0	0	0	0	0	0	0	0	2	0	0	2	0	0		980	0	0	0	0
980.5	0	0	0	0	3	0	1	1	0	0	0	0	0	0	0	0	0	0	0	0	0		980.5	0	0	0	0
981	0	0	0	0	3	1	1	0	0	0	0	0	0	0	0	2	0	2	0	1	0		981	0	0	0	0
981.5	0	0	0	0	3	0	0	0	0	0	0	0	1	1	0	0	0	0	0	0	0		981.5	0	0	0	0
982	1	0	0	0	3	2	1	1	0	0	0	0	3	0	0	0	0	0	1	0	0		982	0	0	0	0
982.5	2	0	0	0	1	2	2	0	0	0	0	1	2	3	1	1	0	2	1	0	0		982.5	0	0	0	0
983	1	0	0	0	0	2	0	0	1	0	0	0	0	1	0	0	0	0	0	0	0		983	0	0	0	0
983.5	1	1	0	1	6	1	0	0	0	0	0	0	7	5	0	1	0	0	1	0	0		983.5	0	0	0	0
984	0	1	0	0	3	1	0	1	1	0	0	1	14	5	1	1	0	0	1	0	0		984	2	3	3	0
984.5	0	0	1	0	5	0	0	0	0	0	0	0	8	4	0	0	0	0	0	0	0		984.5	4	5	4	0
985	0	0	1	0	2	0	3	0	0	0	0	0	8	1	0	0	0	0	2	0	0		985	1	3	2	0
985.5	2	0	1	2	0	4	4	3	3	1	2	0	1	6	4	2	1	1	3	1	2		985.5	1	0	1	0
986	0	1	0	0	3	0	4	0	0	0	0	0	1	0	0	0	0	0	3	1	0		986	0	0	0	0
986.5	0	0	0	0	4	1	0	0	0	0	0	0	1	1	0	0	0	0	0	0	0		986.5	0	0	0	0
987	1	0	2	0	5	0	1	0	1	0	0	0	7	4	0	1	0	0	1	1	0		987	0	0	0	0
987.5	0	0	0	0	1	0	0	0	0	0	0	0	12	3	0	0	0	0	1	0	0		987.5	0	0	0	0
988	3	0	0	0	6	3	3	1	2	0	0	1	8	0	1	2	0	2	3	0	0		988	0	0	0	0
988.5	0	0	0	0	2	0	1	0	0	0	0	0	12	5	0	0	0	0	5	0	0		988.5	0	0	0	0
989	0	0	0	0	2	2	0	0	0	0	0	0	9	1	0	0	0	0	2	0	0		989	0	0	0	0
989.5	0	0	0	0	3	0	0	0	0	0	0	1	10	2	0	0	0	0	3	0	1		989.5	0	0	0	0
990	0	0	0	0	3	1	1	0	1	0	0	0	4	0	0	1	1	0	1	1	0		990	0	0	0	0
990.5	0	0	2	0	3	2	0	0	0	0	0	0	6	1	0	0	0	1	2	0	0		990.5	0	0	0	0
991	0	0	2	0	5	1	4	0	1	0	0	0	4	4	0	1	0	0	3	2	1		991	0	0	1	0
991.5	0	0	2	0	5	2	1	0	0	0	0	0	3	3	0	2	0	0	0	2	0		991.5	0	0	0	0
992	0	0	1	0	1	4	1	3	0	1	0	1	1	1	0	1	0	0	1	0	0		992	0	0	0	0
992.5	0	1	1	0	1	2	3	0	0	0	0	0	0	0	0	0	0	0	3	0	0		992.5	0	0	0	0
993	0	0	0	0	4	1	2	0	0	0	0	0	9	1	0	0	0	1	3	0	0		993	0	0	1	0
993.5	0	0	1	0	4	1	1	0	0	0	0	0	13	3	0	0	0	1	2	0	0		993.5	0	1	0	1
994	1	0	0	0	3	1	1	0	1	0	0	0	9	1	0	1	0	0	3	1	0		994	0	0	0	0
994.5	0	0	0	0	2	3	1	0	2	0	0	0	5	0	0	1	0	0	2	1	0		994.5	0	0	0	0
995	0	0	0	0	2	1	0	0	0	0	0	0	4	2	0	2	0	0	3	0	0		995	0	0	0	0
995.5	0	0	1	0	4	2	1	0	0	0	0	0	8	3	0	0	0	0	1	1	0		995.5	0	0	0	0
996	0	0	1	0	4	1	0	0	1	0	0	0	3	2	0	0	0	0	1	1	0		996	0	0	0	0
996.5	0	1	1	1	2	2	1	1	2	1	0	0	2	1	1	0	0	0	0	1	1		996.5	0	0	0	0
997	1	0	0	0	5	2	3	1	1	0	0	2	2	0	2	2	0	0	0	1	0		997	0	0	0	0
997.5	2	0	0	1	3	2	3	2	1	0	0	2	0	2	1	1	0	1	1	0	0		997.5	0	0	0	0
998	0	0	0	0	2	0	1	1	1	0	0	1	4	0	0	0	0	0	1	0	0		998	0	0	0	0
998.5	0	0	1	0	8	2	4	0	1	0	0	0	5	0	0	0	2	1	4	2	0		998.5	0	0	0	0
[truncated: 403 more rows]

## Sheet: Figure 7
Figure 7a	Color-mapped raster plot																						Figure 7a	Color-mapped raster plot		Red mouse (LH)	Firing rate (Hz)		Figure 7f			Figure 7g			Figure 7h
	1	2	3	4	5	6	7	8	9	10	11	12	13	14	15	16	17	18	19	20	21			1	2	3	4		Before providing food			Before providing food			Before injection	After injection
0	0	0	0	0	0	0	0	0	0	0	0	0	0	0	0	0	0	0	0	0	0		0	0	0	0	0		Before injection	After injection		Before injection	After injection		6.63	4.23
0.5	0	2	0	5	2	0	0	0	0	3	1	6	9	10	3	0	0	0	1	4	1		0.5	2	0	1	1		1.7	0.27		1.61	2.58		7.59	3.69
1	3	3	1	1	3	1	0	1	0	0	1	4	5	13	0	0	0	0	1	3	0		1	0	1	2	3		1.33	0.23		0.78	1.1		7.1	3.34
1.5	1	2	0	6	3	0	0	0	0	2	1	3	10	9	5	0	0	0	2	4	2		1.5	0	1	0	5		1.65	0.21		0.59	0.78		6.27	3.55
2	0	1	0	4	2	0	0	0	0	0	0	8	8	12	4	0	1	0	3	5	2		2	2	0	1	2		2.88	0.36		1.12	1.55		9.03	3.78
2.5	1	2	0	0	2	0	0	0	0	0	2	0	5	8	3	0	1	0	2	4	1		2.5	1	1	1	6		5.2125	0		1.21	1.16		5.65	4.68
3	0	0	0	1	3	0	1	4	0	0	1	4	5	5	2	0	0	0	3	3	0		3	2	0	0	1		16.74	1.5725		2.39	2.95		9.23	4.12
3.5	0	4	2	2	4	0	3	2	1	5	3	6	16	9	3	0	3	1	1	5	5		3.5	1	3	0	2		11.39	1.1275		1.12	1.1		5.64	4.05
4	6	2	2	5	3	4	3	6	3	1	2	4	9	9	5	1	1	1	2	5	3		4	0	0	2	2		7.7175	0.5625		2.56	2.08		4.97	3.32
4.5	1	2	2	1	3	0	1	3	1	0	1	3	7	4	1	0	3	1	1	4	5		4.5	2	0	2	5		13.41	1.25		1.08	1.32		6.85	3.05
5	0	1	0	4	1	0	1	0	0	0	0	3	2	2	5	0	1	0	1	3	2		5	0	1	3	5		9.2975	5.0125		0.57	0.67		11.88	5.45
5.5	0	1	1	1	1	0	0	1	0	1	1	1	0	1	1	0	1	0	1	3	1		5.5	1	1	1	3		6.27667	1.54667		2.63	2.28		8.87	4.98
6	1	1	0	3	1	1	0	0	0	1	0	0	0	0	1	0	0	0	0	1	1		6	1	0	1	3		3.20667	0.75		4.33	4.12		16.13	10.35
6.5	1	0	0	3	1	0	0	1	0	0	0	0	0	0	3	0	0	0	0	1	0		6.5	1	0	1	1		5.90667	1.35333		7.52	7.87		12.71	9.56
7	0	0	1	4	0	0	0	0	0	1	1	1	2	2	7	0	0	0	1	1	0		7	1	0	0	2		2.58	0.541667		6.36	6.17		6.3	3.21
7.5	1	0	0	5	0	0	0	0	0	1	1	0	3	3	5	0	0	0	1	2	3		7.5	1	0	1	3		1.74333	0.22		0.88	1.25		6.58	3.39
8	1	6	1	6	1	4	3	3	2	2	1	7	3	2	6	3	1	1	1	4	4		8	2	1	0	3		1.68	0.301667		0.97	1.66		4.69	3.22
8.5	0	3	0	1	0	0	0	0	0	0	0	4	6	9	5	0	2	0	2	3	2		8.5	1	1	1	0		3.43333	0.7		0.52	0.94		5.24	3.98
9	1	1	0	0	1	0	0	0	0	0	0	3	4	1	1	0	0	0	0	2	0		9	2	2	2	2		4.84333	0.588333		3.1	2.73		7.49	4
9.5	2	0	1	2	0	0	3	2	1	1	1	3	3	3	1	1	0	0	0	0	2		9.5	1	1	1	1		4.52	0.817667		1.03	1.33		6.24	5.26
10	1	3	1	2	3	0	0	2	0	2	0	13	0	3	1	0	2	0	1	3	4		10	2	2	2	2					2.06	3.49		6.29	3.77
10.5	0	3	2	3	4	0	0	5	1	1	3	5	2	3	2	1	1	0	0	7	1		10.5	3	3	0	4		After providing food			0.82	2.1		7.978	4.22725
11	0	0	0	2	2	0	0	2	0	3	3	6	1	0	5	0	3	0	0	7	1		11	0	0	0	2		Before injection	After injection		2.084	2.97075		12.9098	5.66142
11.5	0	1	1	3	1	1	3	2	2	0	1	1	0	6	2	1	1	0	0	2	1		11.5	1	1	2	3		1.72	0.23		4.986	4.52792		3.685	3.417
12	0	2	0	2	2	0	0	0	0	2	0	1	6	7	1	0	2	0	1	5	0		12	2	0	2	1		1.43	0.19		1.474	2.5345		7.686	4.09075
12.5	2	4	4	6	4	3	3	6	2	7	8	5	5	10	7	2	3	2	3	7	5		12.5	5	7	4	4		1.79	0.16		1.122	2.43125		9.49	4.93325
13	3	4	1	2	2	2	3	3	4	1	2	1	7	1	2	5	5	1	6	4	4		13	1	1	1	0		3.05	0.33		2.184	3.27075		6.376	3.62625
13.5	0	1	0	2	0	0	0	2	0	0	0	2	1	3	4	0	1	0	0	4	1		13.5	3	3	1	1		4.375	0.01125		1.24	2.5135		7.042	3.92125
14	0	2	0	0	3	0	0	1	0	0	0	2	5	8	1	0	0	0	1	4	1		14	2	1	2	3		15.5025	1.245		1.39	2.46725		5.45	1.44
14.5	4	6	2	1	0	2	3	0	1	1	4	6	10	4	1	1	0	1	1	5	2		14.5	2	0	1	3		4.845	1.07		0.365	1.14		9.5	1.26
15	0	3	0	1	0	0	0	2	0	0	2	3	4	13	1	0	0	0	0	3	0		15	1	0	3	5		7.155	0.2675		5.48	0.88		5.83	1.31709
15.5	1	2	0	1	3	0	0	0	0	0	0	6	5	11	4	0	0	0	3	3	0		15.5	1	0	1	4		12.8025	0.92125		0.35	0.889679		5.26	1.03
16	3	2	0	2	1	0	3	2	1	0	1	7	5	6	1	0	2	0	0	3	1		16	2	1	1	3		7.8925	3.19		0.765	0.8		4.545	0.88
16.5	0	1	0	1	0	0	0	2	0	0	0	0	4	13	2	0	0	0	0	3	0		16.5	0	0	3	4		8.51	0.91		0.13	0.62		5.13	1.01798
17	0	1	0	1	1	0	0	0	1	0	1	2	3	5	1	0	2	0	4	8	1		17	1	1	2	3		3.63	0.353		0.15	0.665476		4.4	0.95
17.5	0	0	0	1	4	0	0	3	2	1	0	5	1	0	1	2	0	4	3	3	2		17.5	1	1	2	2		5.19667	0.726667		0.2	0.65		2.635	0.77
18	0	1	0	1	1	0	0	0	0	0	0	5	0	0	1	0	1	0	1	4	0		18	2	1	1	2		2.3	0.218333		0.165	0.52		10.68	1.04692
18.5	1	2	2	0	3	4	3	3	1	2	4	3	2	2	3	2	4	5	3	0	5		18.5	1	1	2	1		1.63	0.086667		7.8	0.726905		4.645	0.87
19	0	1	0	1	1	1	0	0	1	0	2	21	1	14	0	0	0	1	1	1	0		19	3	2	0	1		1.21667	0.086667		0.35	0.61		4.92	0.85
19.5	0	2	0	0	0	0	0	1	0	0	0	3	0	1	1	0	0	0	0	3	1		19.5	1	2	0	2		2.62333	0.380667		0.23	0.61		5.605	1.05069
20	0	1	0	1	0	0	0	0	0	0	3	12	1	8	2	0	0	0	1	1	0		20	1	0	2	4		3.27667	0.338333		0.25	0.71006
20.5	2	3	1	2	1	0	1	0	1	2	2	15	8	10	4	0	3	1	2	5	0		20.5	1	1	0	3		5.68667	0.459
21	0	0	0	3	0	0	0	1	0	2	2	11	3	8	2	0	1	0	1	1	4		21	0	0	1	4					After providing food
21.5	2	4	1	1	0	2	0	0	0	3	1	8	9	9	1	0	1	1	4	5	0		21.5	0	0	3	5					Before injection	After injection
22	0	3	0	3	2	0	1	0	0	0	1	4	2	5	2	0	0	0	2	2	2		22	1	0	2	2					6.63	4.23
22.5	1	3	0	2	0	0	0	0	1	0	0	3	2	3	1	0	0	0	1	2	0		22.5	3	2	1	0					7.59	3.69
23	0	2	0	0	0	0	0	1	0	0	0	7	1	2	0	0	2	0	4	2	0		23	3	1	1	2					7.1	3.34
23.5	1	1	1	0	1	1	0	0	0	1	0	1	0	2	1	0	1	0	1	2	0		23.5	1	0	2	2					6.27	3.55
24	0	1	0	0	2	0	0	0	0	0	2	4	1	6	0	0	2	0	0	3	0		24	0	0	2	5					9.03	3.78
24.5	2	7	0	1	1	1	0	3	0	1	0	11	6	19	0	0	1	0	0	6	0		24.5	1	0	1	1					5.65	4.68
25	2	2	0	2	6	0	0	1	0	1	1	5	6	12	0	0	3	1	0	3	5		25	0	0	2	2					9.23	4.12
25.5	6	4	3	1	6	3	3	3	1	2	7	11	8	8	1	3	2	2	2	4	4		25.5	0	1	1	1					5.64	4.05
26	1	4	0	3	2	1	1	6	1	2	3	9	11	11	4	2	2	1	3	2	1		26	1	0	2	3					4.97	3.32
26.5	3	8	1	8	5	2	3	5	6	4	14	9	16	10	5	4	3	2	5	6	3		26.5	1	1	1	1					6.85	3.05
27	0	0	0	1	5	0	0	2	0	0	2	3	5	16	1	0	0	0	2	1	2		27	0	2	0	1					11.88	5.45
27.5	0	4	0	2	4	0	0	0	0	0	0	2	6	9	3	2	3	1	7	1	2		27.5	2	1	1	1					8.87	4.98
28	1	6	1	3	2	1	0	1	1	1	2	0	12	14	3	1	0	0	1	1	1		28	0	0	2	2					16.13	10.35
28.5	5	3	1	3	1	1	0	1	2	4	1	2	25	14	3	0	0	0	2	3	1		28.5	0	0	0	1					12.71	9.56
29	0	3	0	2	1	0	2	2	0	1	2	2	18	14	2	0	1	1	1	2	0		29	1	0	1	0					6.3	3.21
29.5	0	2	1	1	0	0	0	0	0	1	0	3	4	15	1	0	1	0	1	0	0		29.5	2	2	2	2					6.58	3.39
30	2	5	0	2	3	0	0	0	0	0	0	2	9	8	1	0	1	1	0	8	1		30	0	0	1	2					4.69	3.22
30.5	2	6	0	1	1	0	0	0	0	0	0	7	8	16	3	1	3	0	2	3	1		30.5	1	3	0	0					5.24	3.98
31	2	3	1	3	4	2	2	3	0	1	3	3	7	12	2	0	2	1	3	5	1		31	1	0	2	2					7.49	4
31.5	0	4	2	3	5	1	2	0	0	0	2	4	10	11	3	1	0	0	5	1	1		31.5	1	1	1	3					6.24	5.26
32	1	2	0	3	3	0	0	1	1	0	2	10	5	14	4	0	0	0	2	3	1		32	0	0	0	1					6.29	3.77
32.5	0	0	0	3	3	0	2	1	0	1	1	4	1	5	3	0	1	0	0	3	2		32.5	1	0	2	2					7.978	4.22725
33	2	0	0	4	2	0	1	3	0	2	0	5	3	2	1	2	1	1	0	4	4		33	2	2	0	0					12.9098	5.66142
33.5	0	0	0	2	5	0	0	1	0	0	5	10	2	5	1	0	1	0	2	4	1		33.5	1	1	1	3					3.685	3.417
34	0	1	0	2	2	0	0	1	0	0	0	0	2	2	2	0	2	0	1	1	0		34	0	0	3	0					7.686	4.09075
34.5	0	4	1	5	1	0	0	1	0	3	2	11	8	12	3	0	5	1	1	2	1		34.5	2	2	2	3					9.49	4.93325
35	0	2	0	1	2	0	0	0	0	1	2	7	9	8	1	0	0	0	2	2	0		35	0	0	2	5					6.376	3.62625
35.5	3	0	3	3	2	3	4	2	1	0	2	7	9	10	4	0	1	0	1	4	4		35.5	2	1	1	0					7.042	3.92125
36	0	5	2	2	3	0	1	1	0	0	3	10	7	11	0	1	1	0	2	0	0		36	3	0	1	1					5.45	1.44
36.5	1	0	0	0	2	0	2	2	0	0	1	2	0	2	1	0	2	0	2	3	0		36.5	2	2	3	2					9.5	1.26
37	1	1	1	0	0	1	1	2	1	0	1	4	1	2	1	0	1	0	3	4	0		37	0	0	3	4					5.83	1.31709
37.5	1	2	0	1	2	0	1	0	1	0	0	3	1	6	0	0	0	1	1	4	2		37.5	0	0	1	2					5.26	1.03
38	0	2	0	1	1	0	0	3	0	0	1	7	0	3	0	0	3	0	1	3	0		38	1	0	2	3					4.545	0.88
38.5	0	0	0	0	2	0	0	1	0	1	0	5	0	3	0	0	0	0	3	4	0		38.5	1	1	2	0					5.13	1.01798
39	0	0	0	1	2	0	0	0	0	0	1	6	1	0	2	0	0	0	2	5	0		39	0	1	3	4					4.4	0.95
39.5	0	1	0	2	0	0	0	0	0	0	0	2	0	2	1	0	0	0	0	4	0		39.5	0	1	0	2					2.635	0.77
40	0	1	0	1	0	0	0	2	0	0	0	4	1	2	0	0	0	0	1	4	0		40	1	3	2	2					10.68	1.04692
40.5	0	2	0	0	1	0	0	1	0	1	0	0	1	4	0	0	0	0	1	6	2		40.5	1	0	3	0					4.645	0.87
41	0	2	0	0	2	0	0	2	0	0	0	4	0	3	0	0	0	0	2	2	0		41	0	1	2	1					4.92	0.85
41.5	0	0	0	0	0	0	0	0	0	0	0	3	0	4	0	0	1	0	0	3	1		41.5	0	0	1	2					5.605	1.05069
42	0	0	0	0	0	0	0	0	0	0	0	3	2	7	0	0	0	0	0	2	1		42	1	0	1	0
42.5	0	2	1	0	1	0	0	0	0	0	0	1	2	10	1	0	1	0	1	7	0		42.5	3	0	0	1
43	0	0	0	0	0	0	1	0	0	0	2	4	3	15	0	0	1	0	2	1	0		43	1	1	0	1
43.5	2	4	1	1	1	0	0	0	2	1	3	3	8	13	1	0	1	0	2	1	0		43.5	1	1	1	2
44	0	1	0	2	0	0	1	1	0	1	0	2	3	8	1	0	1	0	2	4	1		44	1	0	0	2
44.5	0	2	0	0	0	0	0	0	0	1	0	1	2	1	1	0	2	0	3	5	1		44.5	0	1	0	2
45	6	1	2	2	3	0	1	4	1	2	2	2	8	2	3	2	1	2	4	6	3		45	1	1	2	0
45.5	0	1	0	1	1	0	0	0	0	2	1	3	0	3	0	0	1	2	7	2	1		45.5	2	1	1	2
46	1	2	0	0	0	0	0	0	0	1	0	4	1	0	0	0	0	2	3	0	0		46	1	0	2	2
46.5	2	1	0	1	2	1	1	0	0	0	1	1	1	1	2	1	0	2	3	4	2		46.5	2	2	0	1
47	0	1	0	0	0	0	0	0	0	1	1	8	3	3	1	0	0	1	10	0	2		47	0	1	0	3
47.5	0	3	0	0	1	0	0	0	0	0	1	3	7	7	1	0	0	0	3	4	0		47.5	4	3	0	0
48	2	1	0	1	2	0	1	3	0	1	0	4	6	13	2	1	1	0	2	2	1		48	3	1	0	0
48.5	1	2	0	3	3	3	1	3	1	0	3	8	6	13	3	1	4	1	2	5	5		48.5	1	2	0	0
49	1	1	0	0	1	0	0	2	0	2	2	7	6	9	1	0	0	1	3	4	1		49	1	1	0	2
49.5	1	0	0	1	0	0	0	0	0	0	0	5	6	9	1	0	1	0	4	4	0		49.5	2	2	1	2
50	0	4	0	0	1	0	0	0	0	0	0	6	5	9	0	0	0	1	1	2	0		50	1	0	2	3
50.5	1	2	2	4	5	2	1	2	0	1	0	9	7	12	1	2	2	1	2	5	0		50.5	2	1	0	1
51	4	3	3	3	2	4	4	1	2	0	0	6	10	14	1	1	1	4	2	4	3		51	2	2	0	0
51.5	1	1	1	0	2	0	0	1	0	2	2	7	3	7	2	0	0	0	1	3	2		51.5	1	2	2	3
52	3	3	0	4	4	2	2	3	0	6	3	12	3	8	4	4	2	3	3	4	2		52	1	2	1	2
52.5	2	5	2	0	4	3	2	7	1	2	2	8	11	14	4	2	2	2	3	4	2		52.5	2	2	2	3
53	0	4	0	0	1	0	1	1	0	1	0	5	7	15	0	0	1	0	3	0	0		53	0	0	0	4
53.5	1	3	0	2	6	0	0	1	0	0	1	6	5	22	1	0	0	1	1	2	0		53.5	2	1	0	1
54	0	2	0	2	3	0	0	1	0	0	2	5	3	12	2	0	3	0	2	4	0		54	3	1	2	1
54.5	0	2	0	1	2	0	0	1	0	0	1	7	5	8	1	0	0	0	0	5	2		54.5	2	1	0	2
55	0	5	0	0	1	0	0	1	0	1	1	1	2	11	1	0	0	0	0	3	1		55	1	1	1	2
55.5	1	4	0	1	3	0	0	0	0	2	0	6	6	7	2	1	2	0	3	3	1		55.5	1	1	0	2
56	1	1	0	0	3	0	0	0	0	0	3	4	4	15	0	0	2	0	2	2	3		56	1	0	1	3
56.5	0	2	0	1	1	0	0	2	0	2	1	4	2	19	0	0	0	0	1	3	0		56.5	1	0	1	3
57	0	2	0	0	2	0	0	0	1	1	0	6	7	11	1	1	2	1	1	6	0		57	1	1	0	1
57.5	1	5	0	1	0	0	0	0	0	2	0	5	4	15	1	0	1	0	2	4	2		57.5	2	0	1	4
58	0	2	0	1	0	0	0	0	0	0	0	6	2	7	1	0	0	0	3	5	0		58	0	2	2	3
58.5	0	2	0	1	1	0	0	1	0	0	0	2	4	4	0	0	0	0	1	2	2		58.5	0	1	1	1
59	0	2	0	0	1	0	0	0	0	0	0	3	2	2	0	0	0	1	2	3	0		59	1	1	0	3
59.5	0	2	0	0	5	0	0	2	0	1	2	6	3	10	0	0	1	0	4	3	0		59.5	2	0	1	0
60	0	2	0	1	1	0	0	0	0	0	0	10	6	7	0	0	0	0	2	2	0		60	2	2	1	3
60.5	0	1	0	0	1	0	0	0	0	0	1	7	5	10	0	1	0	1	0	2	0		60.5	1	1	3	3
61	1	5	0	0	0	0	0	0	0	1	0	3	5	9	0	0	0	0	0	4	1		61	1	1	1	2
61.5	1	4	0	1	3	0	0	0	0	0	0	7	6	15	0	0	0	0	5	5	1		61.5	1	3	0	2
62	0	5	0	1	2	0	0	1	0	0	1	10	4	13	0	0	0	0	3	1	1		62	1	2	0	3
62.5	0	1	0	0	2	0	0	0	0	0	0	4	0	16	0	0	0	0	1	0	0		62.5	2	1	2	2
63	0	1	0	1	0	1	0	0	0	0	0	6	6	12	1	0	1	0	2	4	0		63	1	0	0	0
63.5	3	1	2	1	1	0	1	2	0	1	2	7	8	10	2	0	0	1	5	0	3		63.5	3	1	1	5
64	2	5	0	1	3	0	0	2	0	2	0	9	7	17	2	0	0	0	2	4	1		64	1	1	2	1
64.5	0	2	0	1	1	0	0	0	0	1	0	11	2	15	1	0	0	0	1	2	0		64.5	2	1	1	3
65	1	2	1	0	2	3	1	1	0	2	4	7	6	16	0	1	1	0	2	3	1		65	3	0	0	0
65.5	0	4	0	0	3	0	0	0	0	0	0	3	3	9	1	0	1	0	2	1	0		65.5	0	0	3	3
66	0	3	0	0	3	0	0	0	0	0	0	2	3	5	0	0	1	1	0	1	2		66	0	1	0	2
66.5	0	2	2	1	0	0	1	1	1	2	1	3	5	5	1	1	2	0	4	3	1		66.5	0	1	0	1
67	0	2	0	0	2	1	0	1	1	1	0	2	0	1	1	1	0	1	3	3	1		67	2	1	3	3
67.5	1	1	0	1	2	1	0	0	1	2	1	1	5	11	5	1	4	0	2	1	2		67.5	0	1	0	1
68	2	4	2	0	1	0	0	2	0	0	0	1	6	3	3	0	0	0	1	0	1		68	1	1	0	4
68.5	0	4	0	1	0	0	0	0	1	0	1	3	0	1	1	0	0	0	7	3	1		68.5	2	2	1	0
69	3	2	0	2	1	0	0	0	0	2	1	5	3	1	0	0	3	0	7	3	0		69	1	0	2	2
69.5	3	3	1	2	5	0	0	2	2	0	2	3	7	8	2	1	0	0	4	2	0		69.5	1	0	1	3
70	0	2	0	1	2	0	0	0	0	0	0	1	2	2	2	0	2	0	0	1	1		70	0	1	3	1
70.5	1	1	0	3	0	0	0	0	0	1	1	3	1	3	5	0	3	0	2	1	1		70.5	1	0	0	5
71	0	0	0	3	1	0	0	0	0	0	0	3	1	1	1	0	1	0	0	0	0		71	2	1	0	3
71.5	0	2	0	1	0	0	0	0	0	0	0	7	9	12	2	0	0	0	4	1	1		71.5	1	1	1	7
72	0	2	0	1	2	0	0	0	0	0	1	7	6	9	2	0	0	0	1	3	1		72	1	1	4	2
72.5	2	1	0	0	2	0	0	0	0	0	2	13	5	10	0	0	2	0	2	5	0		72.5	2	1	2	2
73	1	4	0	1	3	0	2	3	0	0	0	3	6	6	0	1	0	0	7	1	1		73	2	0	0	3
73.5	0	1	0	1	2	0	0	0	0	0	0	3	6	13	0	0	0	0	0	2	1		73.5	2	4	0	0
74	1	6	0	1	1	0	0	1	0	1	2	8	4	11	0	0	0	0	2	7	0		74	0	0	1	2
74.5	1	2	1	0	3	0	0	2	0	0	2	8	6	17	2	0	1	0	2	5	0		74.5	0	1	1	2
75	0	3	0	1	1	0	0	1	0	0	1	4	7	11	2	0	0	0	3	3	0		75	1	0	2	2
75.5	0	7	0	1	1	0	0	0	0	1	0	9	2	10	1	0	1	0	2	6	0		75.5	0	0	0	2
76	0	1	0	1	1	0	0	0	0	1	1	6	6	10	2	0	1	0	3	1	0		76	4	1	1	4
76.5	0	4	0	1	3	0	0	1	0	0	1	3	4	13	1	0	0	0	1	2	2		76.5	0	0	2	1
77	0	4	0	1	1	0	0	0	0	0	1	10	2	23	2	0	0	0	1	2	0		77	0	0	0	3
77.5	0	2	0	2	1	0	0	0	0	0	0	10	6	11	3	0	2	0	1	4	0		77.5	1	0	1	0
78	0	3	0	2	1	0	0	1	0	0	1	8	5	18	1	0	0	0	2	1	0		78	1	1	1	2
78.5	0	3	0	1	2	0	0	1	0	0	1	9	4	14	1	0	1	0	0	3	0		78.5	1	3	1	3
79	0	4	0	1	3	0	0	0	0	0	2	11	3	18	0	0	0	0	3	2	1		79	3	2	2	5
79.5	0	2	0	2	2	0	0	1	0	1	0	10	5	12	5	1	2	0	1	2	0		79.5	1	2	0	1
80	1	2	2	1	2	3	4	1	1	3	3	6	8	11	2	0	1	0	3	4	1		80	1	0	3	2
80.5	1	3	0	4	2	1	1	0	0	0	0	2	3	4	2	0	0	2	3	2	0		80.5	0	1	2	1
81	1	0	0	1	2	0	0	2	0	1	0	1	1	2	0	0	2	1	1	4	1		81	0	1	1	4
81.5	0	1	0	4	2	1	1	1	0	2	1	9	0	2	2	0	1	0	2	2	1		81.5	1	1	0	0
82	0	0	0	1	0	0	0	2	0	0	0	7	3	8	3	0	0	0	0	4	0		82	1	0	1	1
82.5	1	1	0	0	0	0	0	0	0	2	0	0	0	0	0	0	1	0	0	1	0		82.5	1	2	0	1
83	0	2	0	2	1	0	0	0	0	0	0	2	0	0	1	0	1	0	2	1	1		83	0	1	2	2
83.5	0	0	0	1	0	0	0	0	0	0	0	0	0	1	3	0	1	0	2	4	0		83.5	0	1	1	3
84	1	1	0	2	0	0	0	0	0	0	0	1	0	0	2	0	0	0	3	2	1		84	1	0	0	1
84.5	0	2	0	3	0	0	0	0	0	1	0	0	0	0	5	0	0	0	1	2	0		84.5	0	1	0	0
85	3	2	6	1	0	2	5	0	3	1	4	6	7	1	4	2	2	4	0	4	2		85	0	1	1	6
85.5	1	1	0	0	0	0	0	1	0	0	2	3	0	0	0	0	1	0	0	5	0		85.5	5	3	0	4
86	0	2	0	1	1	0	0	0	0	0	2	2	1	0	2	0	1	0	0	0	0		86	1	2	0	5
86.5	1	1	0	0	1	0	0	0	0	0	1	2	0	0	0	0	0	0	1	3	0		86.5	0	2	0	2
87	1	2	2	3	3	1	2	1	0	2	1	2	10	5	2	1	0	1	1	2	0		87	2	1	1	2
87.5	1	2	0	3	0	0	0	0	0	0	1	5	1	3	6	0	0	0	0	0	1		87.5	0	1	0	0
88	0	2	0	0	0	0	0	3	0	0	0	4	4	6	1	0	1	0	2	1	0		88	1	2	1	2
88.5	0	3	0	0	1	0	0	1	0	0	1	2	5	6	0	0	1	0	1	1	0		88.5	2	1	1	1
89	0	3	0	0	3	0	1	2	0	0	0	1	2	9	0	0	2	0	0	0	1		89	0	0	0	1
89.5	2	2	0	1	0	0	0	0	0	1	2	6	4	13	2	0	0	0	0	1	2		89.5	1	0	0	2
90	0	5	2	2	4	1	1	1	0	3	3	5	7	9	1	1	0	2	2	2	2		90	3	3	1	2
90.5	0	3	2	1	0	1	0	0	1	1	0	0	3	9	2	0	0	0	2	2	0		90.5	0	0	0	5
91	0	4	0	2	0	0	0	0	0	0	0	1	4	2	1	0	0	0	2	1	0		91	1	1	0	2
91.5	0	1	0	5	0	0	0	0	0	0	1	8	5	8	7	0	0	1	2	1	0		91.5	0	0	2	3
92	0	0	0	2	1	0	0	0	0	1	2	4	4	5	3	0	0	0	3	3	0		92	0	0	2	2
92.5	1	3	0	1	1	0	0	1	0	0	0	4	3	17	4	0	0	0	1	1	0		92.5	1	0	0	0
93	0	0	0	1	1	0	0	0	0	0	0	2	3	12	3	0	0	0	2	1	0		93	1	1	0	2
93.5	0	0	0	2	3	0	0	0	1	1	0	0	2	8	1	0	0	0	1	2	2		93.5	0	0	1	0
94	1	2	2	3	3	0	0	6	1	2	1	12	4	13	2	1	1	2	4	2	6		94	2	0	2	2
94.5	1	1	2	6	2	1	1	7	0	5	1	7	10	12	3	0	2	0	1	6	2		94.5	1	0	0	2
95	1	1	1	0	1	0	2	0	1	0	2	6	3	14	0	0	0	0	1	3	2		95	1	0	1	0
95.5	1	3	0	0	1	0	0	0	0	0	2	9	2	14	0	0	3	0	2	3	0		95.5	0	1	0	3
96	0	2	0	2	0	0	1	0	0	0	0	2	4	14	1	0	2	0	2	3	1		96	0	0	1	3
96.5	2	2	1	0	1	0	2	3	0	4	1	4	6	7	2	2	2	1	4	1	1		96.5	0	0	1	1
97	0	5	1	2	3	0	2	2	0	1	1	8	9	12	3	0	0	1	4	2	3		97	1	1	0	2
97.5	1	4	0	3	0	0	0	0	0	1	1	12	9	19	3	0	0	0	4	1	1		97.5	0	1	2	2
98	1	7	0	5	4	2	0	2	0	1	1	9	4	16	3	0	1	1	6	3	1		98	0	0	0	0
98.5	2	1	1	1	2	0	0	3	0	1	4	6	6	10	1	1	1	2	6	1	1		98.5	4	2	3	7
99	1	0	1	1	2	2	2	0	2	0	0	6	2	4	1	2	1	2	3	1	1		99	0	0	0	1
99.5	0	2	1	4	3	0	0	0	0	2	2	6	2	3	3	1	3	0	1	3	1		99.5	1	1	1	1
100	0	1	0	3	1	0	1	0	0	0	1	1	0	3	2	1	1	1	2	3	1		100	0	0	0	1
100.5	0	2	0	2	0	0	0	0	0	0	1	0	0	2	3	0	1	0	3	4	1		100.5	1	1	0	0
101	0	1	0	3	1	0	0	1	0	0	0	1	3	0	4	0	2	0	1	1	0		101	0	0	0	0
101.5	1	1	0	1	1	0	1	2	0	2	2	5	1	2	3	0	1	0	4	5	0		101.5	0	1	0	2
102	0	2	0	0	1	0	0	1	0	0	0	4	1	5	2	0	0	0	3	2	0		102	1	1	2	2
102.5	0	2	1	1	0	0	0	0	0	2	0	3	5	7	3	0	1	0	3	2	1		102.5	1	1	2	2
103	0	1	0	0	0	0	1	0	0	0	1	0	3	9	1	0	0	0	0	3	0		103	1	0	0	1
103.5	2	1	0	0	2	0	1	1	0	0	0	2	5	11	1	0	0	0	0	3	1		103.5	0	0	0	1
104	0	6	0	0	1	0	0	1	0	0	0	1	4	19	0	0	1	1	1	1	0		104	0	0	1	0
104.5	2	1	0	0	0	2	0	1	0	0	0	3	5	10	0	0	0	0	1	1	1		104.5	1	2	0	1
105	0	1	0	0	1	0	0	0	0	1	0	1	2	11	0	0	1	1	0	2	0		105	1	0	1	0
105.5	0	4	0	0	1	0	0	0	0	0	0	1	2	10	0	0	0	0	0	2	0		105.5	0	1	1	3
106	0	0	0	0	0	0	0	1	0	0	0	2	2	5	0	0	0	0	0	1	0		106	0	0	1	1
106.5	0	2	0	0	1	0	0	1	0	0	0	5	2	5	1	1	0	0	0	2	2		106.5	0	1	0	0
107	1	1	1	1	1	0	1	1	1	0	2	0	5	7	4	1	0	0	1	1	1		107	0	0	0	0
107.5	0	2	0	3	0	0	0	0	0	0	0	1	7	15	1	0	0	0	0	1	0		107.5	1	0	1	0
108	0	1	0	0	0	0	0	0	0	0	0	2	2	17	0	0	0	0	0	1	0		108	0	0	0	1
108.5	1	7	2	1	2	0	1	1	2	2	3	1	11	15	2	2	0	2	4	5	0		108.5	0	0	2	1
109	2	2	3	2	4	1	0	1	1	2	1	1	26	18	2	0	2	1	3	1	1		109	0	1	1	0
109.5	10	3	4	3	1	1	0	0	2	8	9	4	30	17	2	0	0	1	3	0	1		109.5	0	0	1	1
110	8	7	2	4	3	4	0	2	2	2	3	3	18	20	1	0	1	1	3	2	0		110	1	0	2	1
110.5	0	4	0	1	3	0	0	4	0	0	1	4	5	12	1	0	1	0	0	4	0		110.5	1	0	1	0
111	0	2	0	0	0	0	0	0	0	0	0	3	5	13	0	0	1	0	0	1	1		111	0	0	0	0
111.5	0	5	0	0	1	0	0	1	0	0	1	0	1	6	0	0	1	0	4	2	0		111.5	0	0	0	0
112	0	1	0	0	1	0	0	0	0	0	0	0	1	0	0	0	1	1	1	2	0		112	0	0	0	1
112.5	0	2	0	0	1	0	0	0	0	0	0	2	0	1	0	0	0	1	3	2	1		112.5	0	0	1	0
113	0	1	0	1	0	1	0	2	0	0	0	5	2	3	2	0	0	0	1	3	0		113	0	1	1	2
113.5	0	1	0	0	0	1	0	0	0	0	1	4	4	0	1	1	0	1	5	0	0		113.5	2	1	0	1
114	1	1	0	0	1	0	0	1	0	0	0	0	1	0	2	0	0	0	2	2	0		114	3	0	1	0
114.5	1	1	0	2	0	0	0	1	0	0	0	2	2	0	1	0	0	0	1	2	0		114.5	0	0	0	1
115	0	0	0	0	0	0	0	0	0	0	0	5	4	6	0	0	1	0	1	1	0		115	1	0	0	1
115.5	0	3	0	0	1	0	0	0	0	0	0	9	6	9	1	0	0	0	5	4	0		115.5	2	0	2	1
116	0	1	0	2	1	0	0	0	0	0	1	7	9	8	1	0	3	0	3	4	0		116	0	1	0	2
116.5	0	1	0	0	0	0	0	0	0	0	1	11	2	17	0	0	0	0	1	2	0		116.5	0	1	0	0
117	0	1	0	0	0	0	0	1	0	0	1	11	3	12	0	0	0	0	0	0	0		117	0	0	0	0
117.5	3	3	1	0	3	1	2	2	0	2	1	4	4	18	3	1	2	2	3	0	0		117.5	1	0	1	2
118	0	1	0	1	1	0	0	0	0	0	1	2	7	11	2	1	1	0	0	1	0		118	0	0	0	0
118.5	0	0	0	1	3	0	0	0	0	1	0	7	7	7	3	0	0	0	1	2	1		118.5	1	0	1	2
119	0	2	0	1	0	0	0	0	0	2	0	7	5	13	1	0	2	0	2	4	0		119	0	1	1	5
119.5	0	2	0	0	2	1	0	0	0	0	0	7	9	12	1	0	0	0	1	2	0		119.5	0	3	0	2
120	0	2	0	2	3	0	0	4	0	2	0	6	3	6	2	0	3	2	1	2	2		120	0	1	2	2
120.5	0	2	0	1	0	1	1	2	2	0	1	2	6	6	1	0	0	1	3	3	0		120.5	0	1	1	1
121	1	2	0	0	1	0	0	0	0	0	0	0	4	9	1	0	1	0	0	1	0		121	0	0	0	0
121.5	1	1	0	0	1	1	0	1	0	1	0	1	3	8	0	0	0	1	4	4	0		121.5	0	0	0	1
122	0	1	0	0	0	0	0	0	0	2	0	1	5	10	0	0	1	0	5	3	2		122	0	1	1	1
122.5	0	2	0	0	4	0	1	0	0	0	1	1	3	9	0	1	2	1	3	2	1		122.5	0	0	0	3
123	0	2	0	0	2	0	0	0	0	0	1	1	4	9	0	0	1	0	0	1	0		123	0	0	0	1
123.5	1	1	0	0	1	0	0	2	0	0	0	3	9	7	0	1	0	0	0	2	1		123.5	0	0	1	0
124	2	2	1	2	2	0	2	3	0	0	1	5	8	14	1	0	5	0	2	5	1		124	1	2	0	0
124.5	0	2	0	0	1	0	0	1	0	0	0	2	5	13	0	0	1	0	1	1	1		124.5	0	0	1	0
125	0	2	0	0	3	0	0	2	0	0	0	2	5	3	1	0	0	0	1	4	1		125	0	1	2	2
125.5	0	1	0	0	2	0	0	0	0	2	1	0	1	1	1	0	2	1	2	4	1		125.5	0	1	0	1
126	3	1	1	6	5	0	1	2	0	4	1	6	1	4	3	2	4	0	2	5	1		126	1	1	1	0
126.5	1	1	0	2	0	1	0	5	0	0	2	4	1	2	0	0	2	0	3	1	1		126.5	0	0	2	1
127	0	2	0	1	0	0	0	1	0	0	1	2	0	1	1	0	2	0	0	2	0		127	1	0	0	0
127.5	0	5	0	2	1	0	0	0	0	0	1	2	0	1	1	0	2	0	2	2	1		127.5	0	0	0	0
128	3	2	1	0	1	2	0	1	2	2	2	7	6	5	0	1	2	1	2	1	1		128	0	0	0	0
128.5	1	4	2	3	0	2	2	1	2	1	2	6	6	7	0	1	1	1	0	1	2		128.5	2	0	0	2
129	1	3	0	0	5	0	0	2	0	0	2	11	4	5	2	1	0	0	1	0	0		129	0	0	1	1
129.5	3	2	1	1	2	0	1	0	1	2	2	6	4	1	0	1	0	1	3	2	2		129.5	0	0	0	0
130	1	3	0	0	1	0	0	0	0	0	0	2	0	2	0	0	2	0	3	4	1		130	0	0	0	0
130.5	2	3	1	1	1	1	1	1	2	2	6	2	2	0	1	0	3	0	3	1	0		130.5	0	1	0	2
131	0	0	0	0	2	0	0	1	0	1	0	1	2	2	1	0	1	0	4	4	1		131	0	1	1	0
131.5	1	3	0	2	3	1	1	0	0	0	2	5	3	4	2	0	4	1	5	2	1		131.5	2	1	0	0
132	1	3	0	2	2	0	0	0	1	1	1	6	5	8	2	1	0	1	1	2	3		132	1	0	0	1
132.5	1	3	0	0	2	0	0	1	0	0	0	4	5	5	1	0	0	0	1	0	2		132.5	0	0	0	0
133	1	2	0	1	0	0	1	1	0	0	2	5	3	5	1	0	2	0	1	2	1		133	1	0	0	1
133.5	0	3	0	3	2	0	0	2	0	3	3	8	5	3	3	0	2	1	5	6	0		133.5	0	0	0	1
134	1	1	0	0	0	2	0	3	0	0	2	1	5	2	0	0	0	1	3	1	1		134	0	0	1	2
134.5	1	3	0	1	2	0	0	0	1	1	2	0	4	1	0	0	0	0	5	3	0		134.5	0	0	1	3
135	0	3	0	0	0	0	0	1	0	0	1	0	0	1	1	0	2	0	1	0	1		135	0	0	0	0
135.5	2	1	0	0	0	0	0	0	0	0	0	1	1	0	0	0	2	1	1	1	1		135.5	0	0	1	2
136	0	3	0	2	3	1	0	0	0	1	2	5	1	5	1	0	0	0	1	3	1		136	0	1	1	1
136.5	0	1	0	0	0	0	0	0	0	0	1	2	2	3	1	0	0	0	2	0	1		136.5	2	2	0	1
137	1	0	0	0	3	0	0	0	0	0	0	1	3	3	1	0	0	0	1	3	0		137	1	0	0	2
137.5	1	2	0	0	2	0	1	1	0	0	0	3	0	2	0	0	0	0	3	0	2		137.5	0	0	1	0
138	0	2	0	1	1	0	0	2	0	0	0	3	4	8	1	0	0	0	1	2	1		138	1	0	1	1
138.5	1	1	0	0	2	0	1	1	0	0	2	2	2	7	1	0	1	1	1	5	0		138.5	1	0	1	0
139	0	0	0	2	0	0	0	1	0	0	1	3	2	2	2	0	0	1	2	1	3		139	0	1	1	1
139.5	1	1	0	0	1	0	0	2	0	0	0	2	4	2	0	0	1	0	1	4	1		139.5	2	0	2	2
140	0	4	0	0	1	0	0	0	0	0	0	1	3	2	0	0	1	1	0	2	0		140	0	0	1	1
140.5	0	0	1	1	2	1	1	4	0	0	2	4	3	4	2	0	0	0	1	1	2		140.5	1	0	1	0
141	0	4	0	1	2	0	0	0	0	0	1	0	6	5	1	0	0	0	2	1	0		141	1	1	0	2
141.5	2	5	2	2	2	3	1	1	1	3	4	4	6	3	3	2	2	1	4	2	4		141.5	0	1	1	1
142	2	3	1	1	3	1	1	2	1	3	1	2	4	3	2	0	4	0	3	5	2		142	2	0	0	1
142.5	0	1	0	1	0	0	0	1	0	1	0	3	3	1	1	0	0	0	1	3	1		142.5	0	0	2	5
143	0	3	1	1	1	0	0	2	0	2	0	6	7	5	0	0	0	0	1	2	2		143	0	0	0	0
143.5	0	1	0	1	1	0	0	0	0	0	2	4	2	2	0	0	2	2	1	2	1		143.5	1	0	0	1
144	2	0	2	0	1	1	1	0	1	3	1	1	3	2	3	2	3	1	1	1	1		144	0	0	0	0
144.5	0	3	0	1	0	0	0	2	0	0	1	1	2	2	1	0	1	1	2	6	0		144.5	0	0	0	1
145	0	1	1	0	1	0	1	1	0	0	0	1	1	1	0	1	0	0	2	4	1		145	0	1	2	2
145.5	0	2	0	0	0	0	0	3	0	0	0	1	1	0	0	0	0	0	1	3	0		145.5	0	1	0	0
146	0	3	0	0	1	0	0	1	0	0	2	1	1	0	0	0	0	0	5	3	1		146	1	1	2	0
146.5	0	0	0	2	0	0	0	0	0	0	0	0	0	0	0	0	0	0	1	4	0		146.5	0	0	1	1
147	0	0	0	2	1	0	0	3	0	0	2	2	0	0	0	0	0	1	6	4	0		147	0	0	0	2
147.5	1	0	1	0	3	0	2	0	0	0	0	6	4	8	0	1	0	2	1	1	2		147.5	0	0	0	1
148	0	1	0	0	1	0	0	0	0	0	0	0	4	7	0	0	0	0	2	1	0		148	2	2	0	1
148.5	0	1	0	1	1	0	0	0	0	0	0	1	5	15	1	0	0	0	3	3	0		148.5	0	0	1	0
149	1	1	0	0	3	0	0	0	0	0	0	2	5	7	2	0	1	1	0	2	0		149	0	1	0	1
149.5	1	0	0	1	1	0	0	1	0	0	0	1	3	9	1	0	0	0	1	1	1		149.5	1	1	0	0
150	0	0	0	1	0	0	0	1	0	0	0	0	3	8	1	0	1	0	2	2	0		150	0	0	0	3
150.5	1	2	0	0	0	0	1	0	0	0	1	2	2	13	0	0	0	1	4	2	0		150.5	0	0	0	0
151	0	2	0	0	1	0	0	4	0	0	0	2	3	4	0	0	0	0	1	1	2		151	1	2	1	0
151.5	1	3	0	0	2	0	0	2	0	0	2	6	3	7	0	0	1	0	4	3	0		151.5	0	1	0	0
152	1	4	2	1	0	2	2	3	1	1	4	3	3	2	2	1	1	2	2	2	2		152	2	1	0	1
152.5	2	3	0	1	3	1	0	3	0	0	2	1	3	2	0	0	0	2	3	1	4		152.5	1	0	1	0
153	0	2	0	1	0	0	1	0	3	1	1	5	4	4	0	1	1	2	5	3	0		153	0	1	0	2
153.5	0	2	0	0	1	1	0	2	1	1	0	3	2	3	1	0	0	2	4	1	2		153.5	1	1	1	1
154	0	2	0	0	0	0	0	0	0	0	0	0	0	0	0	0	1	0	1	1	2		154	3	2	0	2
154.5	0	2	0	1	1	0	0	1	0	0	2	3	2	4	0	0	0	0	2	3	0		154.5	2	0	1	2
155	0	2	0	2	3	0	0	1	0	0	0	3	7	10	0	0	0	0	1	3	1		155	2	2	1	0
155.5	0	3	0	0	0	0	0	2	0	0	1	2	9	13	0	0	0	0	1	2	1		155.5	0	0	2	0
156	0	0	0	0	1	0	0	0	0	0	1	3	3	9	0	0	0	0	1	1	1		156	1	0	0	1
156.5	0	2	0	0	0	0	0	0	0	0	1	3	2	9	0	0	0	0	1	3	1		156.5	4	2	1	2
157	0	3	0	0	1	0	1	0	0	0	0	1	1	2	2	0	0	0	4	3	0		157	0	0	1	0
157.5	1	1	0	0	2	0	0	0	0	0	0	0	0	1	0	0	1	0	2	3	1		157.5	0	0	0	0
158	0	0	0	0	0	2	0	1	0	0	1	2	3	4	0	0	1	0	4	0	0		158	0	0	2	1
158.5	1	1	0	1	2	0	0	0	0	0	0	0	2	0	0	0	0	0	3	4	1		158.5	0	0	0	1
159	1	0	1	1	3	0	0	3	0	1	2	6	6	9	1	0	1	1	5	4	0		159	0	0	1	0
159.5	0	1	0	0	0	0	0	0	0	0	0	3	2	13	0	0	0	0	2	2	0		159.5	0	1	0	2
160	0	2	0	1	0	0	0	0	0	0	0	2	4	9	1	0	2	0	1	2	0		160	3	3	1	2
160.5	0	2	0	0	1	0	0	1	0	0	0	3	3	11	0	1	0	0	6	1	0		160.5	0	0	0	2
161	0	2	0	0	0	0	0	0	0	0	0	0	5	13	0	0	0	0	1	2	0		161	0	0	0	0
161.5	1	1	0	1	0	0	0	2	0	0	0	1	5	8	0	0	0	1	1	1	0		161.5	2	2	0	1
162	1	1	0	1	1	0	1	2	0	0	0	0	1	11	0	0	0	0	0	4	0		162	0	0	0	0
162.5	0	1	0	0	1	0	0	0	0	0	0	1	7	11	0	0	0	0	1	0	0		162.5	0	1	0	0
163	0	2	0	2	1	0	0	0	0	0	0	1	7	15	2	0	0	0	2	1	0		163	1	0	1	0
163.5	1	3	0	0	0	0	0	0	0	0	1	4	3	4	2	0	1	1	2	1	1		163.5	1	0	1	0
164	0	1	0	0	1	0	0	0	0	0	0	0	1	0	0	0	0	0	4	1	1		164	0	0	0	0
164.5	1	2	0	0	0	1	0	2	0	1	0	5	0	1	0	0	1	1	6	0	2		164.5	0	2	0	0
165	0	3	0	0	0	0	0	0	0	2	1	2	1	3	0	0	3	0	2	5	1		165	1	0	0	0
165.5	3	2	1	4	0	1	2	2	1	0	1	3	5	0	1	5	2	1	4	5	2		165.5	0	1	0	0
166	0	0	0	0	1	0	0	0	0	2	1	2	1	2	0	0	3	0	2	4	1		166	1	0	0	0
166.5	0	3	0	2	3	1	0	0	1	0	1	1	2	4	0	1	3	2	3	2	1		166.5	2	0	1	2
167	0	1	0	0	1	0	0	1	0	0	4	3	6	4	1	1	0	1	0	0	2		167	1	0	0	2
167.5	1	3	1	2	1	1	0	1	2	3	0	3	5	3	3	1	2	1	3	3	1		167.5	0	1	1	4
168	1	3	1	0	0	0	0	1	0	0	1	1	2	3	0	0	1	1	2	2	0		168	0	2	1	0
168.5	1	1	2	1	1	3	2	2	1	0	2	1	6	1	1	0	0	0	1	5	1		168.5	2	2	1	0
169	6	3	6	4	2	9	4	2	3	1	5	1	7	1	2	4	2	6	3	2	7		169	0	0	0	1
169.5	3	1	2	0	2	3	3	1	3	1	4	2	6	3	5	1	3	2	3	4	2		169.5	0	0	0	4
170	1	1	2	0	1	1	4	1	5	2	5	1	7	2	0	6	0	3	3	3	3		170	0	1	0	0
170.5	2	1	1	2	3	1	0	2	0	3	1	2	4	2	4	0	2	1	3	3	1		170.5	3	1	0	1
171	3	0	2	2	3	2	2	3	0	4	1	4	9	4	5	0	4	0	6	5	0		171	1	0	0	0
171.5	4	2	4	1	2	4	3	2	4	2	6	2	7	0	2	4	7	6	5	4	8		171.5	1	0	2	1
172	0	2	0	0	2	0	0	2	0	0	0	2	2	0	1	0	2	0	2	5	0		172	2	2	1	1
172.5	5	5	2	3	5	3	4	3	0	3	1	5	6	4	0	3	2	4	3	3	5		172.5	1	2	1	1
173	2	3	0	2	2	0	0	1	0	3	2	1	2	4	1	1	3	2	0	3	2		173	0	0	1	2
173.5	4	3	5	2	3	3	3	1	3	2	1	4	4	4	3	3	4	2	4	6	6		173.5	1	1	0	0
174	3	3	3	4	6	2	2	4	1	4	1	4	7	2	0	4	1	5	2	2	6		174	2	1	0	0
174.5	0	1	1	1	0	0	0	0	0	1	0	3	4	7	1	0	1	0	4	2	1		174.5	0	0	0	1
175	3	2	4	3	2	3	6	3	4	5	5	1	3	3	3	5	3	3	4	6	6		175	1	1	1	0
175.5	3	6	3	4	4	5	2	3	1	6	3	1	4	5	6	3	3	1	5	5	5		175.5	1	1	0	0
176	5	3	3	5	6	9	5	5	2	8	5	6	10	6	4	5	5	1	8	2	6		176	0	0	1	0
176.5	4	3	2	6	2	5	5	3	2	0	3	6	8	7	3	3	1	2	5	2	8		176.5	1	1	0	1
177	5	5	3	5	6	5	5	7	2	7	7	5	9	4	9	7	7	4	6	5	8		177	1	1	0	0
177.5	10	6	13	4	2	10	11	4	5	4	7	5	13	3	3	3	5	4	2	5	7		177.5	0	1	2	1
178	2	2	0	2	3	1	2	0	1	0	1	2	7	5	0	1	0	0	2	5	3		178	1	2	1	1
178.5	5	6	5	3	5	3	7	3	4	2	5	0	10	4	3	4	1	4	3	1	10		178.5	0	0	2	3
179	6	4	7	5	3	7	9	5	8	2	14	1	14	5	7	8	3	6	6	2	10		179	2	1	0	1
179.5	0	4	2	2	3	0	0	6	1	1	1	2	6	16	4	0	3	0	4	4	1		179.5	1	1	1	1
180	1	2	1	0	2	0	0	0	1	0	0	5	8	13	1	0	0	0	3	3	1		180	1	0	0	1
180.5	5	7	2	3	4	6	4	4	5	4	6	1	13	11	2	2	3	4	4	4	4		180.5	0	0	0	1
181	10	10	6	8	6	10	9	7	7	4	11	9	19	13	6	6	2	7	5	4	7		181	0	1	0	2
181.5	4	7	4	4	4	6	4	5	5	3	3	3	9	13	3	6	1	3	2	3	3		181.5	0	0	1	0
182	1	2	1	0	2	1	0	0	0	2	0	8	5	15	1	0	0	0	1	1	0		182	1	1	0	3
182.5	6	6	5	3	5	5	4	5	7	3	7	2	18	11	2	5	5	3	7	3	8		182.5	1	0	0	1
183	4	4	4	4	2	5	5	3	5	0	3	5	9	10	2	2	2	2	3	1	8		183	1	1	1	1
183.5	0	3	0	0	3	0	1	2	0	1	1	1	8	6	0	1	0	0	4	3	0		183.5	0	0	0	0
184	7	4	6	6	4	5	5	3	5	4	6	4	9	13	5	6	5	4	3	6	4		184	0	1	0	0
184.5	8	3	7	3	6	8	6	5	6	2	3	14	14	12	5	6	2	3	5	2	6		184.5	0	1	0	0
185	0	1	0	0	1	0	0	0	0	0	0	5	4	14	2	0	0	0	3	1	1		185	0	0	0	0
185.5	3	9	2	4	3	2	1	2	2	0	4	5	9	8	1	3	2	0	0	5	2		185.5	0	0	1	1
186	3	9	5	6	6	6	2	5	4	4	6	7	16	12	4	4	3	2	2	3	5		186	0	0	0	2
186.5	5	5	3	1	3	4	5	1	4	1	5	5	8	2	3	1	2	1	3	4	1		186.5	3	3	1	2
187	5	8	3	8	7	3	3	5	4	5	6	10	13	9	4	4	3	4	5	7	5		187	0	0	1	1
187.5	4	5	2	5	4	3	3	4	0	1	2	5	4	2	3	1	2	4	4	2	4		187.5	0	0	1	1
188	2	2	1	2	3	0	1	2	2	1	2	3	1	2	1	2	3	0	3	2	2		188	1	1	0	1
188.5	3	2	3	2	2	1	2	2	1	1	2	1	1	1	2	0	2	3	0	4	4		188.5	1	0	0	1
189	0	3	1	1	0	1	0	0	1	1	3	4	2	0	0	0	0	1	1	2	2		189	0	0	2	1
189.5	0	2	0	5	3	0	0	1	0	3	1	5	3	1	1	1	3	0	3	5	2		189.5	0	0	0	0
190	0	4	0	0	1	0	0	2	0	2	0	4	3	8	0	0	4	0	2	8	0		190	0	1	0	0
190.5	0	4	1	2	1	1	0	2	0	1	0	6	9	10	2	1	3	0	2	5	1		190.5	0	0	0	0
191	0	6	0	0	1	0	0	0	0	2	0	3	5	7	1	0	4	0	1	1	0		191	0	0	0	1
191.5	0	1	0	2	1	0	0	0	0	1	2	4	9	6	3	0	5	0	4	3	1		191.5	0	0	3	3
192	3	1	1	3	5	2	1	3	4	3	6	9	11	8	7	3	7	2	5	6	3		192	0	0	0	1
192.5	8	5	10	4	5	7	8	7	6	11	12	8	13	16	6	4	5	7	2	4	10		192.5	0	0	0	1
193	3	4	3	5	3	3	3	1	0	4	2	5	7	13	4	1	2	2	1	7	5		193	0	0	1	1
193.5	0	1	1	2	2	0	0	0	0	2	1	6	4	9	1	0	2	0	3	3	0		193.5	0	1	1	0
194	0	0	0	1	0	0	0	0	0	1	1	8	4	14	1	0	1	0	2	3	0		194	0	0	0	2
194.5	0	1	0	1	0	0	0	0	0	2	1	0	8	4	0	0	2	0	1	2	0		194.5	0	0	1	1
195	2	2	1	3	3	2	2	3	2	2	3	0	4	2	2	4	3	2	4	3	0		195	2	0	0	1
195.5	1	4	1	2	0	2	3	1	2	3	2	0	3	1	2	1	2	1	5	1	7		195.5	1	1	0	0
196	3	3	2	2	0	1	0	2	0	0	1	2	2	1	0	1	1	0	1	2	2		196	0	1	1	1
196.5	1	3	1	1	0	0	0	1	0	1	1	4	4	2	2	0	1	0	2	0	1		196.5	1	0	1	2
197	2	6	3	5	4	1	2	5	3	2	7	3	8	5	3	2	2	2	2	3	3		197	0	1	1	1
197.5	0	1	1	1	1	0	2	1	1	2	4	4	9	12	3	0	4	0	2	3	0		197.5	2	0	0	2
198	0	2	2	1	6	0	1	2	0	3	1	5	11	11	4	0	1	1	4	1	0		198	0	0	0	0
198.5	1	4	3	6	6	1	3	4	2	4	6	2	13	11	1	6	4	3	2	10	3		198.5	0	1	2	4
199	3	5	2	4	7	1	2	6	0	4	2	3	13	10	6	1	8	0	4	6	3		199	0	0	0	1
199.5	3	2	1	7	6	3	2	4	1	5	2	8	10	15	7	1	7	4	2	7	4		199.5	1	1	1	1
200	0	3	1	0	0	1	0	0	1	0	0	0	11	15	1	2	0	1	0	2	1		200	0	1	0	3
200.5	0	3	0	3	2	1	0	1	0	2	0	1	4	16	2	1	2	1	0	3	1		200.5	1	0	1	1
201	1	4	1	2	3	0	1	4	1	4	3	5	5	12	1	1	3	0	4	3	1		201	0	1	0	1
201.5	0	0	0	0	0	0	0	0	0	0	0	6	3	19	1	0	1	0	2	1	0		201.5	1	1	1	3
202	2	4	2	6	5	3	3	3	2	3	5	3	11	15	8	3	5	1	5	6	2		202	0	0	0	0
202.5	0	2	0	2	1	0	0	0	0	0	0	0	11	8	2	0	1	0	1	1	0		202.5	1	1	1	3
203	3	6	2	3	1	2	1	0	2	0	2	3	9	12	1	0	2	1	1	4	0		203	0	0	1	1
203.5	1	0	2	1	2	0	1	2	0	3	0	3	2	10	1	0	1	1	1	0	1		203.5	1	0	0	1
204	1	0	1	1	3	0	1	4	0	1	0	9	5	7	2	1	2	0	3	5	1		204	0	0	0	0
204.5	1	3	0	1	0	0	0	0	0	0	0	3	1	10	1	0	2	0	2	1	0		204.5	1	1	1	1
205	0	1	0	1	0	0	0	1	0	1	1	11	3	13	0	0	1	0	1	2	0		205	0	0	0	0
205.5	0	0	0	1	3	0	0	0	0	0	0	3	7	6	1	0	2	0	3	1	0		205.5	1	1	0	0
206	0	1	0	1	3	0	0	0	0	0	1	1	1	6	0	0	1	0	1	3	0		206	0	0	0	1
206.5	0	0	0	2	3	0	0	0	0	0	1	2	1	2	1	0	1	0	1	0	1		206.5	1	2	1	1
207	0	1	1	2	1	1	0	1	0	1	2	0	4	1	3	0	4	0	1	3	1		207	1	0	0	0
207.5	0	1	0	1	1	0	0	2	0	0	1	2	2	4	0	0	5	0	1	1	1		207.5	1	1	2	0
208	5	1	1	2	0	2	1	1	0	2	2	4	2	0	3	0	4	3	0	2	2		208	0	0	1	1
208.5	1	3	2	2	1	1	1	2	0	1	4	11	2	6	3	1	3	1	2	4	0		208.5	0	2	0	0
209	0	1	0	2	0	0	0	0	0	0	1	11	4	12	2	0	3	0	0	5	1		209	0	1	0	0
209.5	5	2	6	4	6	4	2	2	3	2	3	11	7	13	4	4	4	5	2	4	4		209.5	0	1	1	2
210	0	3	2	2	5	4	0	3	2	1	2	6	5	13	4	2	2	1	4	6	2		210	0	0	1	2
210.5	1	4	2	3	3	2	4	4	2	2	4	5	4	9	5	4	1	3	4	4	1		210.5	1	1	0	0
211	5	2	5	3	5	3	1	3	1	1	4	6	17	3	2	5	1	1	4	0	4		211	0	0	0	0
211.5	1	1	0	0	0	0	0	1	0	0	1	13	5	10	0	0	3	0	1	1	0		211.5	0	0	1	1
212	0	1	0	0	1	0	0	1	0	0	0	5	5	10	0	1	1	0	2	0	0		212	0	0	0	2
212.5	0	2	0	0	0	0	0	1	0	0	0	3	3	17	0	0	1	0	1	1	0		212.5	0	0	0	0
213	0	2	0	0	1	0	0	1	0	0	0	2	5	14	0	0	0	0	1	3	0		213	0	0	0	1
213.5	0	2	0	0	0	0	0	0	0	0	1	3	4	12	0	0	0	0	0	1	0		213.5	1	1	0	0
214	1	1	0	1	0	0	0	3	0	1	1	3	3	7	2	0	0	0	1	2	1		214	0	0	0	2
214.5	0	1	0	1	0	0	0	0	0	1	0	0	2	12	2	0	0	0	2	1	1		214.5	0	0	0	1
215	0	0	0	2	1	0	0	0	0	0	0	0	4	10	1	0	1	0	0	1	1		215	0	0	0	0
215.5	0	2	1	1	0	2	0	2	1	1	0	1	2	7	0	0	1	1	1	2	3		215.5	0	0	0	0
216	1	0	1	1	0	1	1	3	1	0	1	1	2	4	0	1	0	2	3	3	1		216	0	0	0	1
216.5	0	2	0	1	2	0	0	0	0	1	1	2	1	0	1	0	1	0	2	1	0		216.5	0	0	0	2
217	0	5	0	1	2	0	0	1	0	1	0	3	3	1	1	1	1	0	1	3	0		217	1	0	0	0
217.5	2	4	2	2	2	1	1	4	2	3	5	4	5	2	2	2	3	1	5	5	3		217.5	0	0	0	0
218	0	2	0	1	1	0	0	0	0	0	0	5	4	12	1	0	1	0	0	1	0		218	0	0	2	1
218.5	0	1	0	0	0	0	0	0	0	0	0	2	5	5	0	0	0	0	0	2	0		218.5	1	0	2	0
219	0	1	0	0	0	0	0	0	0	0	0	2	3	4	1	0	1	0	0	4	0		219	1	0	0	0
219.5	0	1	0	1	1	0	0	0	0	0	0	2	4	4	1	0	3	0	2	4	0		219.5	0	0	0	0
220	1	4	0	1	0	0	0	2	0	1	1	3	2	4	2	0	2	1	5	2	1		220	0	1	2	1
220.5	0	1	0	1	0	1	0	0	0	0	0	2	3	2	1	0	0	0	2	3	0		220.5	0	0	0	0
221	0	1	0	0	0	0	0	0	0	0	0	0	0	1	1	0	1	0	4	1	0		221	0	1	2	0
221.5	0	1	0	0	0	0	0	1	0	1	0	0	0	0	0	0	1	0	0	2	0		221.5	0	1	1	0
222	5	1	3	3	4	2	2	2	3	0	2	6	8	5	3	0	3	0	6	0	2		222	2	1	0	0
222.5	0	1	0	0	0	0	0	0	0	0	0	0	6	9	0	0	1	0	1	1	0		222.5	0	0	0	0
223	0	0	0	0	0	0	0	0	0	0	0	1	5	10	1	0	3	0	1	4	0		223	2	1	1	0
223.5	0	2	0	0	0	0	0	0	0	0	0	1	2	10	0	0	0	0	1	4	0		223.5	0	1	0	0
224	0	2	0	0	0	0	0	1	0	0	0	0	4	9	0	0	0	0	2	1	1		224	0	0	0	1
224.5	0	4	0	0	1	0	0	0	0	0	0	1	7	8	0	0	1	0	2	2	0		224.5	0	0	1	0
225	0	1	0	0	2	1	0	1	0	0	0	1	5	11	0	0	2	0	2	2	0		225	1	1	0	0
225.5	1	0	1	2	5	0	2	1	2	0	3	3	11	8	1	1	2	1	2	2	2		225.5	0	0	1	1
226	0	2	0	1	0	1	0	0	0	0	0	4	4	11	1	0	1	0	0	3	1		226	1	0	0	0
226.5	1	7	4	3	5	3	4	4	1	5	4	4	16	12	5	3	2	1	4	4	4		226.5	0	0	0	1
227	1	1	3	4	4	2	2	4	2	5	4	2	6	14	7	0	2	0	4	5	1		227	0	0	0	0
227.5	3	4	0	5	3	0	0	5	1	2	5	3	5	15	4	1	0	0	1	1	3		227.5	0	0	0	0
228	2	0	0	6	4	0	2	2	1	1	0	2	4	7	0	1	2	1	2	0	3		228	0	0	0	0
228.5	2	4	2	2	2	2	2	2	0	2	2	6	14	16	2	0	6	2	2	1	3		228.5	0	1	1	0
229	1	2	0	0	0	0	0	1	0	0	0	8	3	14	0	0	3	0	0	1	1		229	0	1	0	0
229.5	1	1	0	2	2	0	0	0	0	1	1	5	9	11	2	0	0	0	0	3	0		229.5	0	0	0	1
230	0	1	0	0	0	0	0	0	0	1	0	4	5	9	0	0	0	0	1	2	0		230	0	0	0	0
230.5	0	1	0	1	0	1	0	0	0	1	0	0	6	7	0	0	1	0	0	2	0		230.5	0	0	0	1
231	0	1	0	0	1	0	0	1	0	0	0	0	3	8	0	0	2	0	1	3	1		231	0	0	0	1
231.5	0	0	1	0	4	0	0	1	2	0	0	5	4	3	1	0	1	0	4	4	1		231.5	1	0	0	1
232	1	2	0	0	0	0	0	0	0	0	0	2	2	2	0	0	0	0	1	4	0		232	0	0	0	0
232.5	2	2	0	1	1	0	0	2	0	0	0	1	4	6	0	0	2	0	3	0	1		232.5	0	0	0	0
233	1	1	0	0	0	0	0	1	1	0	0	4	7	10	0	0	2	0	2	2	0		233	0	1	0	0
233.5	0	1	0	2	2	1	1	5	0	0	0	1	2	15	0	0	3	1	2	2	2		233.5	0	0	0	0
234	0	3	0	1	1	0	0	0	0	1	0	4	6	8	0	0	3	0	1	5	2		234	0	0	0	0
234.5	0	1	0	0	0	0	0	3	0	1	0	1	6	6	0	0	2	0	1	3	0		234.5	0	0	0	0
235	3	1	0	1	4	1	1	2	0	1	2	2	4	5	2	0	3	0	1	3	3		235	0	0	0	0
235.5	1	4	1	0	2	1	0	4	0	2	0	6	3	3	0	0	3	0	2	1	2		235.5	1	0	0	0
236	0	3	0	0	1	0	0	0	1	0	0	0	2	10	1	0	0	0	0	2	0		236	0	0	0	0
236.5	2	6	0	3	3	1	3	2	5	4	5	4	13	10	1	1	0	1	0	0	1		236.5	1	0	0	0
237	0	3	0	0	1	0	0	2	0	0	0	1	1	1	0	0	0	0	3	2	1		237	0	0	1	0
237.5	1	1	0	0	0	0	0	0	0	0	2	1	2	0	0	0	0	0	2	1	1		237.5	0	1	0	0
238	1	3	0	1	0	0	0	2	0	0	0	0	1	0	1	0	0	0	2	1	0		238	0	1	0	0
238.5	0	0	0	1	1	0	0	0	0	0	0	0	2	0	1	0	0	0	1	0	2		238.5	0	0	0	0
239	1	4	0	0	1	0	2	1	1	0	0	0	0	2	0	1	0	0	0	2	2		239	1	0	0	0
239.5	0	1	0	0	2	0	0	0	0	0	0	0	0	0	0	0	2	0	4	3	1		239.5	0	0	0	2
240	0	0	2	0	1	0	0	0	0	1	0	1	15	6	1	0	1	1	0	4	1		240	0	0	0	1
240.5	0	1	0	0	2	0	0	0	0	0	1	1	0	0	1	0	1	0	2	1	0		240.5	0	1	0	0
241	0	0	0	1	0	0	0	0	0	0	0	0	1	0	1	0	0	0	3	4	1		241	1	0	0	0
241.5	0	1	0	1	1	0	0	0	0	0	1	1	1	0	1	0	1	0	1	2	0		241.5	0	0	0	0
242	0	1	1	0	0	0	0	0	0	0	0	0	6	2	2	0	0	0	1	2	1		242	0	0	0	0
242.5	5	5	0	2	1	2	0	0	2	0	1	1	6	4	0	1	1	2	0	2	0		242.5	0	1	1	0
243	4	2	0	0	0	0	0	0	0	0	1	3	6	4	1	0	0	0	2	0	1		243	2	1	0	1
243.5	0	2	1	1	1	0	0	0	0	0	0	1	5	3	1	0	1	0	2	1	1		243.5	0	0	0	0
244	0	3	0	3	0	0	0	1	0	0	0	0	3	2	2	1	1	0	2	1	2		244	0	0	0	3
244.5	0	4	1	1	2	0	1	1	0	1	1	4	8	11	1	0	2	1	1	1	1		244.5	0	1	0	1
245	1	3	0	0	4	0	0	0	0	0	0	7	4	13	0	0	1	0	2	2	0		245	1	0	0	0
245.5	0	3	0	0	2	0	0	0	0	2	1	5	3	17	1	0	2	0	2	0	1		245.5	0	0	0	0
246	1	1	0	1	1	0	0	0	0	0	0	4	8	10	2	1	0	0	1	3	0		246	0	0	0	0
246.5	1	6	0	1	2	0	0	1	0	0	1	8	6	13	1	0	4	0	0	4	1		246.5	0	0	0	0
247	0	4	1	0	0	0	0	0	0	1	0	3	4	14	1	0	2	0	1	2	0		247	0	0	0	0
247.5	1	0	0	0	2	0	0	2	0	1	1	4	3	19	0	0	1	0	1	1	0		247.5	1	0	0	0
248	0	1	0	1	2	0	0	0	0	0	1	1	3	18	2	0	1	0	1	2	0		248	1	0	1	0
248.5	1	2	0	1	0	0	0	0	0	0	0	1	7	12	1	0	1	0	0	1	1		248.5	0	0	0	1
249	0	4	0	1	0	0	0	0	0	0	0	1	4	13	2	0	4	0	0	2	0		249	0	0	1	2
249.5	0	1	0	0	0	0	0	2	0	0	0	2	7	11	2	0	0	0	0	2	0		249.5	0	0	0	0
250	0	1	0	0	0	0	0	1	0	0	0	4	5	10	0	1	0	0	0	1	0		250	1	0	1	0
250.5	0	3	0	0	1	1	0	1	0	0	0	3	1	1	0	0	1	0	0	3	0		250.5	0	1	0	0
251	1	2	0	1	2	0	0	0	0	1	1	3	0	0	0	1	1	0	0	3	1		251	0	0	0	0
251.5	3	3	0	0	2	1	0	1	0	0	0	2	3	1	1	0	3	0	0	2	0		251.5	3	0	0	0
252	1	3	0	0	5	0	0	1	0	0	0	2	2	0	0	0	2	0	1	2	0		252	0	0	0	0
252.5	1	5	0	1	2	0	0	2	1	3	0	5	7	2	0	1	1	0	2	2	3		252.5	1	0	1	0
253	0	4	1	0	1	0	0	0	0	1	0	2	8	14	0	1	0	0	0	3	3		253	1	0	1	0
253.5	0	1	0	0	1	0	0	0	0	0	0	8	4	14	0	0	0	0	0	1	0		253.5	1	3	0	0
254	0	1	0	0	1	0	0	0	0	0	0	7	5	11	1	0	0	0	0	1	1		254	0	0	1	0
254.5	1	3	0	0	1	0	0	1	0	0	0	0	1	2	1	0	0	0	2	1	1		254.5	1	0	0	0
255	1	0	0	0	0	0	0	0	0	1	0	0	0	0	1	0	0	1	1	1	1		255	0	1	0	1
255.5	2	1	0	0	0	0	0	0	0	0	1	0	4	3	0	0	0	0	1	2	1		255.5	0	0	0	1
256	1	2	0	1	2	0	0	3	0	0	0	0	3	9	0	0	1	0	0	2	0		256	4	4	0	3
256.5	0	2	0	1	2	0	0	2	0	0	0	3	6	3	1	1	2	0	1	4	1		256.5	3	2	0	0
257	0	2	1	1	1	1	0	0	0	1	0	1	3	8	0	1	0	0	1	1	0		257	2	1	0	0
257.5	2	1	0	0	1	2	0	1	1	0	1	1	11	15	1	0	0	0	0	4	0		257.5	0	0	1	2
258	0	1	0	0	2	0	0	0	0	1	1	0	6	9	1	0	1	0	0	4	1		258	1	2	1	0
258.5	0	2	0	1	0	0	0	0	0	0	0	1	4	3	3	0	0	0	2	1	1		258.5	1	1	0	0
259	1	1	1	0	2	0	0	0	0	1	0	0	3	2	1	0	0	0	1	2	1		259	6	5	7	2
259.5	1	4	0	0	1	0	0	2	0	1	1	2	4	5	0	0	2	0	5	7	0		259.5	0	0	0	1
260	0	2	0	0	3	0	0	0	0	0	0	1	2	9	0	0	0	1	1	2	0		260	1	1	0	1
260.5	0	0	0	1	0	0	0	0	0	0	0	2	4	11	1	0	0	0	1	4	0		260.5	0	0	0	1
261	0	2	0	0	1	0	0	0	0	0	1	2	6	5	0	0	5	0	1	2	0		261	0	1	0	1
261.5	0	0	0	1	0	0	0	0	1	1	0	1	4	7	1	0	3	1	2	1	0		261.5	1	0	0	0
262	0	0	0	1	1	0	0	0	0	1	0	0	4	9	3	0	2	0	3	1	1		262	0	0	0	0
262.5	0	0	0	3	1	0	0	1	0	1	0	0	5	10	3	0	3	0	4	1	0		262.5	0	0	0	0
263	1	0	0	1	2	0	0	0	0	1	0	2	2	5	0	0	1	0	2	2	0		263	0	0	0	0
263.5	0	2	0	1	1	1	0	1	0	2	0	2	5	1	1	2	4	0	3	3	0		263.5	0	0	1	1
264	0	4	0	1	3	0	0	1	0	3	1	1	5	3	1	0	6	0	4	1	1		264	0	0	0	1
264.5	1	1	0	0	2	0	0	0	0	1	0	2	2	4	0	0	3	0	2	4	0		264.5	1	2	0	0
265	2	2	1	3	2	0	0	1	0	2	0	1	1	0	3	1	2	0	0	5	0		265	0	0	0	1
265.5	0	3	0	3	0	0	0	1	0	0	0	1	5	5	2	0	1	0	0	4	1		265.5	0	1	1	1
266	0	2	1	2	2	1	0	1	0	0	0	1	6	3	2	1	2	0	2	4	1		266	0	0	0	0
266.5	1	1	0	2	1	0	0	1	0	0	0	0	5	3	2	0	1	0	2	4	0		266.5	1	0	1	0
267	1	4	1	1	2	1	2	1	2	0	0	0	2	1	2	1	3	0	0	1	2		267	1	0	0	1
267.5	0	3	0	4	1	0	0	0	0	1	0	0	0	0	2	0	1	0	2	3	0		267.5	0	0	0	0
268	0	1	0	3	1	0	0	1	0	0	0	1	0	1	5	0	1	1	0	2	0		268	0	0	1	1
268.5	1	1	0	1	2	0	0	0	0	1	0	0	3	4	1	0	0	0	0	4	0		268.5	0	0	0	0
269	0	5	0	0	0	0	0	0	0	1	0	1	3	4	1	0	2	0	4	6	0		269	0	1	0	2
269.5	1	4	0	1	3	0	0	0	0	2	0	0	4	7	1	0	4	0	0	5	2		269.5	1	2	1	4
270	0	2	0	2	0	0	0	0	0	1	0	0	2	3	1	0	3	0	1	4	2		270	0	0	1	2
270.5	5	6	2	4	5	4	6	3	4	4	6	4	8	3	6	3	2	2	3	6	5		270.5	0	0	0	0
271	4	5	2	2	1	1	2	2	1	2	5	2	6	3	3	4	1	3	2	4	8		271	0	0	0	0
271.5	6	4	3	4	5	4	4	1	3	5	3	0	11	5	4	3	5	4	2	2	6		271.5	1	0	0	0
272	0	6	0	1	0	0	0	0	0	0	0	1	6	10	0	0	0	1	1	4	2		272	2	0	0	1
272.5	0	1	0	0	1	0	0	0	0	0	0	0	3	14	0	0	0	0	0	6	2		272.5	1	0	0	0
273	0	4	0	0	3	0	0	1	0	0	0	0	4	2	1	0	0	0	1	3	1		273	0	1	0	0
273.5	0	1	0	0	1	0	0	0	0	0	0	0	2	3	0	0	0	0	2	1	2		273.5	1	1	2	2
274	0	2	0	0	0	0	0	0	0	0	1	0	0	0	0	0	0	0	3	4	0		274	3	2	0	2
274.5	0	1	0	0	0	0	0	0	0	0	0	0	0	0	1	0	1	0	4	0	1		274.5	0	0	0	0
275	0	2	0	0	3	0	0	0	0	0	0	1	1	1	0	0	0	0	3	1	1		275	0	1	0	0
275.5	0	0	0	0	0	0	0	0	0	0	1	1	0	1	0	0	0	0	3	2	0		275.5	0	0	1	1
276	3	2	1	0	2	0	0	2	0	0	1	1	0	6	0	0	1	2	3	2	1		276	0	0	1	0
276.5	0	0	0	2	0	0	0	2	0	0	0	0	0	3	1	0	2	0	3	6	1		276.5	0	0	0	0
277	0	0	0	0	0	0	0	0	0	0	0	0	2	2	0	0	1	0	3	1	0		277	1	1	0	0
277.5	0	0	0	0	2	0	0	0	0	1	0	0	0	3	0	0	1	0	1	2	0		277.5	0	0	0	2
278	0	1	1	0	1	0	0	0	0	1	0	1	0	0	0	0	1	0	3	3	1		278	0	1	0	1
278.5	1	0	0	0	2	0	0	1	1	0	2	1	1	0	3	0	3	0	5	3	1		278.5	0	1	0	1
279	0	1	0	0	1	0	0	1	0	0	2	0	5	3	0	0	0	1	4	2	1		279	0	0	0	0
279.5	3	2	1	0	1	2	3	0	1	0	1	0	1	3	1	0	1	0	3	3	0		279.5	0	0	1	2
280	1	1	0	0	2	0	0	1	0	0	0	5	1	2	0	0	1	0	6	2	0		280	0	0	0	0
280.5	0	2	0	0	1	1	0	0	0	0	0	0	1	1	0	0	1	0	3	2	1		280.5	0	0	0	1
281	0	1	0	0	0	0	0	0	0	1	0	0	2	1	0	0	1	0	1	2	0		281	0	0	1	1
281.5	0	0	0	0	1	0	0	0	0	0	0	1	0	1	0	0	0	0	2	1	1		281.5	0	0	1	1
282	0	4	0	0	1	0	0	0	0	0	0	0	2	0	0	0	3	1	2	3	0		282	2	1	0	1
282.5	0	1	0	0	1	0	0	1	0	0	0	0	0	3	0	0	2	0	3	4	1		282.5	2	1	0	1
283	0	0	0	0	0	0	0	0	0	0	0	0	0	0	0	0	3	0	1	4	1		283	0	0	0	0
283.5	0	2	0	0	0	0	0	1	0	0	0	3	2	2	0	0	1	0	1	3	0		283.5	0	0	1	1
284	0	6	0	1	1	0	0	0	0	2	0	0	3	7	1	0	3	1	3	3	0		284	1	1	0	0
284.5	0	2	0	1	2	0	0	0	0	0	0	1	6	9	1	0	0	0	1	3	0		284.5	1	0	0	0
285	0	1	0	0	1	0	0	2	0	0	0	2	3	6	0	0	1	0	4	3	1		285	0	0	0	0
285.5	0	4	0	0	0	0	0	1	0	0	1	3	2	1	0	0	1	0	3	0	1		285.5	1	0	1	2
286	0	5	0	0	0	0	0	0	0	0	0	0	0	0	0	0	0	0	4	4	2		286	1	0	1	0
286.5	0	2	0	0	1	0	0	0	0	0	0	2	0	1	0	0	1	1	1	3	0		286.5	1	0	0	2
287	0	2	0	0	1	0	0	1	0	0	0	1	1	1	0	0	1	0	5	2	1		287	1	0	0	0
287.5	0	0	0	0	1	0	0	0	0	0	1	0	0	0	0	0	0	0	2	2	0		287.5	1	0	1	1
288	1	2	0	0	2	0	0	1	0	1	0	1	1	2	0	0	3	0	2	1	0		288	0	0	0	2
288.5	2	1	0	0	0	0	0	0	0	0	0	1	1	2	0	0	2	0	2	6	0		288.5	0	1	0	0
289	0	1	0	0	0	0	0	1	0	0	0	1	0	2	0	0	1	0	4	2	0		289	0	0	2	0
289.5	0	1	0	0	0	0	0	0	0	0	0	1	1	0	1	0	0	0	3	0	1		289.5	0	0	0	1
290	0	2	0	0	0	0	0	1	0	0	0	2	1	2	0	0	1	0	0	2	0		290	0	0	0	0
290.5	0	2	0	0	0	0	0	0	0	0	0	0	0	1	0	0	5	0	1	2	2		290.5	0	2	2	2
291	0	2	0	0	0	0	0	1	0	0	0	0	0	0	0	0	1	0	0	5	0		291	0	0	0	1
291.5	0	2	0	1	2	0	0	0	0	0	0	3	2	4	0	0	0	0	3	4	0		291.5	0	1	0	0
292	1	0	0	0	0	0	0	0	0	0	0	2	1	2	0	0	0	0	4	3	0		292	2	0	0	0
292.5	2	1	0	1	3	0	0	1	0	1	1	3	7	2	3	0	3	0	2	3	1		292.5	0	0	1	0
293	0	1	0	0	0	0	0	0	0	0	0	1	4	9	0	0	0	0	0	1	0		293	0	0	0	0
293.5	0	7	0	0	0	0	0	0	0	0	0	2	1	14	0	0	1	0	0	3	0		293.5	1	0	0	0
294	0	5	0	1	0	0	0	0	0	0	0	3	1	17	1	0	0	0	1	1	0		294	0	1	0	0
294.5	0	0	0	1	0	0	0	0	0	0	0	1	4	7	2	0	0	0	0	3	0		294.5	0	0	1	1
295	0	0	0	2	1	0	0	2	0	0	1	0	1	13	2	0	0	0	1	4	0		295	0	1	0	0
295.5	0	1	0	0	1	0	0	0	0	0	0	3	3	10	0	0	0	0	0	3	1		295.5	1	1	0	0
296	0	1	0	1	2	1	0	0	0	1	1	5	4	12	0	1	0	0	2	1	2		296	0	0	1	1
296.5	0	4	0	0	2	0	0	0	0	0	0	2	2	14	0	0	1	0	0	2	0		296.5	0	0	0	1
297	0	1	0	1	2	0	0	1	0	0	0	1	2	13	0	0	0	0	2	4	0		297	0	0	0	0
297.5	0	2	0	0	0	0	0	1	0	2	0	5	4	13	0	1	2	1	1	2	1		297.5	0	0	0	0
298	0	1	0	0	0	0	1	0	0	1	0	4	4	17	0	0	1	0	0	0	1		298	2	3	0	2
298.5	0	2	0	0	2	1	0	3	0	0	0	4	2	13	0	0	2	0	2	4	0		298.5	1	1	0	2
299	0	0	0	2	2	1	0	0	0	0	0	1	3	6	1	0	1	0	1	1	1		299	1	0	1	1
299.5	0	0	0	0	2	1	0	0	0	0	1	1	5	10	0	0	0	0	1	0	0		299.5	0	0	1	2
300	0	2	0	0	0	0	0	1	0	1	0	2	3	11	0	0	3	0	1	2	0		300	0	1	1	2
300.5	0	0	0	1	1	0	0	0	0	1	0	1	1	11	0	0	1	0	0	1	0		300.5	2	1	0	2
301	0	2	0	0	2	0	0	0	0	0	0	1	3	9	1	0	2	0	2	3	0		301	1	0	0	1
301.5	0	1	0	0	0	0	0	0	0	1	0	1	6	5	0	0	0	0	1	3	0		301.5	1	1	1	0
302	1	2	0	0	1	0	0	0	0	1	2	1	1	6	0	0	1	0	0	1	0		302	0	0	0	1
302.5	0	4	1	5	1	2	3	3	1	0	0	2	2	3	3	1	0	1	1	4	1		302.5	2	2	2	1
303	0	2	0	1	1	0	0	3	0	0	0	4	2	0	0	0	0	0	1	2	0		303	0	2	0	1
303.5	1	3	0	0	3	0	0	3	0	0	1	1	2	0	0	0	1	1	0	1	0		303.5	0	0	0	1
304	1	1	2	1	2	0	0	2	0	0	0	0	0	3	0	0	3	0	3	4	0		304	0	0	1	1
304.5	0	2	0	2	1	1	0	1	0	2	1	2	0	2	1	1	2	0	2	4	1		304.5	0	1	0	0
305	0	3	0	0	0	0	0	1	0	0	0	4	2	3	1	0	3	1	0	2	0		305	0	1	0	0
305.5	0	0	0	0	1	2	0	1	0	0	0	0	2	3	2	0	1	0	1	2	0		305.5	1	0	0	1
306	0	4	0	1	1	0	0	0	0	0	0	2	1	1	3	0	1	0	1	4	1		306	1	2	0	0
306.5	1	1	0	0	2	0	0	0	0	0	0	3	3	5	0	0	2	0	0	0	1		306.5	0	0	0	1
307	2	5	1	3	3	1	3	2	0	4	3	2	9	6	4	2	5	2	2	2	1		307	0	0	0	0
307.5	0	2	2	4	1	1	2	2	0	1	2	1	1	2	2	0	1	0	2	1	1		307.5	0	0	0	0
308	4	2	0	1	1	0	1	1	0	0	0	2	0	4	1	0	0	0	2	4	1		308	0	1	0	0
308.5	0	2	0	0	0	0	0	0	0	0	0	2	0	1	0	0	0	0	2	1	1		308.5	1	0	0	1
309	3	4	0	1	1	0	0	1	0	0	2	5	6	4	0	1	3	0	1	1	2		309	0	0	1	1
309.5	1	4	0	2	0	0	0	2	0	0	1	1	3	3	1	0	0	0	1	2	0		309.5	0	0	0	0
310	0	3	0	1	0	0	0	0	0	0	1	1	1	4	1	0	0	0	0	2	0		310	0	0	0	0
310.5	0	4	0	0	0	0	0	0	0	0	1	1	3	4	0	0	0	0	0	1	1		310.5	1	1	0	0
311	2	3	6	2	1	4	9	1	3	5	5	4	3	2	3	3	0	1	3	1	6		311	0	0	0	2
311.5	2	4	2	0	0	2	0	3	1	0	2	4	3	6	1	1	1	1	0	4	1		311.5	0	0	1	0
312	1	1	0	1	2	0	0	1	0	0	0	2	8	4	0	0	0	0	1	2	1		312	1	0	0	0
312.5	0	3	0	1	0	0	0	0	0	0	0	0	5	9	1	0	1	0	2	3	0		312.5	0	2	0	0
313	0	2	1	1	1	0	0	0	0	0	1	6	9	7	0	0	0	0	3	4	0		313	1	0	0	0
313.5	6	4	6	3	2	8	6	3	3	1	7	3	8	7	2	3	5	3	3	4	4		313.5	0	0	0	0
314	0	0	0	0	0	0	0	0	0	0	0	0	2	5	0	0	1	0	3	2	0		314	0	0	0	0
314.5	0	0	0	0	0	0	1	1	0	1	0	0	0	2	0	0	0	0	2	1	0		314.5	0	0	0	1
315	2	2	3	1	0	2	1	4	2	0	2	1	3	2	0	3	0	2	1	3	3		315	1	1	1	1
315.5	0	2	0	0	0	0	0	0	0	0	1	0	1	2	0	0	0	0	2	1	0		315.5	0	0	0	0
316	1	0	0	1	1	0	1	1	0	2	0	0	1	0	1	0	0	1	2	1	2		316	0	1	0	0
316.5	0	0	0	0	0	0	0	1	0	0	1	1	1	2	0	0	0	1	1	1	0		316.5	0	0	0	0
317	2	3	1	0	2	2	2	0	1	1	2	0	4	2	2	1	1	1	1	4	1		317	0	1	0	0
317.5	1	1	0	1	0	0	0	0	0	0	0	0	1	3	1	0	0	1	3	1	1		317.5	0	0	0	2
318	0	0	0	0	0	0	0	0	0	0	0	0	0	1	0	0	1	0	0	0	2		318	0	2	0	0
318.5	0	2	0	0	0	0	0	0	0	1	0	0	1	1	0	0	3	0	0	2	0		318.5	0	0	0	0
319	0	3	0	0	1	0	0	1	0	0	0	0	0	0	0	0	2	0	1	3	0		319	0	0	0	0
319.5	0	2	0	0	0	0	0	1	0	1	0	0	0	1	0	0	2	0	0	3	0		319.5	0	0	0	0
320	0	0	0	0	2	0	1	0	0	0	0	0	3	9	0	0	0	0	0	0	0		320	1	0	0	0
320.5	0	1	0	0	0	0	0	0	0	0	0	0	4	7	0	0	1	0	1	4	0		320.5	0	0	0	1
321	0	2	0	0	2	0	0	0	0	0	0	0	3	4	0	2	0	0	1	2	0		321	0	0	0	1
321.5	0	2	0	0	0	0	0	0	0	0	0	0	2	2	0	0	2	0	0	2	0		321.5	0	0	0	0
322	0	2	0	0	0	0	0	0	0	0	0	0	1	2	0	0	2	0	0	1	0		322	1	0	0	0
322.5	0	2	0	0	0	0	0	0	0	0	0	0	2	1	0	0	2	0	6	4	0		322.5	0	1	0	0
323	1	2	0	0	0	0	0	0	0	0	0	1	0	1	0	0	2	1	1	2	0		323	1	1	0	1
323.5	0	1	0	0	0	0	0	0	0	1	0	0	0	1	1	1	1	1	0	1	2		323.5	2	2	0	1
324	0	1	0	0	0	0	0	0	0	0	0	0	0	1	0	0	2	0	4	0	0		324	1	0	2	2
324.5	0	3	0	0	0	0	0	1	0	0	0	1	1	5	1	0	1	0	2	2	0		324.5	0	1	0	1
325	1	1	0	1	0	0	0	1	0	1	1	0	1	0	2	0	0	0	0	1	1		325	0	0	2	2
325.5	0	3	0	1	2	0	0	1	0	0	0	0	4	11	0	0	1	0	0	1	0		325.5	0	0	1	1
326	0	2	0	1	0	0	0	0	0	0	0	0	2	3	0	0	2	0	1	3	1		326	0	0	0	2
326.5	1	1	0	0	0	0	0	0	0	0	0	0	3	1	0	0	1	0	2	1	1		326.5	0	0	0	1
327	0	1	0	1	0	0	0	0	0	0	1	0	2	0	0	0	1	0	1	4	1		327	0	0	1	0
327.5	0	3	0	0	1	0	0	0	0	0	0	1	0	2	0	0	3	0	1	6	0		327.5	0	1	0	0
328	0	2	0	0	0	0	0	0	0	0	0	1	1	1	0	0	2	0	0	3	1		328	0	0	1	0
328.5	0	0	0	2	1	0	0	0	0	0	0	0	1	0	2	0	2	0	0	1	5		328.5	0	0	0	1
329	0	4	0	1	0	0	0	0	0	0	0	1	0	1	1	0	2	0	1	3	0		329	1	1	0	1
329.5	1	4	0	1	1	0	0	0	0	0	1	0	2	0	1	0	0	0	0	2	1		329.5	1	0	0	0
330	2	2	0	1	2	0	0	2	0	0	0	0	2	2	0	0	1	1	0	4	1		330	0	1	0	3
330.5	4	1	4	3	1	4	2	2	3	2	2	2	5	13	0	2	2	4	2	1	4		330.5	1	0	1	2
331	1	2	0	0	0	0	0	1	0	0	0	0	4	12	0	0	2	0	0	1	0		331	0	0	0	1
331.5	0	1	0	1	0	0	0	0	0	1	0	0	4	12	0	0	3	0	0	2	1		331.5	0	0	0	0
332	0	1	0	0	1	0	0	0	0	0	0	0	5	9	0	0	1	0	0	2	0		332	0	0	2	1
332.5	0	2	0	0	0	0	0	1	0	0	1	2	5	13	0	0	1	0	1	3	0		332.5	0	0	0	2
333	0	3	0	0	0	0	0	0	0	0	0	0	5	13	0	0	0	0	1	3	1		333	0	0	0	3
333.5	0	2	0	0	0	0	0	0	0	0	0	0	8	12	0	0	0	0	3	4	0		333.5	1	0	0	0
334	0	2	0	0	1	0	0	0	0	0	0	0	5	8	0	0	2	0	0	4	0		334	0	1	0	1
334.5	1	2	0	0	0	0	0	1	0	0	0	0	3	10	0	0	1	0	2	4	0		334.5	2	1	1	3
335	0	0	0	0	0	0	0	0	0	0	0	0	5	7	0	0	2	0	1	2	0		335	1	1	0	1
335.5	0	3	0	0	0	0	0	0	0	0	0	0	0	0	0	0	1	0	4	1	3		335.5	0	0	0	0
336	0	1	0	1	0	0	0	0	0	0	0	0	0	0	0	0	1	0	4	3	0		336	0	0	0	1
336.5	1	2	0	0	0	0	0	0	0	0	0	0	2	0	0	0	2	0	2	4	0		336.5	0	0	0	2
337	0	2	0	1	1	0	0	0	0	0	0	0	0	0	1	0	3	1	1	4	1		337	0	0	0	1
337.5	0	2	0	0	1	0	0	0	0	0	0	0	1	1	0	0	1	0	0	4	0		337.5	0	0	0	0
338	1	0	0	1	0	0	0	0	0	1	0	0	0	0	1	0	3	0	1	2	1		338	0	0	0	1
338.5	0	3	0	0	1	0	0	2	0	1	0	1	1	5	0	0	0	1	2	2	0		338.5	0	1	0	0
339	0	5	0	1	0	0	0	0	0	0	0	1	0	6	0	0	0	0	2	1	2		339	0	1	0	0
339.5	0	0	0	0	0	0	0	1	0	0	0	0	1	4	0	0	0	0	3	1	1		339.5	1	1	0	0
340	1	2	0	1	0	1	0	0	0	0	0	1	2	0	0	0	0	1	3	0	1		340	0	1	0	0
340.5	0	4	1	0	1	0	0	1	0	0	1	3	4	11	1	0	0	0	0	2	0		340.5	0	0	0	0
341	0	0	0	0	0	0	0	0	0	0	0	1	2	4	0	0	0	0	0	1	0		341	0	0	0	0
341.5	0	2	0	0	1	0	0	1	0	0	0	1	1	3	0	0	0	0	2	3	0		341.5	0	0	0	0
342	1	2	0	1	2	0	0	0	0	1	0	0	1	1	1	0	0	0	2	3	0		342	1	0	0	0
342.5	0	0	0	1	1	0	0	0	0	0	0	0	0	2	1	0	0	0	1	1	0		342.5	0	0	0	0
343	0	0	0	0	0	0	0	1	0	0	0	1	4	12	0	0	0	0	1	2	1		343	0	0	0	0
343.5	1	1	0	1	3	1	0	4	0	0	2	5	8	14	0	0	1	1	2	1	1		343.5	0	0	0	0
344	1	3	0	0	1	0	0	0	0	0	1	6	5	17	0	0	1	0	1	3	0		344	1	0	3	0
344.5	1	2	0	3	1	0	1	1	0	0	1	4	3	5	0	0	2	0	2	4	1		344.5	0	1	0	0
345	3	4	4	2	6	5	4	2	2	3	7	7	10	9	3	3	4	4	1	4	5		345	0	0	0	0
345.5	0	2	0	1	1	0	0	1	0	0	0	4	2	8	0	0	1	0	1	1	0		345.5	0	0	0	0
346	0	6	0	0	0	0	1	0	0	0	1	3	6	9	0	0	1	0	0	0	1		346	2	0	1	4
346.5	0	3	0	1	0	0	0	0	0	0	1	6	6	15	1	0	0	0	0	3	0		346.5	0	0	0	0
347	0	0	0	0	1	0	0	0	0	1	0	1	2	11	0	0	0	0	1	0	0		347	2	3	2	2
347.5	5	4	2	3	5	3	4	5	2	4	3	5	7	8	4	2	2	2	2	4	3		347.5	0	0	1	7
348	1	0	0	1	1	0	0	1	0	0	0	2	4	7	1	0	0	0	1	4	0		348	1	0	0	0
348.5	0	2	0	0	1	0	0	1	0	0	0	8	6	10	0	0	0	0	3	1	1		348.5	1	1	1	2
349	1	2	0	0	1	0	1	0	0	0	1	5	1	20	0	0	0	0	0	5	1		349	0	0	1	0
349.5	1	4	0	2	1	0	1	2	0	4	0	4	4	10	0	0	1	0	0	4	0		349.5	0	0	0	0
350	0	5	0	1	0	0	0	3	0	0	3	2	5	13	1	0	1	0	2	1	1		350	0	0	0	0
350.5	0	5	0	0	0	1	0	0	0	0	1	4	3	1	0	0	1	1	1	4	1		350.5	0	0	0	2
351	0	2	0	0	0	0	0	1	0	0	0	0	1	1	0	0	0	0	0	4	0		351	0	0	0	1
351.5	1	3	0	0	0	0	0	0	0	1	0	3	0	0	0	0	0	0	0	1	0		351.5	1	1	0	0
352	0	1	0	0	0	0	0	0	0	0	1	0	0	0	0	0	0	0	0	3	0		352	0	1	0	0
352.5	0	2	0	0	0	0	0	0	0	1	0	4	1	3	1	0	1	0	1	1	1		352.5	1	0	0	0
353	0	1	0	0	0	0	0	1	0	0	0	0	5	6	0	0	0	0	1	1	0		353	0	0	0	0
353.5	1	2	0	0	1	1	1	2	0	0	0	1	0	0	0	0	3	1	0	2	1		353.5	0	0	0	1
354	4	6	1	4	3	1	5	3	4	1	8	0	8	2	4	2	1	4	4	2	2		354	0	0	0	0
354.5	1	2	1	0	3	0	1	0	0	0	2	1	1	8	0	1	0	1	0	1	1		354.5	0	0	0	0
355	1	2	0	0	1	1	0	1	0	0	1	1	4	3	0	0	2	0	2	1	1		355	0	0	0	0
355.5	0	2	0	0	0	0	0	0	0	0	0	2	3	4	0	0	1	1	1	1	0		355.5	1	0	0	0
356	0	2	0	0	1	0	0	0	0	0	0	0	5	2	0	0	2	0	3	3	3		356	1	0	0	0
356.5	1	4	1	0	0	0	0	1	0	0	0	2	3	6	0	0	2	0	1	3	1		356.5	0	0	0	0
357	0	3	0	0	0	0	0	1	0	1	0	1	6	7	0	1	1	0	2	3	0		357	1	0	0	0
357.5	2	0	0	0	1	0	0	1	0	0	0	1	3	3	0	1	1	0	1	4	0		357.5	0	0	0	0
358	0	3	0	0	0	0	0	2	0	0	0	0	4	3	0	0	0	0	2	0	0		358	0	1	0	0
358.5	1	1	0	0	1	0	0	2	0	1	0	2	5	11	0	0	2	0	2	1	1		358.5	0	0	0	0
359	1	3	0	0	1	0	0	1	0	0	0	1	4	10	0	0	2	0	1	4	0		359	0	0	0	0
359.5	0	3	0	0	0	0	0	1	0	0	0	3	7	11	0	0	2	0	2	1	0		359.5	0	0	0	0
360	1	2	0	0	1	0	0	1	0	0	1	2	7	8	0	0	0	2	3	2	1		360	0	1	0	0
360.5	0	2	0	1	2	0	1	1	0	0	1	0	4	4	0	0	0	0	1	3	1		360.5	0	0	0	0
361	0	0	0	0	0	1	0	1	0	0	0	0	0	2	0	0	1	0	3	1	2		361	0	0	0	2
361.5	1	1	1	1	1	0	0	0	0	0	0	0	2	0	2	1	3	0	3	2	1		361.5	0	0	0	1
362	1	3	0	2	1	0	0	0	0	0	0	0	0	3	0	0	2	0	2	3	1		362	1	0	0	0
362.5	1	5	1	0	4	0	1	1	0	2	1	1	4	1	1	1	2	3	2	1	2		362.5	0	0	0	0
363	1	0	0	1	0	0	0	0	0	1	0	2	3	0	0	0	3	2	3	2	0		363	0	0	0	0
363.5	1	3	0	1	2	0	0	1	0	1	1	1	1	2	1	0	1	3	4	3	0		363.5	0	0	0	0
364	0	1	0	0	0	0	0	0	0	0	0	0	0	0	0	0	0	1	0	1	2		364	0	0	0	1
364.5	4.66667	3.33333	2.66667	2	1.33333	4.66667	4	3.33333	4	2.66667	4	0.666667	2.66667	2	2.66667	2.66667	2	2.66667	5.33333	2.66667	4.66667		364.5	0	0	0	0
365	0	0.666667	0	0	0	0	0.666667	0	0.666667	0	0.666667	0	0.666667	0	0.666667	0.666667	1.33333	0	1.33333	0.666667	0.666667		365	1	0	2	2
365.5	0	2	0.666667	1.33333	2	1.33333	0	2	0.666667	0	0.666667	0	1.33333	0	1.33333	0	2	0	2.66667	1.33333	2		365.5	1	0	0	0
366	0.666667	0	0	0.666667	0.666667	0	0	0.666667	0	0	0.666667	0	1.33333	0.666667	0	1.33333	0.666667	2	0.666667	0.666667	0.666667		366	0	0	0	1
366.5	2.66667	2	0	4.66667	2	0.666667	2	2.66667	0	0.666667	2	0	2.66667	2	2	0.666667	0.666667	3.33333	2	4.66667	2		366.5	0	0	0	0
367	0	3.33333	0	0.666667	0.666667	0	0.666667	0.666667	0	1.33333	1.33333	0	0.666667	0	1.33333	0.666667	0	1.33333	0.666667	1.33333	1.33333		367	0	1	0	1
367.5	2	3.33333	2.66667	3.33333	4	2	3.33333	1.33333	0.666667	4	1.33333	1.33333	8	0.666667	3.33333	0.666667	2.66667	0.666667	4	0.666667	2.66667		367.5	0	0	0	0
368	0	2	0	0	0	0	0	0.666667	0	0	0	0	0	0.666667	0	0.666667	0	0	0.666667	4	0		368	0	1	1	1
368.5	10	2.66667	6.66667	7.33333	6	6.66667	3.33333	8.66667	2.66667	8.66667	4.66667	4.66667	4.66667	5.33333	6	6	5.33333	6	5.33333	4.66667	10		368.5	2	0	0	0
369	0.666667	0.666667	0	0.666667	1.33333	0.666667	0	0	0	0	0	0	2	0	0.666667	0.666667	1.33333	0	0.666667	0.666667	1.33333		369	1	0	0	0
369.5	3.33333	0.666667	1.33333	2	2.66667	2	0.666667	1.33333	1.33333	0	1.33333	0	2	0.666667	0.666667	1.33333	0.666667	2.66667	0.666667	1.33333	2		369.5	0	0	0	0
370	0	0	0	0.666667	0	0	0	0	0	0	0	0	0	0	0	0	0.666667	0	0	1.33333	0		370	0	1	0	1
370.5	0.666667	0	0.666667	0.666667	0	2	1.33333	1.33333	0	1.33333	2	0	1.33333	0.666667	1.33333	0.666667	0.666667	0	0.666667	0	2		370.5	0	0	0	0
371	0	0.666667	0	0	0.666667	0	0	0	0	0	0	0	0	0	0.666667	0	1.33333	0	0.666667	2.66667	0		371	0	0	0	0
371.5	5.33333	2.66667	2	4.66667	3.33333	6	4.66667	3.33333	2	6.66667	6.66667	2.66667	6	2	4	6	2.66667	4.66667	3.33333	6	5.33333		371.5	1	0	0	1
372	0	2	0	1.33333	1.33333	0.666667	0	4.66667	0.666667	0.666667	0	0	0.666667	2.66667	0.666667	0.666667	0	0.666667	0.666667	2	0.666667		372	0	1	0	0
372.5	3.33333	2	0.666667	0.666667	1.33333	1.33333	2.66667	0.666667	2	3.33333	2	2	4.66667	1.33333	2	1.33333	2	4	2.66667	1.33333	2.66667		372.5	0	0	0	0
373	2	4.66667	1.33333	4.66667	4	1.33333	2	2.66667	2	2.66667	1.33333	1.33333	8	3.33333	2	0.666667	2	0.666667	2.66667	4	2		373	0	0	0	0
373.5	4	6	2.66667	5.33333	4.66667	3.33333	4	2.66667	1.33333	6.66667	2.66667	1.33333	5.33333	2.66667	4	2.66667	5.33333	2	3.33333	5.33333	4.66667		373.5	0	0	0	0
374	2.66667	4.66667	3.33333	2.66667	2.66667	4	3.33333	4	1.33333	2.66667	2.66667	2	3.33333	3.33333	2	1.33333	3.33333	4	0.666667	1.33333	2.66667		374	0	1	0	0
374.5	4.66667	2	4.66667	2.66667	1.33333	6	3.33333	2	2	3.33333	3.33333	0.666667	3.33333	2	3.33333	4	2.66667	4.66667	1.33333	1.33333	5.33333		374.5	0	0	0	0
375	4.66667	0	2	2.66667	1.33333	2.66667	3.33333	2.66667	2	2.66667	2.66667	1.33333	4	3.33333	3.33333	2.66667	2	2	1.33333	3.33333	1.33333		375	0	2	2	0
375.5	6.66667	2.66667	4.66667	2.66667	3.33333	4	6.66667	4	6	2.66667	7.33333	0.666667	12.6667	4.66667	2	4.66667	1.33333	4	1.33333	2.66667	5.33333		375.5	1	1	0	0
376	3.33333	4	4	4	3.33333	4	4.66667	2.66667	2	3.33333	3.33333	1.33333	10	7.33333	2.66667	2	1.33333	4.66667	2	2	3.33333		376	1	0	0	0
376.5	6	3.33333	4	5.33333	2	7.33333	6	3.33333	7.33333	4	8	4.66667	12	7.33333	5.33333	5.33333	2.66667	4	4	4	8		376.5	0	0	0	0
377	2.66667	3.33333	2	2.66667	1.33333	2	3.33333	0.666667	1.33333	1.33333	2	2.66667	4	4	1.33333	2	1.33333	3.33333	1.33333	2	2		377	0	0	0	0
377.5	2.66667	2.66667	2.66667	1.33333	2	2	2.66667	4	2	4.66667	3.33333	4	6.66667	2.66667	3.33333	1.33333	3.33333	1.33333	2.66667	5.33333	4		377.5	0	0	0	0
378	4	3.33333	2.66667	3.33333	5.33333	3.33333	3.33333	2	6	2.66667	5.33333	0	2.66667	2	5.33333	3.33333	4.66667	2	4	4	4		378	0	0	0	0
378.5	2.66667	0.666667	1.33333	1.33333	0.666667	2	2	3.33333	1.33333	2	2	2	0.666667	2.66667	0.666667	1.33333	0.666667	0.666667	1.33333	2	2		378.5	0	0	0	3
379	2	1.33333	0.666667	2	1.33333	0.666667	0	0.666667	0	1.33333	1.33333	1.33333	6	3.33333	0.666667	2	2	0	1.33333	2	2		379	0	1	1	1
379.5	2.66667	5.33333	4.66667	3.33333	4.66667	3.33333	5.33333	4.66667	4	2.66667	4.66667	4	10	4	5.33333	4	5.33333	4.66667	2	3.33333	8		379.5	1	0	0	0
380	2.66667	2.66667	2	0.666667	2	2	4.66667	1.33333	2.66667	1.33333	2	0.666667	4.66667	1.33333	2	0.666667	5.33333	1.33333	2.66667	1.33333	2.66667		380	0	0	0	0
380.5	1.33333	5.33333	2.66667	3.33333	2.66667	2.66667	2	4	2	1.33333	3.33333	2	7.33333	8	4	2.66667	4.66667	2	3.33333	3.33333	4.66667		380.5	0	0	1	0
381	2	2.66667	2	0	0	2.66667	0.666667	2.66667	0.666667	0	2	2	4	2.66667	0	1.33333	1.33333	1.33333	1.33333	0.666667	2.66667		381	0	0	0	0
381.5	0.666667	2.66667	0	1.33333	0.666667	1.33333	1.33333	0.666667	0.666667	0.666667	0.666667	2	3.33333	10	0.666667	1.33333	0.666667	0	0.666667	1.33333	0.666667		381.5	0	1	0	0
382	4	1.33333	2.66667	1.33333	0.666667	1.33333	0.666667	2.66667	2.66667	3.33333	1.33333	2.66667	5.33333	10.6667	2	4.66667	0.666667	4	1.33333	0	4		382	0	1	0	1
382.5	2	3.33333	1.33333	4	3.33333	0.666667	2	2	2.66667	3.33333	3.33333	4.66667	6.66667	9.33333	2	1.33333	0.666667	2.66667	4	1.33333	2		382.5	0	0	0	0
383	3.33333	2	2.66667	2.66667	1.33333	3.33333	2	3.33333	1.33333	5.33333	2.66667	2.66667	4	6.66667	5.33333	1.33333	4.66667	0	6.66667	5.33333	3.33333		383	0	2	1	1
383.5	0	0.666667	0.666667	0.666667	0.666667	1.33333	2	1.33333	2	1.33333	0.666667	1.33333	3.33333	2	0.666667	1.33333	2	1.33333	1.33333	1.33333	0.666667		383.5	0	0	0	0
384	1.33333	0.666667	0.666667	1.33333	1.33333	0	0.666667	1.33333	0	0.666667	0	3.33333	2	2.66667	0.666667	0	1.33333	0.666667	0.666667	2	2		384	0	0	0	2
384.5	0.666667	2.66667	1.33333	1.33333	0	1.33333	2	1.33333	4	2	3.33333	1.33333	8	2	2	2.66667	2.66667	2.66667	4	2	2		384.5	0	0	0	0
385	2	1.33333	1.33333	0.666667	0	2	2	0.666667	2	0	2	2.66667	3.33333	8	0.666667	2.66667	0.666667	2	0.666667	1.33333	2.66667		385	0	1	0	0
385.5	0.666667	1.33333	0	0	0.666667	0	0	2	0	0	0.666667	2	3.33333	8.66667	0.666667	0	0.666667	0	0.666667	0.666667	0		385.5	2	2	0	0
386	1.33333	3.33333	0.666667	2	2	0	1.33333	2.66667	0.666667	0.666667	1.33333	1.33333	2.66667	9.33333	0.666667	0	0	0.666667	2	2	0.666667		386	0	0	0	0
386.5	1.33333	3.33333	0.666667	0.666667	2	0.666667	0.666667	0	0.666667	1.33333	1.33333	2	4	12.6667	0	1.33333	0	0.666667	0.666667	2	0.666667		386.5	0	0	0	1
387	0	0.666667	0	0.666667	0.666667	0	0	0	0	0	0	0	3.33333	10	0	0	0.666667	0	0	0.666667	0		387	0	0	0	0
387.5	0.666667	0.666667	0.666667	0	0	0.666667	0.666667	0.666667	0	0	0	2	2.66667	6	0.666667	0	0.666667	0	0.666667	0.666667	1.33333		387.5	0	0	0	0
388	0.666667	2.66667	0.666667	0	0	0.666667	0	1.33333	0	1.33333	0.666667	5.33333	4.66667	8	0	0.666667	0.666667	0	0.666667	1.33333	0.666667		388	2	1	0	0
388.5	2	2.66667	1.33333	0.666667	1.33333	0.666667	0.666667	0	1.33333	1.33333	0.666667	2.66667	6	10	1.33333	1.33333	1.33333	1.33333	0.666667	2	2.66667		388.5	0	0	0	0
389	0.666667	2	2	0	2	1.33333	2	1.33333	0.666667	0.666667	2.66667	1.33333	4.66667	6	2.66667	1.33333	0.666667	1.33333	0.666667	0.666667	1.33333		389	0	0	0	0
389.5	2	0	1.33333	1.33333	1.33333	0.666667	0.666667	2.66667	0.666667	1.33333	0.666667	1.33333	4.66667	3.33333	1.33333	1.33333	0.666667	0.666667	2	0.666667	2.66667		389.5	0	0	0	0
390	0	0.666667	0	0	1.33333	0.666667	0	0	0	0	0	1.33333	2.66667	2.66667	0	0	0.666667	0	0.666667	2	0		390	0	0	0	0
390.5	2	2.66667	3.33333	2	2.66667	2	3.33333	1.33333	2	2	0.666667	0	4	4	4	1.33333	2.66667	1.33333	2	2.66667	1.33333		390.5	0	0	0	1
391	2.66667	4	1.33333	1.33333	3.33333	0.666667	2	5.33333	2.66667	1.33333	2.66667	2	8	8.66667	3.33333	2	4.66667	1.33333	5.33333	1.33333	4		391	0	0	0	0
391.5	0	3.33333	0	0	0.666667	0	0	0	0	0	0	0.666667	2.66667	9.33333	0	0	2.66667	0	0.666667	0.666667	0		391.5	0	0	0	0
392	0	0.666667	0	0	0.666667	0	0	0	0	0.666667	0	2	2	8	0	0	0.666667	0	0.666667	0	0		392	0	0	0	0
392.5	0	2	0	0.666667	0	0	0	0	0	0	0	0.666667	5.33333	2.66667	0.666667	0	1.33333	0	0.666667	2	0		392.5	0	0	0	0
393	0	0.666667	0	0.666667	0.666667	0	0	0	0	0.666667	0	0	2.66667	4	0.666667	0	1.33333	0	0	2	0		393	0	0	0	0
393.5	1.33333	4	2.66667	2.66667	2.66667	2	2.66667	2.66667	0.666667	4	3.33333	4	6	8.66667	2.66667	0.666667	3.33333	1.33333	3.33333	3.33333	4		393.5	0	0	0	0
394	0.666667	2	0.666667	0.666667	2	2	0.666667	0.666667	0.666667	0.666667	0.666667	2	3.33333	3.33333	1.33333	0.666667	0.666667	0	2	1.33333	0.666667		394	0	0	0	0
394.5	1.33333	0.666667	0.666667	0.666667	1.33333	1.33333	1.33333	0.666667	0	1.33333	0	2	6	9.33333	0	0.666667	0.666667	0.666667	2.66667	1.33333	0.666667		394.5	0	0	0	0
395	1.33333	2.66667	0.666667	2	2	0.666667	1.33333	1.33333	0.666667	0	0.666667	1.33333	4.66667	7.33333	1.33333	2	2	2	2.66667	0.666667	5.33333		395	0	0	0	0
395.5	0.666667	0.666667	0.666667	0	0.666667	0.666667	0.666667	0	0.666667	0	0.666667	0	2.66667	6.66667	0.666667	0	0	0	0.666667	2	0		395.5	0	0	0	0
396	0	1.33333	0	0	0	0	0.666667	0	0	0	0	1.33333	5.33333	4	0	0	0.666667	0	2.66667	2	1.33333		396	0	1	0	0
396.5	0	4	2	2	0.666667	2	1.33333	0.666667	0	1.33333	0.666667	2.66667	5.33333	7.33333	1.33333	0.666667	1.33333	0.666667	1.33333	3.33333	2		396.5	0	0	0	0
397	1.33333	4	0	2.66667	1.33333	0.666667	0	1.33333	0	1.33333	1.33333	3.33333	7.33333	6.66667	2	1.33333	1.33333	0.666667	1.33333	0	0.666667		397	0	0	0	0
397.5	2	2	0.666667	3.33333	1.33333	2	1.33333	0.666667	0	2	2	1.33333	5.33333	7.33333	2.66667	0.666667	1.33333	0.666667	1.33333	3.33333	2.66667		397.5	0	0	0	0
398	0	1.33333	0	0	0.666667	0	0.666667	0	0	0	0	0	2	5.33333	0	0	0	0	0.666667	0.666667	0		398	0	0	0	0
398.5	2	0	1.33333	1.33333	1.33333	0.666667	1.33333	1.33333	0	0.666667	1.33333	1.33333	7.33333	2.66667	0.666667	0.666667	0.666667	1.33333	1.33333	1.33333	2		398.5	2	0	0	0
399	0.666667	2.66667	0	2	1.33333	1.33333	0.666667	2	0	1.33333	0	0	1.33333	5.33333	0.666667	0	1.33333	0	1.33333	0.666667	1.33333		399	0	0	0	0
399.5	2.66667	3.33333	0.666667	3.33333	3.33333	0.666667	0.666667	2.66667	0.666667	2	1.33333	2	4	10.6667	2	2	2.66667	1.33333	1.33333	1.33333	1.33333		399.5	0	0	0	0
400	2.66667	2.66667	0	1.33333	2	2.66667	2.66667	0.666667	1.33333	1.33333	2.66667	2	7.33333	8.66667	2.66667	2	2	2.66667	2.66667	2	2		400	0	0	0	0
400.5	1.33333	3.33333	0.666667	2.66667	2	2	2	1.33333	2	0.666667	2	2	3.33333	8	0	0.666667	2	0	1.33333	1.33333	3.33333		400.5	0	0	0	0
401	0.666667	2	0	1.33333	1.33333	0	0	2.66667	0	1.33333	0.666667	1.33333	2.66667	1.33333	0.666667	0	0.666667	0	0	2	0.666667		401	0	0	0	1
401.5	0	2	0	0.666667	1.33333	0	0	0	0	1.33333	0	0	0	0	0	0	0.666667	0.666667	0.666667	2	0.666667		401.5	0	0	1	0
402	0	2	0	0	0	0	0	1.33333	0	0.666667	0.666667	1.33333	0.666667	2	0	0	0	0.666667	0	1.33333	0		402	2	0	1	0
402.5	0.666667	2.66667	0	0	0	0	0	0.666667	0	0.666667	0	0	0	0	0	0	0	0	1.33333	0.666667	0		402.5	0	1	0	0
403	0	0.666667	0	0	0	0	0	0	0	0	0	0.666667	0	0	0	0	0	0.666667	1.33333	0.666667	0		403	1	0	0	0
403.5	2.66667	0.666667	0.666667	0.666667	0.666667	1.33333	1.33333	0.666667	1.33333	0.666667	0.666667	2	5.33333	6.66667	1.33333	0.666667	2	0.666667	3.33333	2	3.33333		403.5	0	0	0	0
404	0	1.33333	0	0	0.666667	0	0	0.666667	0	0	0.666667	2	1.33333	6.66667	0.666667	0.666667	1.33333	0.666667	1.33333	2	0.666667		404	1	0	0	0
404.5	0	1.33333	0	0	0	0	0	0	0	0	0	0.666667	2.66667	6	0	0	1.33333	0	0	2	0		404.5	0	0	0	0
405	0	2	0	0	0.666667	0	0	0.666667	0	0	0	1.33333	2.66667	8.66667	0	0	0	0	2	2	0		405	1	0	0	0
405.5	0	2	0	0.666667	0.666667	0	0	0	0	1.33333	0	0.666667	2.66667	8.66667	0	0	2	0	0.666667	1.33333	0		405.5	0	0	0	0
406	0	1.33333	0	0	1.33333	0	0	0	0	0	0	0.666667	4.66667	5.33333	1.33333	0	0	0	4	0.666667	0.666667		406	0	0	0	0
406.5	0	0.666667	0	0	0	0	0	0.666667	0	0	0	0	2.66667	5.33333	0	0	1.33333	0.666667	0	0	0		406.5	0	0	0	1
407	0	1.33333	0	0	0.666667	0	0	0	0	0	0	1.33333	4.66667	6.66667	0.666667	0	2	0	0	2.66667	0		407	0	0	0	0
407.5	0	2.66667	0	0	0	0	0	0	0	0	0	2.66667	0.666667	1.33333	0	0	0	0	0.666667	0.666667	0		407.5	0	0	0	0
408	1.33333	2	0.666667	2	2	0.666667	2	1.33333	0.666667	2	5.33333	2	4.66667	2.66667	2	0.666667	4	2	2	2.66667	1.33333		408	0	0	0	0
408.5	0	2.66667	0.666667	0	1.33333	0	0	0	0	0.666667	0	0	1.33333	1.33333	0.666667	0	2	0	1.33333	3.33333	0		408.5	0	0	0	0
409	0	0.666667	0	0.666667	0.666667	0	0	0.666667	0	0	0	0	2	5.33333	1.33333	0	0.666667	0	0	2	0		409	0	0	0	2
409.5	0	1.33333	0	1.33333	0.666667	0	0	0	0	0.666667	0	0	2	4.66667	0.666667	0	2	0	0.666667	0.666667	0		409.5	0	0	0	2
410	0	2.66667	0	0	0	0	0	0	0	0	0	0.666667	1.33333	4	0	0	2	0	0	0.666667	0		410	1	0	0	0
410.5	4	3.33333	1.33333	4	2	2	1.33333	1.33333	1.33333	2.66667	6	2.66667	6	3.33333	2.66667	4.66667	1.33333	2.66667	2.66667	1.33333	5.33333		410.5	0	1	0	0
411	1.33333	1.33333	1.33333	1.33333	2	1.33333	0	2	0.666667	1.33333	0.666667	2	1.33333	0.666667	0.666667	0.666667	0	1.33333	3.33333	2	0.666667		411	1	0	0	0
411.5	0.666667	2	0	1.33333	0.666667	0	1.33333	2	0.666667	0.666667	2	0	4	2.66667	0.666667	0.666667	0.666667	2	0.666667	0.666667	0.666667		411.5	0	1	0	0
412	0	0	0	0.666667	0.666667	0.666667	0.666667	0.666667	0	1.33333	0.666667	2	4	5.33333	0.666667	0	1.33333	0	0.666667	2	1.33333		412	0	0	1	2
412.5	0	1.33333	0	0.666667	0	0	0	0	0	0.666667	1.33333	4	0.666667	6.66667	0	0	2	0	0	1.33333	0		412.5	1	1	0	0
413	0	2	0	0.666667	0	0	0	0	0	0	0	2	4	6	0.666667	0.666667	1.33333	0	0	0.666667	0		413	1	0	0	0
413.5	0	0	0	0	0	0	0	0	0	0	2	10	2	6	0	0	0.666667	0	0.666667	2.66667	0		413.5	0	0	0	0
414	0	1.33333	0	0	0	0	0	0	0	1.33333	0	4	4	7.33333	1.33333	0	2	0	0.666667	0.666667	0.666667		414	0	0	0	1
414.5	0	1.33333	0	0	0	0	0	0.666667	0	0	0	3.33333	3.33333	9.33333	0.666667	0	0	0	0	2.66667	0		414.5	0	0	0	0
415	4.66667	2	3.33333	0.666667	1.33333	1.33333	2.66667	2	2.66667	0.666667	4	2	6.66667	2.66667	2	2.66667	0.666667	2	2	2.66667	2		415	0	0	0	0
415.5	1	2	0	0	0	0	0	2	0	1	1	7	3	14	0	0	1	0	2	3	0		415.5	0	1	0	0
416	0	2	0	0	0	0	0	2	0	0	0	7	3	12	0	0	1	0	0	2	0		416	0	0	0	1
416.5	5	2	4	0	2	5	4	1	3	2	8	4	8	13	2	2	4	4	6	5	5		416.5	0	0	0	0
417	1	2	0	1	1	0	0	0	0	1	0	4	6	11	3	0	1	0	2	2	0		417	0	0	0	0
417.5	1	4	0	1	1	0	0	0	0	1	0	2	2	6	0	1	1	0	1	3	1		417.5	0	1	0	0
418	2	2	0	0	2	1	0	0	0	0	0	1	1	0	0	1	1	0	0	3	1		418	0	0	0	0
418.5	0	2	1	0	0	0	1	0	0	1	0	3	2	4	1	0	3	0	2	3	1		418.5	1	0	0	0
419	0	2	0	1	1	0	0	0	0	0	0	2	3	3	1	0	4	0	2	3	0		419	1	0	0	0
419.5	5	2	2	0	0	1	2	1	0	3	0	0	1	3	2	1	2	0	3	3	3		419.5	0	0	0	0
420	1	1	0	1	0	2	1	1	1	1	1	3	8	5	2	1	3	0	2	5	2		420	0	0	0	0
420.5	0	3	0	1	0	0	0	0	0	0	1	0	2	1	1	0	0	0	1	2	0		420.5	1	0	0	0
421	2	2	1	0	2	1	1	1	0	0	2	3	3	3	1	0	0	0	1	3	1		421	1	0	1	0
421.5	1	4	1	0	3	0	1	0	0	0	0	1	6	7	0	0	0	0	1	1	1		421.5	0	0	0	1
422	1	2	0	0	0	0	0	0	0	1	0	0	7	2	0	1	0	0	2	3	2		422	0	0	0	0
422.5	0	2	0	3	0	0	0	0	0	0	0	0	4	2	1	0	0	0	2	2	0		422.5	0	1	0	1
423	0	2	0	0	0	0	0	1	0	0	0	0	2	5	0	0	0	0	3	2	0		423	0	0	0	0
423.5	0	2	1	0	0	0	0	0	0	0	0	1	5	11	2	0	0	0	2	4	0		423.5	1	0	0	0
424	0	4	0	0	2	0	0	0	0	4	1	4	4	15	2	0	3	0	1	3	1		424	0	0	0	1
424.5	0	2	0	0	0	0	0	0	0	0	0	5	4	11	0	1	3	0	0	3	0		424.5	0	0	0	0
425	0	6	0	1	0	0	1	1	0	0	0	3	5	14	1	0	1	0	0	1	1		425	0	1	0	0
425.5	1	1	0	0	1	0	0	0	0	0	0	1	5	9	0	0	3	0	2	3	1		425.5	0	0	0	0
426	0	3	0	0	0	2	0	0	0	0	0	0	2	3	0	1	1	0	1	6	2		426	0	0	0	0
426.5	2	2	0	0	2	1	0	0	0	0	1	3	5	16	0	0	2	1	0	2	2		426.5	0	0	0	0
427	1	4	0	0	0	0	0	1	0	0	0	2	2	4	0	0	0	0	1	3	1		427	0	0	0	0
427.5	1	1	0	2	1	0	0	1	0	0	0	2	0	1	2	0	0	0	1	1	0		427.5	0	0	0	1
428	0	1	0	0	4	0	1	2	0	2	0	0	1	2	0	0	0	0	2	5	0		428	0	0	0	1
428.5	0	3	0	0	0	0	1	0	0	0	1	3	4	2	0	0	0	1	2	2	0		428.5	0	0	0	0
429	0	0	0	0	1	0	0	0	0	0	0	1	1	3	0	0	0	0	7	4	0		429	0	0	0	2
429.5	0	1	0	0	1	0	0	0	0	1	0	0	2	8	0	0	1	0	1	2	0		429.5	0	1	0	0
430	4	6	2	4	1	2	2	2	3	2	3	1	9	10	3	2	3	0	5	2	2		430	0	0	0	0
430.5	2	3	1	2	1	2	2	0	1	4	1	2	6	0	3	2	2	0	2	1	3		430.5	0	0	0	0
431	0	3	0	0	3	0	0	0	0	0	0	0	0	0	0	0	1	1	2	2	0		431	0	0	0	1
431.5	0	4	0	0	0	0	0	0	0	0	0	0	1	0	1	0	1	0	1	0	0		431.5	0	1	0	1
432	0	2	0	0	0	0	0	3	0	0	0	3	0	0	0	0	1	0	1	0	0		432	0	0	0	0
432.5	0	0	0	0	0	0	0	1	0	1	0	1	0	0	0	0	0	0	1	0	1		432.5	0	0	0	1
433	1	2	1	3	2	2	2	0	1	1	0	3	2	4	1	0	3	0	2	5	2		433	1	1	0	0
433.5	1	5	0	0	1	0	0	1	0	0	0	1	2	11	0	0	3	0	0	3	0		433.5	0	0	0	0
434	1	5	0	1	0	1	0	0	0	0	1	2	4	4	1	1	3	1	2	2	2		434	0	0	0	1
434.5	0	0	0	0	2	0	0	0	0	1	0	0	1	5	0	0	1	0	4	2	1		434.5	0	0	0	1
435	0	1	0	0	0	0	0	0	0	0	0	0	0	2	0	0	0	0	1	2	1		435	2	0	0	1
435.5	0	0	0	1	1	0	0	0	0	1	0	1	0	0	0	0	1	0	0	1	2		435.5	0	0	0	0
436	0	0	0	0	0	1	1	0	0	0	0	0	1	1	1	0	1	0	0	2	3		436	0	0	0	0
436.5	0	2	1	0	1	0	0	1	0	0	0	1	0	2	1	0	2	0	1	4	0		436.5	0	0	0	0
437	0	1	0	0	1	0	0	2	0	0	0	0	0	0	1	0	0	0	0	0	1		437	0	0	0	0
437.5	0	2	0	0	0	0	0	0	0	0	0	0	2	2	0	0	1	1	0	0	1		437.5	0	0	0	0
438	0	1	0	0	0	0	0	0	0	0	0	1	7	7	0	0	0	0	0	1	0		438	0	0	0	0
438.5	0	2	0	1	0	0	0	0	0	2	0	0	7	13	0	0	2	0	1	3	0		438.5	0	0	0	0
439	0	3	0	0	0	0	0	0	0	1	0	3	9	8	1	0	3	0	0	3	0		439	0	0	0	0
439.5	0	1	0	0	1	0	0	0	0	0	1	2	4	13	0	0	2	0	0	2	0		439.5	0	0	0	0
440	1	2	0	0	0	0	0	0	0	1	0	4	4	14	0	0	4	0	0	2	0		440	0	0	0	0
440.5	1	0	0	0	0	0	0	0	0	0	0	6	2	12	0	0	1	0	1	3	0		440.5	0	0	0	0
441	0	0	0	0	1	0	0	0	0	1	1	7	3	12	0	1	1	0	1	4	0		441	0	0	0	0
441.5	0	2	0	0	1	0	0	0	1	1	0	3	7	12	0	0	4	0	2	3	1		441.5	0	0	0	0
442	0	0	0	0	3	0	0	0	0	0	0	0	6	13	0	0	0	0	1	3	0		442	0	0	0	0
442.5	1	1	0	0	0	0	0	0	0	0	0	1	3	13	0	0	3	0	3	2	1		442.5	0	0	0	0
443	0	5	0	0	0	0	0	0	0	0	0	3	6	19	0	0	2	0	1	1	0		443	0	0	0	0
443.5	0	5	0	0	0	0	0	0	0	1	0	1	7	15	1	0	2	0	0	1	1		443.5	0	0	0	0
444	1	5	0	0	1	0	0	0	0	0	0	5	3	21	0	0	2	0	3	3	1		444	0	0	0	0
444.5	1	2	0	0	0	1	0	0	0	0	0	0	3	14	0	0	1	0	0	2	0		444.5	0	0	0	0
445	0	4	0	0	0	0	0	3	0	1	0	0	5	9	1	0	4	0	0	4	0		445	0	0	0	0
445.5	0	6	0	0	0	0	0	2	0	0	0	0	6	7	0	0	0	1	0	2	1		445.5	0	0	0	0
446	1	1	0	1	0	1	0	1	0	0	0	3	4	0	1	0	0	0	1	3	1		446	0	0	0	0
446.5	2	4	1	2	3	0	0	0	0	0	1	0	0	1	1	0	2	0	1	1	0		446.5	0	0	0	0
447	0	0	0	1	0	0	0	2	0	0	0	4	1	5	1	1	1	0	0	4	0		447	0	0	0	0
447.5	0	4	1	1	2	0	1	1	0	0	0	2	1	1	0	1	0	0	0	3	0		447.5	0	0	0	0
448	1	4	0	0	0	0	0	2	0	0	0	0	1	0	0	0	0	0	2	3	0		448	0	0	0	1
448.5	1	2	0	4	0	0	0	1	0	1	1	2	2	3	5	0	0	1	1	3	1		448.5	0	0	0	0
449	1	2	0	1	0	0	0	1	0	0	0	0	0	1	1	0	1	0	0	2	1		449	0	0	0	0
449.5	0	7	0	2	2	0	0	0	0	1	0	2	2	0	2	0	3	0	2	3	0		449.5	0	0	0	0
450	0	2	0	0	1	0	0	0	0	1	0	1	5	2	0	0	1	0	3	6	1		450	0	0	0	0
450.5	0	2	0	0	0	0	0	0	0	0	0	0	0	1	0	0	1	0	0	5	1		450.5	0	0	0	0
451	0	2	0	0	1	0	0	0	0	0	0	0	1	2	0	0	1	0	2	4	1		451	0	0	0	0
451.5	0	3	0	0	0	0	1	0	0	0	1	0	2	4	0	0	0	0	1	4	0		451.5	0	0	0	0
452	1	2	0	0	1	0	0	0	0	1	0	1	0	1	0	0	1	0	3	4	1		452	0	0	0	0
452.5	0	1	0	0	2	0	0	0	0	0	1	1	0	2	0	0	0	0	2	2	0		452.5	0	0	0	0
453	0	3	0	0	0	0	0	0	0	0	0	1	0	6	0	0	0	0	0	1	1		453	0	0	0	0
453.5	0	2	0	1	0	0	0	0	0	1	0	1	3	8	1	0	2	0	0	2	0		453.5	0	0	0	0
454	1	2	0	0	0	1	0	0	0	1	0	3	0	2	0	0	2	0	0	4	1		454	0	0	0	0
454.5	1	4	0	1	1	0	0	1	0	1	0	0	1	5	1	0	4	0	1	1	0		454.5	0	0	0	0
455	2	2	0	2	2	0	0	1	0	3	0	1	2	1	1	0	2	0	0	1	3		455	0	0	0	0
455.5	1	2	0	0	0	0	0	0	0	0	0	1	1	1	0	0	1	0	0	2	1		455.5	0	0	0	0
456	1	6	0	0	0	0	0	0	0	0	0	0	1	3	0	0	1	0	0	3	0		456	0	0	0	0
456.5	0	4	0	0	0	0	0	0	0	0	0	0	2	8	0	0	1	0	1	2	0		456.5	0	0	0	0
457	0	1	0	0	0	0	0	0	0	0	0	0	0	9	0	0	0	0	1	1	1		457	0	0	0	0
457.5	0	1	0	0	0	0	0	0	0	0	0	1	1	7	0	0	0	0	0	2	1		457.5	0	0	0	0
458	2	3	0	0	2	0	0	1	0	0	0	0	4	5	0	0	1	0	0	5	0		458	0	0	0	0
458.5	1	0	0	1	0	0	0	0	0	0	0	0	1	0	0	0	0	0	1	2	0		458.5	0	0	0	0
459	1	1	0	2	0	0	0	0	0	2	0	1	0	1	2	0	1	0	2	2	0		459	0	0	0	0
459.5	0	0	0	1	0	0	0	0	0	0	0	1	0	1	0	0	1	0	2	3	1		459.5	0	0	0	0
460	0	1	0	0	0	0	0	0	0	0	0	1	0	1	0	0	0	0	2	0	0		460	0	0	0	0
460.5	0	3	0	0	0	0	0	0	0	0	0	0	2	0	0	0	0	0	0	1	1		460.5	0	0	0	0
461	4	9	1	7	4	7	5	8	6	4	4	8	9	7	5	4	2	1	4	4	3		461	0	0	0	0
461.5	1	0	0	1	2	1	3	1	0	0	1	1	4	2	1	0	2	0	2	5	3		461.5	0	0	0	0
462	0	0	0	0	0	0	0	0	0	0	1	3	4	8	1	0	0	0	1	10	0		462	0	0	0	0
462.5	0	2	0	0	1	0	0	0	0	1	0	0	2	9	0	1	3	0	0	4	0		462.5	0	0	0	0
463	3	4	1	0	2	0	0	1	0	1	0	2	7	2	1	0	0	0	3	4	1		463	0	0	0	0
463.5	0	2	0	1	3	0	1	0	0	0	0	2	5	8	1	1	0	0	1	4	2		463.5	0	0	0	0
464	1	3	0	1	3	1	1	4	1	0	0	7	14	7	1	1	2	1	2	2	3		464	0	0	0	0
464.5	0	3	0	0	0	1	0	1	0	0	0	2	5	3	0	0	2	0	2	1	1		464.5	0	0	0	0
465	0	1	0	0	0	0	0	0	0	0	0	2	6	9	0	1	1	0	0	2	0		465	0	0	0	0
465.5	2	2	0	1	3	1	0	3	0	0	0	2	5	5	0	1	1	0	1	3	1		465.5	0	0	0	0
466	0	2	0	1	8	0	0	0	0	1	0	0	4	4	0	1	0	0	2	2	2		466	0	0	0	0
466.5	1	3	0	1	0	0	0	2	0	0	0	2	4	7	1	0	0	0	1	1	1		466.5	0	0	0	0
467	0	1	0	0	2	0	0	0	1	0	0	0	4	5	0	0	0	0	0	1	1		467	0	0	0	0
467.5	0	3	0	1	5	0	0	1	0	0	0	2	5	8	0	0	2	1	2	1	2		467.5	0	0	0	0
468	1	2	0	2	1	1	1	1	1	0	1	4	2	12	0	1	0	2	0	2	2		468	0	0	0	0
468.5	0	2	1	0	1	0	0	1	0	1	1	1	6	8	2	1	4	1	0	2	2		468.5	0	0	0	0
469	0	0	0	0	0	0	0	2	0	0	0	1	0	2	0	0	0	0	1	2	0		469	0	0	0	0
469.5	0	0	0	1	0	0	0	2	0	1	0	1	0	0	0	0	0	0	1	1	1		469.5	0	0	0	0
470	2	2	0	1	0	1	1	1	0	1	0	6	6	14	2	1	0	0	0	4	2		470	0	0	0	0
470.5	1	1	0	1	0	0	0	0	0	0	0	2	6	2	2	0	0	0	2	3	1		470.5	0	0	0	0
471	1	0	0	2	0	0	0	1	0	0	0	0	0	1	1	0	0	0	0	2	1		471	0	0	0	0
471.5	1	3	1	0	0	0	0	0	0	0	0	2	7	5	1	0	2	0	3	2	0		471.5	0	0	0	0
472	1	2	0	0	2	0	0	1	0	0	0	0	3	5	0	0	0	1	3	5	2		472	0	0	0	0
472.5	0	1	0	0	1	0	0	0	0	0	0	0	3	5	1	0	0	0	3	1	0		472.5	0	0	0	0
473	0	1	0	0	0	0	0	1	0	0	0	0	3	7	0	0	0	0	0	1	0		473	0	0	0	0
473.5	0	5	1	1	1	2	4	0	1	0	3	3	6	7	1	1	2	2	2	0	2		473.5	0	0	0	0
474	0	3	1	2	3	0	0	1	0	0	0	0	1	5	1	0	3	0	3	0	0		474	0	0	0	0
474.5	1	2	0	0	2	0	0	2	0	1	0	1	5	8	1	0	0	0	3	1	2		474.5	0	0	0	0
475	2	1	0	1	0	0	0	0	0	0	0	1	2	8	1	0	1	0	0	2	1		475	0	0	0	0
475.5	0	2	0	0	1	0	0	1	0	1	0	1	1	3	1	0	2	0	1	2	0		475.5	0	0	0	0
476	0	1	0	0	2	0	1	0	1	0	2	2	6	6	0	0	1	1	2	0	2		476	0	0	0	0
476.5	0	0	0	0	2	0	0	0	0	0	0	2	5	15	0	0	2	1	2	0	0		476.5	0	0	0	0
477	0	2	0	0	0	0	0	1	0	0	1	2	3	12	0	0	2	0	0	1	0		477	0	0	0	0
477.5	0	1	0	0	1	0	0	1	0	0	1	2	4	12	1	0	2	0	0	3	0		477.5	0	0	0	0
478	1	3	0	0	3	0	0	0	0	0	0	4	1	8	0	0	0	0	2	0	2		478	1	2	3	2
478.5	0	3	0	0	1	0	0	0	0	3	1	2	1	2	0	0	2	0	1	0	2		478.5	0	0	0	0
479	0	3	0	0	0	0	0	3	0	0	1	2	0	0	0	0	0	0	0	2	1		479	1	1	1	1
479.5	1	0	0	1	1	0	0	0	0	2	0	0	0	0	0	0	1	0	0	0	1		479.5	0	0	0	0
480	1	2	0	0	0	0	0	0	0	0	0	0	2	0	0	0	0	0	1	1	0		480	0	0	0	0
480.5	4	0	5	3	3	4	5	3	3	2	5	2	2	3	2	2	2	0	3	3	3		480.5	0	0	0	0
481	0	3	0	0	0	0	0	0	0	1	0	2	2	3	0	0	1	0	0	3	1		481	0	0	0	0
481.5	0	2	0	0	0	0	0	0	0	0	1	2	0	1	0	0	1	0	1	0	1		481.5	0	0	0	0
482	0	1	0	0	0	0	0	0	0	0	0	1	1	2	0	0	0	0	0	3	0		482	0	0	0	0
482.5	0	1	0	0	1	0	0	1	0	0	0	0	2	3	0	0	0	0	0	1	0		482.5	0	0	0	0
483	0	2	0	0	0	0	0	0	0	0	0	0	1	2	1	0	0	0	0	3	0		483	0	0	0	0
483.5	0	1	0	0	0	0	0	0	0	0	0	1	3	6	0	0	0	0	0	2	0		483.5	0	0	0	0
484	0	1	0	0	1	0	0	0	0	0	0	1	4	6	1	0	0	0	1	3	0		484	0	0	0	0
484.5	0	3	0	0	2	0	0	0	0	1	0	1	10	7	0	0	1	0	1	1	0		484.5	0	0	0	0
485	0	2	0	0	3	0	0	1	0	0	0	6	4	13	1	1	0	0	1	3	1		485	0	0	0	0
485.5	1	3	0	1	12	1	0	1	0	0	0	3	4	5	0	0	0	0	2	1	2		485.5	0	0	0	0
486	1	2	0	0	0	0	0	2	0	0	0	1	0	2	0	0	1	0	0	4	1		486	0	0	0	0
486.5	1	2	0	2	2	0	1	3	0	1	0	1	0	2	0	0	2	0	2	1	1		486.5	0	0	0	0
487	2	6	0	0	0	1	0	2	0	1	1	0	3	2	0	0	0	0	0	2	0		487	0	0	0	0
487.5	2	2	1	0	1	2	1	0	0	1	2	1	4	2	0	1	0	1	1	1	2		487.5	2	2	2	3
488	1	4	0	2	3	0	0	0	0	3	0	1	2	2	0	0	2	1	3	2	5		488	0	0	0	0
488.5	0	4	2	0	0	0	0	0	1	1	2	2	4	3	0	1	2	1	2	1	1		488.5	0	0	0	0
489	1.33333	0.666667	0	2.66667	2	1.33333	0.666667	0.666667	0	2	1.33333	0	2	0	2	0.666667	2	0.666667	2	2	1.33333		489	0	0	0	0
489.5	1.33333	1.33333	2	1.33333	0	3.33333	2.66667	0.666667	1.33333	0.666667	1.33333	0.666667	2	0.666667	1.33333	2	1.33333	3.33333	2.66667	1.33333	2.66667		489.5	0	0	0	0
490	2	1.33333	0	2.66667	2	2	1.33333	2	1.33333	1.33333	1.33333	1.33333	3.33333	0.666667	0	1.33333	0.666667	1.33333	1.33333	2	3.33333		490	0	0	0	0
490.5	0	0	0	0.666667	0.666667	0	0.666667	0	0.666667	0	0	1.33333	0.666667	1.33333	0.666667	0.666667	0.666667	0	1.33333	2	0		490.5	0	0	0	0
491	0.666667	1.33333	1.33333	0.666667	1.33333	0.666667	1.33333	1.33333	0.666667	0.666667	0.666667	0.666667	0.666667	2	2	1.33333	2.66667	0.666667	1.33333	0.666667	2		491	0	0	0	0
491.5	2	1.33333	0	0.666667	0	0.666667	0.666667	0	0	0	0.666667	0	0.666667	0	0.666667	1.33333	1.33333	0	0.666667	2.66667	1.33333		491.5	0	0	0	0
492	0.666667	2	0.666667	0	0	0	0	1.33333	0	0	0	0.666667	0.666667	0	0.666667	0	0	0	0	3.33333	0.666667		492	0	0	0	0
492.5	1.33333	0.666667	0	1.33333	0.666667	0.666667	0	1.33333	0	1.33333	0	1.33333	1.33333	0.666667	1.33333	0	2	0.666667	1.33333	2.66667	0.666667		492.5	0	0	0	0
493	1.33333	1.33333	4.66667	0.666667	2	0.666667	1.33333	2	0.666667	0.666667	1.33333	0	0	2.66667	0.666667	0.666667	1.33333	1.33333	1.33333	2	0.666667		493	0	0	0	0
493.5	2	1.33333	1.33333	2.66667	3.33333	0.666667	0.666667	2	0.666667	2.66667	1.33333	1.33333	2	3.33333	2	0.666667	2.66667	1.33333	1.33333	1.33333	2		493.5	0	0	0	0
494	0	1.33333	0	0	0	0	0.666667	0	0	0	0	0	0.666667	0	0.666667	0	2	0.666667	0	1.33333	0		494	0	0	0	0
494.5	2	1.33333	0	1.33333	0	1.33333	1.33333	1.33333	2.66667	1.33333	4	0	4	2.66667	1.33333	2.66667	1.33333	3.33333	2.66667	2	4.66667		494.5	0	0	0	0
495	6	4.66667	5.33333	7.33333	6	3.33333	3.33333	7.33333	6.66667	5.33333	10.6667	3.33333	14	7.33333	4.66667	6.66667	6	6	4.66667	3.33333	10		495	0	0	0	0
495.5	2	2.66667	2.66667	2	1.33333	2.66667	0.666667	2	0.666667	3.33333	2.66667	2	12	8	4.66667	2	3.33333	2.66667	2	4	3.33333		495.5	0	0	0	0
496	2.66667	4.66667	1.33333	2.66667	2.66667	1.33333	1.33333	2	0.666667	2	1.33333	4	5.33333	2.66667	3.33333	2	2	0.666667	5.33333	1.33333	2.66667		496	0	0	0	0
496.5	0.666667	3.33333	1.33333	4.66667	1.33333	0.666667	0.666667	1.33333	4	1.33333	2.66667	3.33333	19.3333	10.6667	4	1.33333	3.33333	3.33333	2	2.66667	2.66667		496.5	0	0	0	0
497	3.33333	2.66667	7.33333	5.33333	4	4.66667	4	5.33333	6	3.33333	5.33333	4	8.66667	3.33333	2.66667	4	1.33333	4.66667	2	1.33333	6		497	0	0	0	0
497.5	2.66667	1.33333	2.66667	3.33333	3.33333	2.66667	1.33333	3.33333	2	2.66667	2	3.33333	3.33333	2.66667	4.66667	3.33333	3.33333	0.666667	0.666667	0.666667	2		497.5	0	0	0	0
498	4.66667	2.66667	4.66667	2.66667	2.66667	5.33333	4	2.66667	5.33333	1.33333	6	1.33333	9.33333	1.33333	2.66667	5.33333	1.33333	3.33333	2.66667	4	3.33333		498	0	0	0	0
498.5	3.33333	4	5.33333	2	2	5.33333	5.33333	2	5.33333	2.66667	4	2.66667	5.33333	3.33333	4.66667	3.33333	2.66667	1.33333	2	2	6.66667		498.5	0	0	0	0
499	6	2.66667	3.33333	4	4	6	6	2.66667	5.33333	3.33333	6	2.66667	12	5.33333	6.66667	6	2.66667	5.33333	4.66667	2.66667	4.66667		499	0	0	0	0
499.5	1.33333	0.666667	0.666667	0	0.666667	0.666667	0.666667	0	0.666667	0.666667	0	0	2.66667	2	0.666667	0.666667	1.33333	0.666667	1.33333	0	1.33333		499.5	0	0	0	0
500	5.33333	2.66667	4	3.33333	6	2.66667	4	4.66667	3.33333	1.33333	5.33333	2	27.3333	12.6667	3.33333	0.666667	3.33333	4.66667	2	3.33333	1.33333		500	0	0	0	0
500.5	3.33333	3.33333	3.33333	4	6	4	4.66667	3.33333	4	4	4	2	20.6667	8	4	5.33333	2.66667	2	4	3.33333	4		500.5	0	0	0	0
501	5.33333	0.666667	2	1.33333	3.33333	1.33333	1.33333	2	2.66667	1.33333	2.66667	1.33333	4.66667	5.33333	2	1.33333	2	0.666667	0	2.66667	2.66667		501	0	0	0	0
501.5	3.33333	4	1.33333	1.33333	2.66667	2.66667	2.66667	6	0.666667	2.66667	3.33333	2	4.66667	2	3.33333	2	4	2	2	4	3.33333		501.5	0	0	0	0
502	4.66667	0.666667	3.33333	1.33333	3.33333	2.66667	2.66667	1.33333	2.66667	1.33333	3.33333	2.66667	10	2	1.33333	2.66667	3.33333	4	0.666667	1.33333	2		502	0	0	0	0
502.5	1.33333	5.33333	2	2.66667	3.33333	0.666667	2.66667	4	2	2.66667	2	3.33333	4	7.33333	3.33333	0.666667	4	0.666667	1.33333	1.33333	1.33333		502.5	0	0	0	0
503	4	2.66667	2.66667	4.66667	4.66667	2	2.66667	1.33333	2	2.66667	0.666667	2.66667	4	2	0	4.66667	2	2	3.33333	2	3.33333		503	0	0	0	0
503.5	3.33333	2	1.33333	0.666667	2	1.33333	2.66667	0.666667	1.33333	1.33333	4	0	6	5.33333	0	1.33333	1.33333	2	2	1.33333	2		503.5	0	0	0	0
504	3.33333	2	3.33333	1.33333	3.33333	1.33333	2	2	0.666667	2	4	2	4	3.33333	2.66667	4	2.66667	3.33333	0.666667	1.33333	4.66667		504	0	0	0	0
504.5	0.666667	0.666667	0	0.666667	0.666667	0.666667	2.66667	2	0.666667	2	2	2.66667	3.33333	2.66667	0.666667	2.66667	1.33333	1.33333	2	2	1.33333		504.5	0	0	0	0
505	0	2	0	0	0.666667	0.666667	0.666667	1.33333	0	0	0	1.33333	3.33333	7.33333	0	0	0.666667	0	3.33333	0.666667	0		505	0	0	0	0
505.5	2	3.33333	2	0.666667	2	4	3.33333	1.33333	2	2.66667	4	1.33333	7.33333	4.66667	1.33333	2	0.666667	2	1.33333	2.66667	2.66667		505.5	0	0	0	0
506	2.66667	4	2	3.33333	1.33333	3.33333	2.66667	2.66667	1.33333	3.33333	3.33333	5.33333	7.33333	9.33333	2	0.666667	4	0.666667	4	2.66667	0.666667		506	0	0	0	0
506.5	0.666667	0.666667	0.666667	0.666667	1.33333	0.666667	0.666667	0	0	0	0	0	3.33333	6.66667	0	0	0.666667	0	0.666667	0.666667	0		506.5	0	0	0	0
507	2.66667	0.666667	1.33333	2	3.33333	2	2.66667	2	2.66667	2	0.666667	2.66667	5.33333	11.3333	0.666667	3.33333	0	0.666667	0.666667	3.33333	0.666667		507	0	0	0	0
507.5	3.33333	2	4	1.33333	2.66667	4.66667	4	2.66667	2.66667	4	1.33333	3.33333	7.33333	8.66667	2.66667	3.33333	3.33333	3.33333	2	3.33333	4.66667		507.5	0	0	0	0
508	2	2.66667	2.66667	0	0	2	1.33333	0	1.33333	0.666667	2	2	6	10	2.66667	2	1.33333	0.666667	1.33333	2.66667	0.666667		508	0	0	0	0
508.5	0.666667	3.33333	0	2.66667	4.66667	0	0.666667	1.33333	0	2.66667	0.666667	2.66667	6.66667	6.66667	2	0	2.66667	0	4	4.66667	0.666667		508.5	0	0	0	0
509	0	2	0	0	0	0	0	0.666667	0	1.33333	0	0	2	9.33333	0	0	0	0	0	3.33333	0		509	0	0	0	0
509.5	1.33333	2	2.66667	2	2	1.33333	2	4.66667	2	1.33333	2	0.666667	6.66667	2.66667	0.666667	0.666667	0	2.66667	2.66667	2	3.33333		509.5	0	0	0	0
510	2	2	0.666667	0	0.666667	0.666667	0.666667	2.66667	0	1.33333	2	0	6.66667	1.33333	0.666667	2	0	0	2.66667	2.66667	2		510	0	0	0	0
510.5	2.66667	2.66667	2.66667	2	4.66667	2	3.33333	3.33333	0.666667	2.66667	4.66667	4.66667	4.66667	10.6667	1.33333	1.33333	2.66667	1.33333	2.66667	2.66667	2.66667		510.5	0	0	0	0
511	0	1.33333	0	0	0	0.666667	0	0	0	0.666667	0	0.666667	3.33333	4	0.666667	0	1.33333	0	0	2.66667	0		511	0	0	0	0
511.5	1.33333	2.66667	0.666667	2	2.66667	0.666667	0.666667	2.66667	2	0.666667	2	2.66667	10	8	2	1.33333	4	0	1.33333	4.66667	0.666667		511.5	0	0	0	0
512	2.66667	0.666667	0.666667	2	2.66667	1.33333	1.33333	1.33333	0.666667	4.66667	2	1.33333	7.33333	7.33333	1.33333	0.666667	3.33333	0.666667	2	2.66667	2		512	0	0	0	0
512.5	0.666667	0.666667	0.666667	1.33333	1.33333	0	1.33333	1.33333	0.666667	2.66667	0	1.33333	3.33333	5.33333	1.33333	0	2	0.666667	0.666667	1.33333	0.666667		512.5	0	0	0	0
513	2.66667	2.66667	2.66667	1.33333	1.33333	2.66667	4	0.666667	2	2	2.66667	1.33333	4	4	1.33333	2	2	0.666667	2.66667	2	1.33333		513	0	0	0	0
513.5	0	0	0.666667	0	0.666667	0.666667	0	0	0	0.666667	0	0.666667	5.33333	6	0	0	2	0	0.666667	0.666667	2		513.5	0	0	0	0
514	0	0.666667	0	0.666667	0	0	0	0.666667	0	0	0	0.666667	3.33333	6.66667	0	0	0	0	1.33333	0.666667	0		514	0	0	0	0
514.5	0	1.33333	0	0	0	0	0	0	0	0.666667	0.666667	0	4	10.6667	0	0.666667	0	0	0	1.33333	0		514.5	0	0	0	0
515	0.666667	2	0.666667	0.666667	1.33333	0.666667	0.666667	0.666667	1.33333	0.666667	0.666667	0.666667	3.33333	2	0.666667	0	1.33333	2	1.33333	0	1.33333		515	0	0	0	0
515.5	0	0.666667	0	0	0.666667	0	0	0	0	0	0	1.33333	1.33333	1.33333	0	0	0	0	0	0.666667	0.666667		515.5	0	0	0	0
516	0	0	0	0	0	0	0	0.666667	0	0	0	0	2	3.33333	0	0	2	0	0.666667	1.33333	0.666667		516	0	0	0	0
516.5	0	0.666667	0	0	0.666667	0.666667	0	0	0.666667	0	0	0.666667	4	11.3333	0	0	0.666667	0	0.666667	2.66667	0.666667		516.5	0	0	0	0
517	0	2.66667	0	0	0	0	0	0	0	0	0	1.33333	4	9.33333	0	0	0	0	1.33333	1.33333	0.666667		517	0	0	0	0
517.5	0	0.666667	0	0.666667	0.666667	0	0	0.666667	0	0.666667	0	0	4	8	0.666667	0.666667	0	0	0	2	0		517.5	0	0	0	0
518	0	0.666667	0	0	0.666667	0	0	0.666667	0	0	0	2	2	10	0	0	0.666667	0	2	0.666667	0		518	0	0	0	0
518.5	0.666667	0.666667	0.666667	0	0.666667	0	0.666667	0.666667	0	0	0	0	4.66667	4	1.33333	0	2	0	1.33333	2.66667	0.666667		518.5	0	0	0	0
519	0	1.33333	0	0	0.666667	0	0.666667	0	0.666667	0	0	0	3.33333	7.33333	0	0	1.33333	0	0.666667	0.666667	0.666667		519	0	0	0	0
519.5	0	2.66667	0	0.666667	0.666667	0	0	0.666667	0	1.33333	0	0	2	12	0	0	1.33333	0	0	1.33333	1.33333		519.5	0	0	0	0
520	4.66667	2	1.33333	1.33333	0.666667	2.66667	2.66667	1.33333	2	0.666667	2.66667	0.666667	5.33333	7.33333	2.66667	0.666667	0.666667	0.666667	0.666667	2	3.33333		520	0	0	0	0
520.5	0	1.33333	0	0	0	0	0	0	0	0	0	0	2.66667	5.33333	0	0	1.33333	0	0	0.666667	0		520.5	0	0	0	0
521	0.666667	0	0	0	0.666667	0	0	0	0	0.666667	0	0	5.33333	4.66667	0.666667	0	0.666667	0.666667	1.33333	0	0.666667		521	0	0	0	0
521.5	0	2	0	0	2	0	0	0	0	2	0	0	12	5	0	0	3	1	2	3	1		521.5	0	0	0	0
522	0	0	0	0	1	0	0	2	1	0	0	0	1	0	1	1	2	0	2	2	1		522	0	0	0	0
522.5	1	0	1	0	0	0	0	1	0	0	1	1	2	0	0	0	1	1	2	5	0		522.5	0	0	0	0
523	1	0	1	0	1	1	0	1	0	1	0	0	2	0	0	1	3	0	1	2	0		523	0	0	0	0
523.5	0	3	0	0	2	0	0	1	0	0	0	0	0	0	0	0	1	0	0	2	0		523.5	0	0	0	0
524	1	2	1	0	3	0	0	0	0	0	0	0	2	1	0	1	0	0	2	1	0		524	0	0	0	0
524.5	1	2	0	0	0	0	0	3	0	1	0	0	0	0	0	1	1	0	2	3	0		524.5	0	0	0	0
525	0	0	0	0	1	0	0	1	0	0	0	0	1	0	1	0	0	1	2	4	0		525	0	0	0	0
525.5	0	2	0	0	0	0	1	0	0	0	0	0	1	0	0	0	1	0	3	3	3		525.5	0	0	0	0
526	0	1	0	0	1	0	0	0	0	1	0	0	3	3	0	0	2	0	0	2	0		526	0	0	0	0
526.5	2	1	0	1	2	0	0	0	0	0	0	0	2	4	1	0	0	0	1	2	2		526.5	0	0	0	0
527	0	0	0	0	1	0	0	4	0	1	0	0	3	10	1	0	1	1	0	2	3		527	0	0	0	0
527.5	1	1	0	0	0	0	0	0	0	0	0	0	4	2	0	0	0	0	3	2	0		527.5	0	0	0	0
528	0	0	0	0	2	0	0	0	1	0	0	0	6	10	0	0	1	0	1	5	2		528	0	0	0	0
528.5	1	5	0	0	0	0	0	0	0	1	0	1	9	10	0	0	0	0	1	2	0		528.5	0	0	0	0
529	2	1	1	0	0	0	0	0	0	1	1	0	3	11	0	0	1	1	1	2	0		529	0	0	0	0
529.5	0	1	0	0	2	0	1	1	0	0	0	0	7	10	1	0	1	0	0	2	0		529.5	0	0	0	0
530	0	3	0	1	0	2	1	1	0	1	0	1	0	5	1	1	1	1	2	3	3		530	0	0	0	0
530.5	1	1	1	0	0	2	0	3	1	1	0	2	2	2	2	1	3	0	3	4	1		530.5	0	0	0	0
531	0	4	0	1	0	0	0	1	0	0	0	2	5	8	1	0	0	0	1	1	1		531	0	0	0	0
531.5	1	2	0	0	0	0	0	1	1	0	0	1	4	15	1	0	0	0	0	1	0		531.5	0	0	0	0
532	1	2	0	0	1	0	0	0	0	1	1	3	4	10	0	0	1	0	1	1	0		532	0	0	0	0
532.5	0	1	0	1	0	0	0	2	0	0	0	2	4	14	0	0	0	0	0	4	0		532.5	0	0	0	0
533	0	5	0	0	1	0	1	1	0	1	0	1	7	10	1	0	3	1	1	1	0		533	0	0	0	0
533.5	0	4	0	2	1	0	0	0	0	1	0	0	2	15	2	1	0	0	1	2	0		533.5	0	0	0	0
534	0	2	0	2	0	0	0	0	0	0	0	0	5	8	0	0	0	0	1	1	0		534	0	0	0	0
534.5	0	4	0	1	2	0	0	1	0	1	0	1	5	12	0	0	2	1	1	2	1		534.5	0	0	0	0
535	1	3	3	5	4	1	2	4	2	4	2	0	12	6	2	0	5	0	4	3	5		535	0	0	0	0
535.5	3	0	1	0	0	1	0	0	0	1	0	0	7	0	0	1	1	2	1	3	3		535.5	0	0	0	0
536	4	0	1	1	1	5	5	2	1	2	2	2	7	5	3	3	0	1	1	1	2		536	0	0	0	0
536.5	0	3	0	0	2	0	0	0	0	0	1	0	5	11	0	0	2	0	0	3	1		536.5	0	0	0	0
537	0	0	0	0	0	0	0	0	0	0	0	0	5	17	0	0	2	0	1	2	1		537	0	0	0	0
537.5	0	1	0	0	1	0	0	0	0	0	0	1	7	6	1	1	0	0	0	5	3		537.5	0	0	0	0
538	0	2	2	1	1	2	3	1	1	0	3	1	2	1	0	3	1	3	1	2	3		538	0	0	0	0
538.5	3	2	2	1	1	2	2	3	3	1	3	0	4	2	2	2	1	3	3	2	5		538.5	0	0	0	0
539	5	0	4	1	1	3	3	1	2	1	1	1	1	1	2	3	0	3	3	2	5		539	0	0	0	0
539.5	1	0	0	1	2	0	0	0	0	0	0	0	1	0	0	1	0	2	3	6	0		539.5	0	0	0	0
540	1	0	0	1	1	0	0	0	0	1	0	0	0	0	0	0	0	1	2	1	2		540	0	0	0	0
540.5	0	0	0	1	0	1	0	1	1	1	0	0	0	0	1	1	0	1	2	3	1		540.5	0	0	0	0
541	2	0	2	0	2	0	0	2	0	1	0	2	0	1	1	1	2	1	2	0	0		541	0	0	0	0
541.5	3	3	1	2	6	3	2	3	0	2	1	1	6	2	1	0	3	3	1	1	4		541.5	0	0	0	0
542	0	2	0	0	4	0	0	1	0	0	0	0	6	9	0	0	3	0	0	4	0		542	0	0	0	0
542.5	1	4	0	0	2	0	0	1	0	0	0	0	5	9	0	0	1	0	2	3	0		542.5	0	0	0	0
543	0	3	0	0	0	0	0	1	0	0	0	1	5	10	0	0	2	0	1	0	1		543	0	0	0	0
543.5	0	1	0	0	0	0	0	1	0	0	0	0	4	9	0	0	3	0	1	3	0		543.5	0	0	0	0
544	0	0	0	0	1	1	1	0	0	0	0	0	3	14	0	0	1	0	1	3	0		544	0	0	0	0
544.5	0	0	0	0	1	0	0	0	0	0	0	0	3	7	0	0	0	0	0	2	0		544.5	0	0	0	0
545	0	0	2	1	2	0	1	0	1	0	1	1	6	6	0	0	0	1	1	2	1		545	0	0	0	0
545.5	1	1	0	0	0	0	0	2	1	0	0	1	4	10	0	0	1	0	4	3	3		545.5	0	0	0	0
546	1	2	0	0	0	0	0	0	0	0	0	0	6	15	0	0	1	0	0	5	0		546	0	0	0	0
546.5	0	1	0	1	0	0	0	0	0	1	1	0	10	9	1	0	3	0	0	4	1		546.5	0	0	0	0
547	0	2	1	0	0	0	0	1	0	0	0	1	1	9	0	0	1	0	0	2	1		547	0	0	0	0
547.5	0	1	0	0	1	0	1	1	0	1	0	1	10	10	0	0	2	0	3	2	0		547.5	0	0	0	0
548	0	3	0	0	1	0	0	0	0	0	0	0	3	9	0	0	0	0	4	0	0		548	0	0	0	0
548.5	0	2	0	0	0	0	0	0	0	0	0	0	3	11	0	0	2	0	2	3	0		548.5	0	0	0	0
549	1	3	1	0	1	2	1	0	2	0	2	0	3	3	1	0	1	0	3	1	2		549	0	0	0	0
549.5	0	1	1	0	1	1	0	0	1	0	1	1	2	0	0	0	0	3	1	4	1		549.5	0	0	0	0
550	0	1	0	0	1	0	0	1	0	1	0	0	0	0	0	0	3	1	2	6	1		550	0	0	0	0
550.5	2	1	1	0	1	1	0	3	0	0	1	0	1	0	1	0	1	0	4	6	0		550.5	0	0	0	0
551	0	3	0	0	0	0	0	0	0	0	0	0	2	1	0	0	0	0	1	4	0		551	0	0	0	0
551.5	0	1	0	0	1	0	0	0	0	0	0	0	0	0	0	0	0	1	1	2	1		551.5	0	0	0	0
552	0	3	0	1	1	0	0	0	0	0	0	1	2	9	2	0	1	0	1	2	0		552	0	0	0	0
552.5	1	4	0	1	2	1	0	2	0	1	0	2	8	3	0	0	0	1	0	3	1		552.5	0	0	0	0
553	0	0	0	1	2	0	1	0	0	1	0	1	4	3	3	1	1	0	3	1	2		553	0	0	0	0
553.5	0	1	0	0	0	0	0	0	0	0	0	2	6	17	2	0	1	0	0	0	1		553.5	0	0	0	0
554	0	1	0	0	2	0	0	0	0	0	0	0	3	7	0	0	2	0	0	2	0		554	0	0	0	0
554.5	1	0	0	0	0	0	0	1	0	0	0	0	4	1	0	0	1	0	2	4	0		554.5	0	0	0	0
555	1	3	1	0	0	1	2	0	1	0	1	0	1	7	1	1	2	1	2	4	0		555	0	0	0	0
555.5	0	0	1	0	1	1	0	0	0	0	0	0	2	3	0	1	2	0	2	3	2		555.5	0	0	0	0
556	1	2	1	1	1	1	1	0	3	0	2	1	6	0	1	2	1	6	1	1	1		556	0	0	0	0
556.5	1	0	0	0	0	0	0	0	0	0	0	0	1	1	1	0	2	1	0	0	1		556.5	0	0	0	0
557	0	0	0	0	1	0	0	1	0	0	1	0	2	0	0	0	0	1	1	3	0		557	0	0	0	0
557.5	1	0	1	1	1	2	1	0	1	0	1	1	2	1	0	1	2	1	0	3	2		557.5	0	0	0	0
558	1	1	1	1	0	0	1	0	1	0	0	0	0	0	0	1	1	2	1	3	3		558	0	0	0	0
558.5	1	1	0	0	0	0	1	0	0	0	0	0	0	0	0	0	0	0	1	0	1		558.5	0	0	0	0
559	0	0	0	0	3	0	0	1	0	0	0	1	1	1	0	0	0	0	1	3	1		559	0	0	0	0
559.5	0	1	0	0	2	0	0	2	0	0	0	0	0	0	0	0	1	0	3	2	0		559.5	0	0	0	0
560	0	1	0	1	0	0	0	0	0	0	0	1	0	0	0	0	0	0	2	1	1		560	0	0	0	0
560.5	0	1	0	1	1	0	0	1	0	0	1	0	2	1	1	1	1	0	1	2	1		560.5	0	0	0	0
561	0	1	0	0	0	0	2	1	0	1	1	1	6	9	1	0	4	1	1	2	1		561	0	0	0	0
561.5	0	5	0	0	0	0	0	0	0	0	0	3	8	5	0	0	0	0	1	1	1		561.5	0	0	0	0
562	0	3	0	0	1	0	0	0	0	0	0	1	6	6	0	0	2	0	0	2	0		562	0	0	0	0
562.5	0	1	0	0	0	0	0	0	0	0	0	0	0	9	0	0	1	0	0	2	0		562.5	0	0	0	0
563	0	3	0	0	0	1	0	0	0	0	0	1	7	11	1	0	3	0	0	2	1		563	0	0	0	0
563.5	0	5	0	1	3	0	0	0	0	1	0	0	4	7	0	0	2	0	0	2	2		563.5	1	1	1	1
564	0	4	0	0	2	0	0	0	0	0	1	1	6	7	1	0	0	0	2	3	0		564	0	0	0	0
564.5	0	2	0	0	2	0	0	2	0	1	0	0	5	7	1	0	2	0	2	4	0		564.5	0	0	0	0
565	0	0	0	0	1	0	0	1	0	0	0	0	3	7	0	0	1	0	1	1	0		565	1	0	0	0
565.5	1	2	0	0	2	0	0	0	0	1	0	0	0	1	0	0	0	1	2	4	0		565.5	0	0	0	0
566	3	3	0	0	1	0	0	1	0	0	0	1	1	2	1	0	1	1	1	4	1		566	0	0	0	0
566.5	0	1	0	0	2	0	0	0	0	0	0	1	0	0	1	0	3	0	2	5	0		566.5	0	1	1	2
567	0	2	0	2	1	1	0	2	1	0	1	2	1	2	4	2	1	1	3	2	0		567	0	0	0	0
567.5	0	3	0	0	1	0	0	0	0	1	0	3	3	15	0	0	1	0	2	1	0		567.5	0	0	0	0
568	0	2	0	0	0	1	0	0	0	1	0	2	2	7	0	0	2	1	2	2	1		568	0	0	0	0
568.5	0	3	0	0	0	0	0	0	0	0	0	1	4	1	0	0	1	0	1	1	3		568.5	0	0	0	0
569	0	3	0	2	2	1	1	0	0	1	1	0	2	5	1	1	2	0	0	2	0		569	0	0	0	0
569.5	1	1	0	0	1	1	2	0	0	0	0	3	3	3	0	0	0	0	0	2	0		569.5	0	0	0	0
570	0	2	0	1	3	1	0	1	0	1	1	1	0	1	0	0	2	0	1	2	1		570	0	0	0	0
570.5	0	0	0	0	0	0	0	0	0	1	0	0	0	0	0	0	0	1	2	3	1		570.5	0	0	0	0
571	1	0	1	0	1	0	2	1	2	0	2	1	8	5	2	0	0	5	9	5	2		571	0	0	0	0
571.5	1	0	0	0	0	0	0	0	1	0	0	1	6	3	3	1	0	4	2	0	3		571.5	0	0	0	0
572	1	2	0	0	0	0	0	0	0	0	0	0	1	2	0	0	1	1	1	4	0		572	0	0	0	0
572.5	1	2	0	0	4	0	0	0	0	1	1	0	3	0	0	0	0	2	0	4	2		572.5	0	0	0	0
573	0	5	1	0	0	0	0	0	0	0	0	0	0	1	1	0	2	0	0	0	0		573	0	0	0	0
573.5	0	11	0	1	1	0	0	0	0	0	0	1	0	1	0	0	2	1	1	2	1		573.5	0	0	0	0
574	0	6	0	0	2	0	0	1	0	1	0	0	0	0	1	0	2	0	1	5	1		574	0	0	0	0
574.5	0	8	0	0	1	0	0	0	0	1	0	0	1	0	0	0	3	0	0	4	0		574.5	0	0	0	0
575	0	6	0	0	1	0	0	0	0	0	0	0	0	0	0	0	3	0	2	0	2		575	0	0	0	0
575.5	0	8	0	0	0	0	0	0	0	0	0	0	1	0	0	0	2	0	0	3	1		575.5	0	0	0	0
576	1	1	0	0	1	0	0	0	0	0	0	0	1	0	0	1	1	0	2	4	0		576	0	0	0	0
576.5	1	2	0	0	1	1	0	0	0	0	0	0	1	0	0	0	3	0	0	5	0		576.5	0	0	0	0
577	0	1	0	0	1	0	0	0	1	1	0	0	4	1	1	0	5	1	3	4	2		577	0	0	0	0
577.5	2	0	2	0	1	1	1	3	0	0	0	1	4	3	1	1	0	0	1	6	1		577.5	0	0	0	0
578	0	2	0	1	0	0	0	0	0	0	0	0	5	13	0	0	0	0	1	2	0		578	0	0	0	0
578.5	0	0	0	0	0	0	0	0	0	0	0	0	1	9	1	0	1	0	0	0	0		578.5	0	0	0	0
579	0	1	0	1	0	0	0	0	0	0	0	0	2	15	0	0	0	0	1	5	0		579	0	0	0	0
579.5	1	0	0	0	0	0	0	0	0	0	0	1	2	13	0	0	1	0	0	4	0		579.5	0	0	0	0
580	0	1	0	0	0	0	0	0	0	1	0	0	2	6	0	0	2	0	1	3	1		580	0	0	0	0
580.5	0	7	0	1	0	0	0	0	0	2	0	0	4	4	1	0	3	0	1	5	1		580.5	0	0	0	0
581	0	6	0	0	0	1	1	0	0	0	0	0	0	5	0	0	0	0	1	4	1		581	0	0	0	0
581.5	2	3	0	0	1	2	0	1	0	0	1	0	2	1	0	0	0	1	2	1	1		581.5	0	0	0	0
582	0	3	1	0	0	0	1	0	1	2	1	2	4	1	0	0	3	2	1	2	0		582	0	0	0	0
582.5	1	0	0	0	0	1	0	1	1	0	0	0	1	1	0	0	1	1	0	3	0		582.5	0	0	0	0
583	0	0	0	0	0	0	0	0	0	1	1	1	6	11	1	0	0	1	0	4	1		583	0	0	0	0
583.5	0	2	0	0	0	0	0	1	0	0	0	1	6	8	0	0	0	0	1	4	1		583.5	0	0	0	0
584	0	4	0	0	0	0	0	1	0	0	0	0	6	7	0	0	0	0	1	5	0		584	2	1	1	0
584.5	1	2	0	1	1	1	0	0	0	3	0	0	6	5	0	1	3	0	2	5	2		584.5	0	2	1	0
585	3	1	0	0	1	0	0	0	0	1	0	0	3	9	0	1	2	0	0	2	0		585	0	0	0	0
585.5	0	0	0	1	0	0	0	0	0	0	0	0	2	4	0	0	0	0	1	3	0		585.5	0	0	0	0
586	0	1	0	0	0	0	0	0	0	0	0	0	1	8	1	0	3	0	0	6	0		586	0	0	0	0
586.5	1	3	1	3	1	0	0	1	0	0	0	0	4	10	0	0	1	1	0	0	0		586.5	0	0	0	0
587	0	1	0	0	3	0	0	0	0	0	0	0	6	14	0	0	0	0	1	1	2		587	0	0	0	0
587.5	0	2	0	0	0	0	0	0	0	4	0	1	7	7	0	0	1	0	1	3	0		587.5	0	0	0	0
588	1	3	0	0	0	0	0	0	0	1	0	0	5	1	0	0	4	0	0	3	1		588	0	0	0	0
588.5	0	4	0	1	1	0	0	0	0	0	0	0	5	3	0	0	0	0	0	4	0		588.5	0	0	0	0
589	0	1	1	2	3	1	0	2	0	2	1	4	8	4	2	0	1	1	3	1	5		589	0	0	0	0
589.5	0	2	0	1	0	0	0	0	0	1	0	0	6	10	0	0	3	0	2	2	1		589.5	0	0	0	0
590	0	0	0	1	0	0	0	0	0	0	1	0	6	6	0	0	0	0	3	3	2		590	0	0	0	0
590.5	0	2	0	1	0	1	0	1	0	0	0	1	4	5	0	0	1	0	1	2	0		590.5	0	0	0	0
591	0	1	0	1	1	0	0	0	0	1	0	1	4	1	0	0	1	0	5	5	0		591	0	0	0	0
591.5	2	3	0	0	1	0	0	0	0	0	0	2	1	4	0	0	0	0	3	2	1		591.5	0	0	0	0
592	1	1	0	0	0	0	0	0	0	0	1	1	0	2	0	0	0	0	0	3	0		592	0	0	0	0
592.5	2	1	0	1	2	1	0	1	0	0	1	0	3	1	1	0	0	0	1	4	0		592.5	0	0	0	0
593	0	1	0	1	2	0	0	1	0	0	1	0	1	4	0	0	5	0	1	2	0		593	0	0	0	0
593.5	0	1	0	0	0	0	0	0	0	0	0	0	0	0	0	0	1	0	2	4	2		593.5	0	0	0	0
594	0	4	0	0	0	0	0	0	0	0	0	0	0	1	0	0	0	0	0	1	0		594	0	0	0	0
594.5	2	1	1	1	1	0	1	0	1	1	2	1	2	2	1	3	0	1	1	1	1		594.5	0	0	0	0
595	0	1	0	0	0	0	0	0	0	0	0	1	1	0	0	0	0	0	0	3	1		595	0	0	0	0
595.5	0	5	0	1	2	0	0	0	0	0	1	1	1	2	1	0	4	0	2	2	0		595.5	0	0	0	0
596	0	5	0	2	2	0	0	0	0	0	0	1	1	0	2	0	1	0	1	4	0		596	0	0	0	0
596.5	0	4	0	0	1	0	0	0	0	0	0	0	2	0	0	1	2	0	2	4	0		596.5	0	0	0	0
597	0	1	0	0	0	0	0	0	0	0	0	1	0	0	0	1	1	0	3	4	1		597	0	0	0	0
597.5	2	4	0	1	1	0	0	0	0	0	0	0	0	1	0	0	3	0	0	1	2		597.5	0	0	0	0
598	0	0	0	0	0	0	0	0	0	0	0	1	1	1	0	0	1	0	1	2	0		598	0	0	0	0
598.5	0	1	0	0	0	0	0	0	0	0	0	0	0	3	0	1	0	0	1	1	0		598.5	0	0	0	0
599	1	0	0	1	0	0	0	0	0	0	0	0	3	2	0	0	0	0	2	1	2		599	0	0	0	0
599.5	2	1	0	0	0	0	0	0	0	0	0	5	5	10	0	0	0	0	4	3	0		599.5	0	0	0	0
600	0	6	0	0	1	0	0	0	0	0	0	3	9	5	1	0	1	0	0	3	2		600	0	0	0	0
600.5	0	7	0	1	0	0	0	0	0	1	0	4	7	8	1	0	1	0	0	4	0		600.5	0	0	0	0
601	0	4	0	0	2	0	0	0	0	0	1	7	4	12	1	0	2	0	1	2	1		601	0	0	0	0
601.5	0	1	0	0	0	0	0	0	0	0	0	2	5	12	0	0	0	0	0	0	0		601.5	0	0	0	0
602	1	4	0	0	0	0	0	0	0	1	1	1	6	10	0	0	1	0	0	2	2		602	0	0	0	0
602.5	0	3	0	0	1	0	0	0	0	0	0	0	2	3	0	0	1	0	1	3	0		602.5	0	0	0	0
603	0	6	0	1	0	0	0	0	0	0	0	1	2	0	2	0	0	1	0	5	0		603	0	0	0	0
603.5	0	3	0	0	3	0	0	0	0	0	0	2	2	8	0	0	2	0	3	0	2		603.5	0	0	0	0
604	0	2	1	0	1	0	0	0	0	1	1	0	3	14	0	0	0	0	1	3	0		604	0	0	0	0
604.5	0	3	0	0	5	0	1	1	0	0	2	3	8	10	2	1	0	1	1	2	2		604.5	0	0	0	0
605	0	2	0	0	0	0	0	1	0	1	0	1	5	12	0	0	0	0	2	6	0		605	0	0	0	0
605.5	1	2	0	0	1	0	0	0	0	0	0	1	3	15	0	0	0	0	1	4	1		605.5	0	0	0	0
606	1	3	0	0	1	0	0	1	0	1	0	2	5	12	0	0	0	0	1	5	2		606	0	0	0	0
606.5	0	3	0	1	1	0	0	0	0	1	0	1	7	10	0	0	1	0	0	3	1		606.5	0	0	0	0
607	1	2	0	1	2	0	0	0	0	1	0	1	4	18	2	0	3	0	1	3	1		607	0	0	0	0
607.5	0	4	0	1	1	0	0	0	0	3	0	2	8	14	0	0	3	0	0	6	0		607.5	0	0	0	0
608	0	6	0	0	0	0	0	0	0	2	0	0	4	15	0	0	2	0	1	2	0		608	0	0	0	0
608.5	2	3	0	0	1	0	0	0	0	0	0	2	7	9	1	1	1	0	0	2	1		608.5	0	0	0	0
609	0	5	0	1	3	0	0	0	0	0	1	0	5	3	1	0	2	0	0	5	0		609	0	0	0	0
609.5	2	1	0	0	0	0	0	0	0	0	1	1	1	4	0	0	0	1	0	2	1		609.5	0	0	0	0
610	0	2	0	0	4	0	0	0	1	2	0	3	2	3	1	0	4	1	1	5	1		610	0	0	0	0
610.5	0	2	0	0	0	0	0	0	0	0	1	2	2	1	0	0	1	0	2	2	1		610.5	0	0	0	0
611	0	2	0	0	1	0	0	0	0	1	0	2	0	0	0	0	2	0	2	2	1		611	0	0	0	0
611.5	1	6	0	0	2	0	0	0	0	3	0	1	0	0	0	0	1	0	4	4	2		611.5	0	0	0	0
612	1	3	0	0	0	0	0	0	0	0	0	5	3	5	0	0	0	0	0	2	0		612	0	0	0	0
612.5	1	3	0	0	0	0	0	2	0	1	1	1	1	1	1	1	0	1	2	1	2		612.5	0	0	0	0
613	2	3	0	1	2	0	0	3	0	0	4	1	7	8	1	0	1	0	3	1	0		613	0	0	0	0
613.5	2	3	0	1	1	1	0	0	0	0	2	5	6	5	1	2	1	1	1	3	0		613.5	0	0	0	0
614	0	1	0	0	1	0	0	0	0	0	0	0	3	1	0	0	1	0	5	1	2		614	0	0	0	0
614.5	2	1	0	0	1	1	0	0	0	1	0	1	1	3	0	0	0	0	2	3	0		614.5	0	0	0	0
615	0	1	0	0	4	1	0	3	0	1	2	1	6	11	1	0	3	1	4	3	2		615	0	0	0	0
615.5	1	1	0	0	1	2	0	2	0	0	0	2	5	17	0	0	2	1	0	2	0		615.5	0	0	0	0
616	1	3	0	1	7	0	0	4	0	1	1	3	12	9	0	0	1	0	3	2	1		616	0	0	0	0
616.5	0	4	0	1	3	0	1	0	0	0	0	5	13	12	1	0	2	0	4	2	0		616.5	0	0	0	0
617	1	0	0	1	2	0	0	0	0	1	0	0	10	14	0	1	2	0	0	7	1		617	0	0	0	0
617.5	0	1	0	0	10	0	0	1	0	0	0	0	10	10	0	0	3	0	1	2	0		617.5	0	0	0	0
618	0	1	0	0	3	0	0	1	0	2	0	2	9	16	0	0	4	0	0	4	1		618	0	0	0	0
618.5	0	2	1	0	0	0	0	0	0	0	0	0	4	14	1	0	2	0	0	0	0		618.5	0	0	0	0
619	0	2	0	0	1	0	0	3	0	1	0	0	8	12	0	0	0	0	3	1	0		619	0	0	0	0
619.5	1	1	0	0	0	0	1	1	0	0	0	0	1	5	0	0	1	0	1	0	2		619.5	0	0	0	0
620	0	0	0	0	0	0	0	0	0	0	0	0	1	0	0	0	1	0	1	0	1		620	0	0	0	0
620.5	0	1	0	0	1	0	0	1	0	0	0	1	0	1	0	0	0	0	2	3	1		620.5	0	0	0	0
621	0	3	0	0	0	0	0	0	1	0	0	0	0	0	1	0	0	0	1	0	0		621	0	0	0	0
621.5	0	2	1	1	2	1	1	2	0	2	1	1	1	1	1	1	2	0	5	2	1		621.5	0	0	0	0
622	0	2	0	0	1	0	0	0	0	1	0	1	4	7	1	0	3	0	0	3	0		622	0	0	0	0
622.5	0	1	0	0	1	0	0	2	0	0	0	0	0	1	0	0	0	1	2	2	0		622.5	0	0	0	0
623	1	2	0	0	0	0	0	2	0	0	0	1	6	9	2	0	1	2	1	2	0		623	0	1	0	0
623.5	0	0	0	0	0	0	0	0	0	0	0	0	6	13	0	0	0	0	2	2	0		623.5	0	0	0	0
624	0	1	0	0	2	1	0	1	0	0	0	0	6	5	0	0	2	1	1	4	2		624	0	0	0	0
624.5	0	1	0	0	1	0	0	0	0	0	0	0	2	2	0	0	0	0	2	3	1		624.5	1	1	1	0
625	4	0	1	1	1	1	2	0	1	1	1	2	6	9	2	1	2	2	1	2	1		625	1	0	1	0
625.5	0	2	0	0	2	0	0	0	0	1	0	0	3	11	0	0	0	0	0	0	1		625.5	1	2	0	0
626	0	1	0	0	1	0	0	0	0	1	0	0	3	12	0	0	0	0	0	1	0		626	0	0	0	0
626.5	0	1	0	0	1	0	0	1	0	0	1	3	6	7	2	0	2	0	2	2	1		626.5	0	0	0	0
627	0	2	0	0	2	0	0	0	0	0	0	2	5	15	0	0	3	0	0	4	0		627	0	1	0	0
627.5	0	0	0	0	0	0	0	0	0	0	0	1	5	12	0	0	3	1	0	2	2		627.5	5	3	8	4
628	0	3	0	1	0	0	1	0	0	1	1	0	3	7	1	0	0	0	1	5	1		628	0	0	0	0
628.5	0	3	0	0	1	0	0	0	0	3	0	6	0	6	0	0	1	0	0	4	0		628.5	0	0	0	0
629	0	0	0	0	1	0	0	0	0	0	1	5	3	4	0	0	0	0	1	2	0		629	0	0	0	0
629.5	0	0	0	0	1	0	0	0	0	0	0	2	3	16	1	0	0	0	3	0	0		629.5	0	0	0	0
630	0	2	0	0	0	0	0	0	0	0	1	1	4	15	1	0	2	0	1	4	0		630	0	0	0	0
630.5	2	3	0	1	2	0	0	1	0	0	1	3	3	6	0	1	0	0	0	1	3		630.5	0	0	0	0
631	0	5	0	2	2	0	1	1	0	1	0	1	8	2	1	0	0	0	0	3	1		631	0	0	0	0
631.5	0	5	1	0	2	1	0	0	2	1	4	3	9	4	1	0	0	0	1	3	1		631.5	0	0	0	5
632	0	3	0	0	0	0	0	0	0	0	0	1	4	10	1	0	0	0	1	3	2		632	0	0	0	0
632.5	0	1	0	3	2	1	0	3	1	1	0	0	5	5	0	0	1	0	3	2	1		632.5	0	0	1	0
633	0	1	0	1	0	0	0	0	1	1	0	1	6	9	1	0	0	0	2	4	3		633	0	0	0	0
633.5	0	1	0	0	2	0	0	1	0	0	0	1	5	7	0	0	1	0	1	2	1		633.5	0	0	0	0
634	2	3	1	0	0	1	1	2	0	1	1	1	5	4	1	0	0	0	0	2	0		634	0	0	0	1
634.5	0	0	0	1	0	0	0	0	0	0	0	0	5	2	0	0	4	0	2	1	1		634.5	0	0	0	0
635	2	2	0	0	0	1	0	0	0	0	0	1	2	4	0	0	2	0	1	2	0		635	0	0	0	0
635.5	0	2	0	0	0	0	0	0	0	0	0	0	1	1	0	0	2	0	1	0	2		635.5	0	0	0	0
636	1	4	2	1	4	1	0	3	0	3	1	2	2	0	4	2	3	1	1	2	4		636	0	0	0	1
636.5	0	4	0	0	1	0	0	0	0	0	0	2	11	6	0	0	2	0	1	2	0		636.5	0	0	0	0
637	0	2	0	1	0	1	0	0	0	0	0	1	5	7	1	0	0	0	2	1	1		637	0	0	0	0
637.5	1	3	0	2	1	1	1	2	0	1	1	0	3	3	2	2	0	1	1	3	2		637.5	0	0	0	0
638	1	4	1	1	3	0	0	0	0	1	1	0	3	2	1	0	2	1	1	5	2		638	0	0	0	0
638.5	0	0	0	1	2	0	0	2	0	1	1	2	0	2	1	0	2	0	0	3	1		638.5	0	0	0	0
639	1	5	0	2	2	0	1	1	1	3	1	0	2	4	0	0	0	1	0	4	3		639	0	0	0	0
639.5	0	3	0	1	3	0	0	0	0	1	0	0	1	1	0	1	0	0	1	3	2		639.5	0	0	0	0
640	0	1	0	1	2	0	0	3	0	0	0	1	0	0	0	1	0	0	0	2	2		640	0	0	0	0
640.5	0	3	1	0	3	3	1	0	1	2	1	2	4	1	0	1	1	1	2	2	0		640.5	0	0	0	0
641	0	1	1	2	5	1	1	1	0	2	0	0	5	2	0	1	0	0	2	2	1		641	0	0	0	0
641.5	0	3	0	1	5	0	0	1	1	1	1	2	4	10	0	0	3	0	0	4	0		641.5	0	0	0	0
642	1	3	0	0	2	0	0	0	0	1	0	5	3	11	0	0	2	0	0	3	0		642	0	0	0	0
642.5	0	4	0	0	0	0	0	0	0	1	0	0	6	10	0	0	1	0	1	2	0		642.5	0	0	0	0
643	0	1	0	0	1	0	0	0	0	0	0	2	3	12	0	0	0	0	2	3	0		643	0	0	0	0
643.5	0	0	0	0	1	0	0	0	0	0	0	0	6	7	0	0	2	0	0	1	0		643.5	0	0	0	0
644	0	2	0	0	1	0	0	1	0	0	0	1	4	6	0	0	0	0	1	2	0		644	0	0	0	0
644.5	0	3	0	0	1	0	0	0	0	0	0	4	5	8	0	0	0	0	1	6	0		644.5	0	0	0	0
645	0	1	0	0	6	0	0	1	0	0	0	1	6	3	0	0	0	2	4	1	2		645	0	0	0	0
645.5	0	0	0	0	3	0	0	2	0	0	0	1	3	17	0	0	0	1	3	2	0		645.5	0	0	0	0
646	1	2	0	0	1	0	0	0	1	0	0	0	9	14	0	0	1	0	3	4	2		646	0	0	0	0
646.5	0	1	0	0	7	0	0	2	0	0	0	4	8	5	0	0	1	0	2	3	0		646.5	0	0	0	0
647	0	1	1	0	3	0	0	0	0	1	1	1	7	2	1	1	3	0	0	4	1		647	0	0	0	0
647.5	1	3	0	1	1	0	0	1	0	1	0	1	2	5	0	0	0	0	1	4	0		647.5	0	0	0	0
648	0	2	1	1	1	0	0	1	0	1	0	1	4	3	1	0	2	0	4	2	0		648	0	0	0	1
648.5	0	3	0	0	2	0	0	1	0	1	0	0	6	8	0	0	0	0	3	1	2		648.5	0	0	0	0
649	1	1	0	1	0	0	0	1	0	0	0	0	4	14	0	0	1	0	1	2	0		649	0	0	0	0
649.5	0	2	0	0	1	0	0	0	0	0	0	2	5	13	1	0	2	1	0	2	0		649.5	0	0	0	0
650	0	4	0	0	1	0	0	0	0	0	1	3	3	14	0	0	1	0	2	0	0		650	2	1	1	3
650.5	0	4	0	0	4	0	0	2	0	0	1	2	7	8	0	0	2	1	2	2	0		650.5	0	0	0	0
651	0	0	1	0	6	0	0	0	0	0	0	1	9	5	0	0	1	0	3	2	4		651	0	0	0	0
651.5	0	1	0	0	8	1	0	1	0	0	2	0	4	3	1	1	2	3	3	5	0		651.5	0	0	0	0
652	1	0	0	0	5	0	1	2	0	1	1	0	1	0	0	0	1	2	1	2	1		652	0	0	0	0
652.5	1	3	0	2	2	0	0	4	0	0	0	1	2	1	0	0	1	1	1	3	0		652.5	0	0	0	0
653	2	2	2	0	0	2	1	0	0	1	2	0	3	1	1	0	0	0	2	1	3		653	0	0	0	0
653.5	1	1	0	0	0	0	0	0	0	0	0	0	3	0	0	0	2	0	2	8	0		653.5	0	0	0	0
654	1.33333	2.66667	0.666667	4.66667	1.33333	0.666667	0.666667	3.33333	0.666667	2	0.666667	3.33333	6	2	2	0.666667	3.33333	0.666667	3.33333	2.66667	2.66667		654	0	0	0	0
654.5	4	0	0.666667	1.33333	1.33333	2	0.666667	1.33333	1.33333	0.666667	1.33333	0.666667	0	2	0	1.33333	0	1.33333	0.666667	1.33333	1.33333		654.5	0	0	0	0
655	0.666667	1.33333	0	0	1.33333	0	0	0.666667	0	0	0.666667	0	1.33333	0	0	0	0.666667	0	4	2.66667	0		655	0	0	0	0
655.5	0.666667	2	0	0.666667	1.33333	0	0	0.666667	0.666667	0	0	0	0	0	0	0	0.666667	0.666667	3.33333	2.66667	0.666667		655.5	0	0	0	0
656	0.666667	2	0	2	2	0	0	0	0	0.666667	0.666667	2	1.33333	1.33333	0	0	0.666667	0.666667	1.33333	0	1.33333		656	0	0	0	0
656.5	2	0	0.666667	0.666667	0.666667	0	1.33333	1.33333	0	0	1.33333	0	1.33333	0.666667	0	0.666667	0.666667	1.33333	1.33333	2.66667	1.33333		656.5	0	0	0	0
657	0	1.33333	0	1.33333	0	0	1.33333	0.666667	0	2.66667	0	2.66667	2.66667	0.666667	0.666667	0	0.666667	0	0.666667	2	1.33333		657	0	0	0	0
657.5	0.666667	2	0	0	0	0	0	0	0	0	0	0	0	0	1.33333	0	0	0	1.33333	1.33333	0		657.5	0	0	0	0
658	0	0.666667	0.666667	0	1.33333	0	0	0	0	0.666667	0	0	0	0.666667	0	0	0.666667	0	1.33333	2.66667	0.666667		658	0	0	0	0
658.5	0	0	0	1.33333	0.666667	0	0	0	0.666667	2.66667	0	0	0.666667	0	1.33333	0	0	1.33333	3.33333	3.33333	1.33333		658.5	0	0	0	0
659	0.666667	0.666667	0	0	1.33333	0	0	0	0	0.666667	0.666667	0	0	0.666667	0.666667	0	0.666667	0	1.33333	1.33333	0.666667		659	0	0	0	0
659.5	0.666667	1.33333	0	3.33333	2	0	0.666667	3.33333	0	2	0.666667	0.666667	1.33333	1.33333	0.666667	0.666667	0	1.33333	1.33333	0.666667	2.66667		659.5	0	0	0	0
660	0	0.666667	0	0.666667	0.666667	0	0.666667	0	0	0.666667	0	0	0	0	0.666667	0	1.33333	0	0.666667	3.33333	0		660	0	0	0	0
660.5	1.33333	1.33333	0	0.666667	4	0	0	0	0	2	0	0	0.666667	0	0	0	3.33333	0	1.33333	3.33333	0.666667		660.5	0	0	0	0
661	2	1.33333	0.666667	2.66667	1.33333	2	2	0	1.33333	0.666667	0.666667	0.666667	0.666667	0	0	2	2	3.33333	0.666667	2.66667	3.33333		661	0	0	0	0
661.5	0	0.666667	1.33333	0.666667	2.66667	0.666667	0.666667	0.666667	0	2.66667	0	0	4	0	0.666667	1.33333	2	0	2.66667	0.666667	1.33333		661.5	0	0	0	0
662	4.66667	4	1.33333	2.66667	3.33333	4	1.33333	6	0.666667	5.33333	2.66667	4	4	4	4	2.66667	2.66667	3.33333	2	2.66667	5.33333		662	0	0	0	0
662.5	2	1.33333	1.33333	2.66667	2	2.66667	2	1.33333	1.33333	0.666667	1.33333	1.33333	1.33333	0.666667	1.33333	0	2.66667	1.33333	1.33333	1.33333	3.33333		662.5	0	0	0	0
663	6.66667	4	5.33333	4	3.33333	4.66667	4.66667	6.66667	4.66667	4	4	2.66667	8	1.33333	1.33333	5.33333	0	4.66667	3.33333	2	6		663	0	0	0	0
663.5	3.33333	1.33333	2	1.33333	1.33333	4	1.33333	1.33333	2	2	4	0.666667	5.33333	2	1.33333	2.66667	2	2	1.33333	3.33333	4		663.5	0	0	0	0
664	2	0.666667	2.66667	0.666667	0.666667	2.66667	2	0.666667	2	0	1.33333	0	1.33333	1.33333	0	0.666667	2	0.666667	0.666667	2.66667	4		664	0	0	0	0
664.5	1.33333	1.33333	0.666667	0	0.666667	0.666667	0	0	0.666667	0	0	0	0.666667	0.666667	1.33333	0	0.666667	0.666667	0	2.66667	0.666667		664.5	0	0	0	0
665	1.33333	1.33333	0.666667	0.666667	0.666667	0.666667	2.66667	1.33333	0.666667	2	1.33333	2.66667	0.666667	2	2.66667	0.666667	1.33333	0.666667	0.666667	1.33333	1.33333		665	0	0	0	0
665.5	4	4	3.33333	4.66667	4	2	2.66667	2.66667	5.33333	0.666667	5.33333	1.33333	8	1.33333	1.33333	2.66667	1.33333	1.33333	3.33333	4	3.33333		665.5	0	0	0	0
666	5.33333	1.33333	5.33333	1.33333	3.33333	3.33333	4	2	2.66667	3.33333	4	2.66667	2.66667	0.666667	2	2.66667	2.66667	4.66667	1.33333	2	6		666	0	0	0	0
666.5	4.66667	1.33333	1.33333	4	2.66667	1.33333	4	2.66667	2.66667	2	3.33333	1.33333	4	1.33333	4	1.33333	4	4.66667	6	4	4		666.5	0	0	0	0
667	4	6.66667	2.66667	6.66667	3.33333	4.66667	4	5.33333	2.66667	5.33333	5.33333	2.66667	7.33333	1.33333	4.66667	4	2	2.66667	3.33333	2.66667	4		667	0	0	0	0
667.5	2.66667	4	4	4.66667	4	3.33333	4	4.66667	4.66667	4.66667	4	5.33333	7.33333	2.66667	4.66667	4.66667	5.33333	4	2.66667	3.33333	6		667.5	0	0	0	0
668	6	2.66667	2	4.66667	5.33333	2	3.33333	4	3.33333	3.33333	6	2	8	0	2	2	2	2	2	1.33333	5.33333		668	0	0	0	0
668.5	0.666667	2	1.33333	3.33333	6	2	2.66667	3.33333	2	0	1.33333	3.33333	5.33333	0.666667	1.33333	2.66667	0.666667	2.66667	4	1.33333	4		668.5	0	0	0	0
669	2	2.66667	2	2	6	1.33333	2	2.66667	1.33333	2.66667	2.66667	3.33333	5.33333	2.66667	3.33333	2	2	1.33333	3.33333	2	2		669	0	0	0	0
669.5	1.33333	4	2	3.33333	4	2.66667	1.33333	5.33333	2	3.33333	5.33333	3.33333	6.66667	2	4.66667	2.66667	4.66667	4.66667	2.66667	3.33333	8		669.5	0	0	0	0
670	0	4	0	0	0.666667	0.666667	1.33333	0.666667	0.666667	1.33333	0.666667	2.66667	4.66667	2.66667	1.33333	0	2	1.33333	0.666667	3.33333	0		670	0	0	0	0
670.5	3.33333	2	2	0.666667	2.66667	3.33333	2	0.666667	2	2	2.66667	2.66667	4	2.66667	2	1.33333	3.33333	2.66667	4	2	4		670.5	0	0	0	0
671	2	1.33333	2.66667	2.66667	4	2	3.33333	1.33333	2	3.33333	4	2	6.66667	2	2	2	4	2	2.66667	1.33333	2		671	0	0	0	0
671.5	2	1.33333	0.666667	2	3.33333	3.33333	3.33333	4	2	4.66667	2.66667	4	6.66667	0.666667	3.33333	4.66667	2	2.66667	4	2	5.33333		671.5	0	0	0	0
672	4	4	3.33333	4.66667	2	4.66667	2	4	2	2.66667	2.66667	2.66667	3.33333	2.66667	3.33333	1.33333	1.33333	1.33333	3.33333	3.33333	3.33333		672	0	1	0	0
672.5	4.66667	3.33333	4	3.33333	3.33333	4.66667	4.66667	3.33333	6.66667	0.666667	4	0	6	3.33333	2.66667	2.66667	2	3.33333	0.666667	1.33333	4		672.5	0	0	0	0
673	1.33333	4	1.33333	2	3.33333	2	0	1.33333	0	3.33333	2.66667	0.666667	4.66667	0.666667	3.33333	0.666667	2.66667	0.666667	4	2	3.33333		673	0	0	0	0
673.5	0.666667	1.33333	0.666667	4	2.66667	2	2	2	2	0.666667	2	1.33333	6.66667	6.66667	0.666667	1.33333	2	0.666667	2.66667	2	2		673.5	0	0	0	0
674	2.66667	0	2.66667	2	2	3.33333	3.33333	2.66667	2	2.66667	3.33333	1.33333	8.66667	6.66667	1.33333	1.33333	0.666667	2.66667	2	2	1.33333		674	0	0	0	0
674.5	0.666667	4	0.666667	0	0.666667	0.666667	0.666667	1.33333	0.666667	0.666667	2	0.666667	3.33333	7.33333	0.666667	0.666667	2.66667	0.666667	1.33333	0.666667	0		674.5	0	0	0	0
675	1.33333	1.33333	2	0.666667	4.66667	1.33333	1.33333	3.33333	2	2	1.33333	6	9.33333	5.33333	3.33333	2	3.33333	0.666667	2	2	1.33333		675	0	0	0	0
675.5	2.66667	1.33333	4	1.33333	3.33333	2.66667	2	3.33333	2.66667	2.66667	3.33333	1.33333	5.33333	8	2.66667	2.66667	2.66667	0.666667	3.33333	2	2.66667		675.5	0	0	0	0
676	1.33333	2	1.33333	2	1.33333	2.66667	2	1.33333	0.666667	2.66667	1.33333	1.33333	3.33333	3.33333	2	0.666667	1.33333	0.666667	2	0.666667	3.33333		676	0	0	0	0
676.5	0	2.66667	0.666667	1.33333	2	0	0	2	0	0	0.666667	0.666667	2	1.33333	0.666667	2	1.33333	0.666667	0.666667	2	2		676.5	0	0	0	0
677	2	4	2	0.666667	1.33333	2	1.33333	1.33333	0.666667	0	0.666667	0.666667	3.33333	0.666667	1.33333	0	2	0	0.666667	2	2.66667		677	0	0	0	0
677.5	0	2	0	0.666667	1.33333	0	0	0	0	0	0	0	0.666667	0.666667	1.33333	0	0.666667	0	0.666667	1.33333	0		677.5	0	0	0	0
678	0	3.33333	1.33333	2	0.666667	0.666667	3.33333	1.33333	2	0.666667	3.33333	1.33333	8.66667	3.33333	1.33333	2	1.33333	2	1.33333	2.66667	1.33333		678	0	0	0	0
678.5	0.666667	2	1.33333	0	2	0	0	1.33333	0.666667	0	0	2	6	9.33333	1.33333	0.666667	0.666667	0	0.666667	2	0		678.5	0	0	0	0
679	0	2	0	0	0	0	0	0	0	0	0	0	2.66667	7.33333	0	0	2.66667	0	1.33333	1.33333	0		679	0	0	0	0
679.5	3.33333	2	4	3.33333	4	2.66667	4.66667	4	3.33333	4	2.66667	2	10	7.33333	2	3.33333	3.33333	2.66667	0	2.66667	2.66667		679.5	0	0	0	0
680	0.666667	2.66667	1.33333	1.33333	0.666667	2	2	1.33333	0.666667	1.33333	0.666667	1.33333	4	0.666667	1.33333	0.666667	2	0.666667	0.666667	0	2		680	0	0	0	0
680.5	2.66667	2	2	2.66667	2	0.666667	0.666667	4	0.666667	3.33333	1.33333	2	6.66667	8	2	0.666667	2.66667	2	0.666667	0.666667	2		680.5	0	0	0	0
681	0.666667	1.33333	0.666667	1.33333	2	0.666667	0	2.66667	1.33333	0	1.33333	2	8	4.66667	0	0	0.666667	0	2.66667	0.666667	0		681	0	0	0	0
681.5	1.33333	2	2	0	0	2.66667	2	0	2	2	1.33333	2	8	8	1.33333	1.33333	3.33333	1.33333	2	3.33333	2.66667		681.5	0	0	0	0
682	4.66667	2	2.66667	4	4	3.33333	3.33333	4.66667	2.66667	3.33333	3.33333	2	12.6667	8	2.66667	2.66667	0.666667	1.33333	2.66667	4	3.33333		682	0	0	0	0
682.5	3.33333	3.33333	0.666667	1.33333	4	2	0	1.33333	0	2	1.33333	3.33333	8.66667	10	2.66667	0.666667	3.33333	2.66667	4	4	2.66667		682.5	0	0	0	0
683	2	4.66667	0	4	4	0.666667	2.66667	2	1.33333	2	3.33333	2	10.6667	8.66667	2.66667	0.666667	3.33333	2	1.33333	2	3.33333		683	0	0	0	0
683.5	2	4	1	1	2	0	1	1	0	2	2	1	8	15	2	0	4	0	1	2	1		683.5	0	0	0	0
684	1	2	0	3	1	0	0	1	0	0	0	0	13	8	2	1	2	2	2	1	1		684	0	0	0	0
684.5	0	3	1	1	3	0	1	1	0	2	1	2	7	7	3	0	3	1	3	5	0		684.5	0	0	0	0
685	2	3	0	1	4	1	1	1	0	1	0	1	11	11	0	1	2	0	1	3	1		685	0	0	0	0
685.5	1	4	0	0	0	0	0	2	0	0	0	2	4	11	0	1	1	0	0	4	0		685.5	0	0	0	0
686	0	9	0	0	0	0	0	0	0	0	0	2	8	12	1	0	2	0	2	2	0		686	0	0	0	0
686.5	0	6	0	0	2	0	0	0	0	0	1	3	7	8	0	0	1	0	1	0	0		686.5	0	0	0	0
687	1	0	1	2	3	3	1	1	1	0	3	0	9	4	2	0	1	0	3	3	2		687	0	0	0	0
687.5	4	6	3	1	3	2	2	2	2	1	1	1	6	6	1	3	1	0	3	5	3		687.5	0	0	0	0
688	1	2	0	2	1	0	0	0	1	1	2	1	9	5	0	0	1	0	2	4	2		688	0	0	0	0
688.5	0	3	0	0	4	0	0	2	0	1	0	0	7	4	0	1	2	0	2	1	1		688.5	0	0	0	0
689	0	4	0	0	1	0	0	0	0	0	0	0	8	13	0	0	1	0	1	3	1		689	0	0	0	0
689.5	0	3	0	1	0	0	0	0	0	0	0	3	4	14	1	0	0	0	1	2	0		689.5	0	0	0	0
690	0	3	0	1	1	0	0	0	0	0	0	2	7	12	1	0	2	0	1	2	0		690	0	0	0	0
690.5	0	6	0	2	4	0	0	0	0	1	2	4	10	10	0	1	0	1	4	4	1		690.5	0	0	0	0
691	1	5	0	1	0	0	0	0	0	0	0	1	5	14	1	0	0	0	0	1	0		691	0	0	0	0
691.5	0	1	0	1	0	0	0	0	0	0	0	2	2	15	1	0	0	0	0	1	0		691.5	0	0	0	0
692	3	7	0	1	1	0	0	0	0	0	1	1	7	15	2	0	0	0	1	1	1		692	0	0	0	0
692.5	2	9	0	0	1	0	0	0	0	0	1	2	4	20	0	0	0	0	0	1	0		692.5	0	0	0	0
693	1	9	1	0	1	0	0	0	0	1	1	1	4	18	2	0	1	0	1	7	0		693	0	0	0	0
693.5	0	2	0	0	1	0	0	2	0	0	0	1	2	16	0	0	1	0	1	4	2		693.5	0	0	0	0
694	0	2	0	1	3	0	0	1	0	0	0	1	6	15	1	0	1	0	2	2	0		694	0	0	0	0
694.5	1	8	0	1	2	0	0	1	1	0	0	5	8	14	1	0	1	0	4	4	0		694.5	0	0	0	0
695	1	5	1	1	0	1	0	0	0	1	0	2	6	14	1	0	2	0	2	5	0		695	0	0	0	0
695.5	1	7	0	1	1	1	0	0	1	0	0	2	6	14	2	1	2	1	0	4	2		695.5	0	0	0	0
696	1	8	0	0	1	0	0	0	0	0	0	1	3	15	2	0	0	0	0	3	1		696	0	0	0	0
696.5	0	2	0	0	2	1	0	0	0	0	1	5	5	10	0	0	1	0	0	4	0		696.5	0	0	0	0
697	3	5	0	5	4	3	1	0	2	0	1	1	8	14	2	1	3	3	0	0	2		697	0	0	0	0
697.5	14	3	6	2	7	3	1	0	1	2	5	1	39	12	0	0	0	1	1	3	2		697.5	0	0	0	0
698	3	9	4	0	6	1	0	0	1	0	0	3	13	16	0	0	0	1	4	0	3		698	0	0	0	0
698.5	1	1	0	1	4	0	0	1	0	0	1	1	6	8	0	0	0	0	1	6	0		698.5	0	0	0	0
699	0	0	0	0	1	0	0	1	0	0	0	1	1	1	0	0	0	0	2	0	0		699	0	0	0	0
699.5	1	1	1	2	0	1	1	0	1	1	1	1	7	5	0	0	0	0	2	1	1		699.5	0	0	0	0
700	0	0	0	1	1	0	0	0	0	0	1	3	5	8	1	0	0	0	1	3	0		700	0	0	0	0
700.5	0	1	0	0	1	0	0	1	0	0	1	4	5	10	1	0	0	0	1	3	0		700.5	0	0	0	0
701	0	2	0	2	0	0	0	0	0	1	0	0	7	10	2	0	0	0	0	3	0		701	0	0	0	0
701.5	1	0	0	0	2	0	0	1	1	0	1	1	8	8	0	0	0	1	1	2	1		701.5	0	0	0	0
702	0	1	0	0	2	0	0	0	0	0	0	0	6	9	2	0	0	0	4	1	0		702	0	0	0	0
702.5	0	1	1	0	1	0	1	1	0	0	1	1	6	12	2	0	0	0	3	2	0		702.5	0	0	0	0
703	0	1	0	0	1	0	0	0	0	0	0	0	2	3	1	0	0	0	1	4	0		703	0	0	0	0
703.5	0	0	0	1	3	0	0	0	0	0	0	0	0	1	1	0	0	0	1	3	1		703.5	0	0	0	0
704	1	2	0	0	2	0	2	1	0	1	1	3	3	4	1	1	2	0	3	2	3		704	0	0	0	0
704.5	2	10	1	2	4	2	6	2	2	2	6	1	6	9	4	3	5	2	4	1	5		704.5	0	0	0	0
705	1	3	0	1	1	0	1	2	0	0	2	1	3	2	1	0	2	2	4	4	1		705	0	0	0	0
705.5	0	1	0	0	0	0	0	1	0	0	0	0	0	1	1	0	1	0	0	1	1		705.5	0	0	0	0
706	0	1	0	0	1	0	0	1	0	0	1	1	0	1	0	1	0	0	0	1	1		706	0	0	0	0
706.5	0	3	0	0	0	0	0	0	0	0	0	0	1	1	1	0	0	1	0	2	0		706.5	0	0	0	0
707	0	2	0	0	1	0	0	1	0	0	0	0	4	9	0	0	2	0	0	3	0		707	0	0	0	0
707.5	3	1	0	1	1	0	0	1	0	0	0	1	2	1	0	1	1	1	1	1	3		707.5	0	0	0	0
708	0	1	0	0	1	1	0	0	0	0	0	0	0	0	0	0	0	0	2	2	0		708	0	0	0	0
708.5	0	0	0	0	1	2	0	2	1	0	2	0	2	0	0	0	1	0	2	4	0		708.5	0	0	0	0
709	0	1	0	0	0	0	0	0	0	1	1	2	3	4	0	0	0	0	0	2	1		709	0	0	0	0
709.5	0	0	0	1	1	0	0	0	0	0	0	0	6	8	1	0	3	0	0	3	0		709.5	0	0	0	0
710	0	1	0	0	4	0	0	0	0	0	0	6	9	12	0	0	1	0	2	3	0		710	0	0	0	0
710.5	3	2	2	3	4	2	1	2	2	2	3	1	6	8	3	1	1	2	3	4	1		710.5	0	0	0	0
711	0	4	0	0	3	0	0	1	0	0	0	1	0	0	0	0	1	0	3	5	1		711	0	0	0	0
711.5	1	2	0	0	4	2	3	1	2	2	1	1	5	2	2	0	2	1	2	1	1		711.5	0	0	0	0
712	0	0	0	0	1	0	1	0	0	0	1	1	6	1	0	0	1	0	2	1	0		712	0	0	0	0
712.5	0	2	0	1	5	1	0	1	0	0	2	3	7	12	2	1	1	1	2	4	0		712.5	0	0	0	0
713	0	1	0	0	5	0	0	0	0	0	0	5	4	4	0	1	1	0	2	1	0		713	0	0	0	0
713.5	1	2	2	0	1	2	2	1	1	1	1	3	5	4	1	1	2	3	2	5	3		713.5	0	0	0	0
714	0	2	0	0	1	0	0	3	0	0	0	0	5	10	0	1	0	0	1	2	0		714	0	0	0	0
714.5	0	3	0	1	2	0	0	1	0	2	0	0	10	15	1	0	1	0	0	8	1		714.5	0	0	0	0
715	1	0	0	2	0	0	0	0	0	0	0	0	2	3	3	0	1	0	0	4	1		715	0	0	0	0
715.5	0	0	0	1	2	0	0	1	0	0	0	3	2	1	0	0	0	0	0	2	0		715.5	0	0	0	0
716	0	1	1	0	0	0	0	0	1	0	0	0	4	1	1	0	0	0	0	0	2		716	0	0	0	0
716.5	1	0	1	0	1	1	0	1	1	0	0	0	0	2	2	0	1	0	2	6	1		716.5	0	0	0	0
717	0	0	0	0	0	0	0	0	0	1	1	1	6	3	1	0	0	0	3	0	0		717	0	0	0	0
717.5	0	3	0	1	2	0	0	1	0	0	0	0	1	1	1	0	1	1	2	5	1		717.5	0	0	0	0
718	0	1	0	0	4	0	0	1	0	0	0	0	4	2	0	0	1	0	5	1	1		718	0	0	0	0
718.5	2	1	1	1	2	2	2	1	1	2	2	1	3	4	2	2	2	0	3	1	3		718.5	0	0	0	0
719	0	0	0	0	2	0	0	2	0	0	0	1	2	2	0	0	2	1	3	3	0		719	0	0	0	0
719.5	0	1	0	0	1	0	0	0	0	1	0	2	3	1	1	0	1	0	5	4	2		719.5	0	0	0	0
720	1	1	0	0	4	0	0	0	0	1	1	1	0	2	1	0	2	0	3	3	4		720	0	0	0	0
720.5	1	3	2	1	2	3	1	1	1	2	2	0	4	1	1	2	3	1	4	5	5		720.5	0	0	0	0
721	0	2	0	0	2	0	0	1	0	0	0	1	4	1	0	0	2	0	2	3	2		721	0	0	0	0
721.5	0	2	0	0	2	0	1	0	0	0	0	1	3	0	0	0	1	1	1	1	1		721.5	0	0	0	0
722	0	0	1	0	2	0	0	2	0	0	0	0	3	2	1	0	1	0	1	3	2		722	0	0	0	0
722.5	0	0	0	0	0	1	0	0	0	0	0	0	3	2	0	0	1	1	1	0	1		722.5	0	0	0	0
723	0	1	0	1	0	0	0	0	0	0	0	0	2	0	0	0	0	0	1	6	0		723	0	0	0	0
723.5	1	3	1	4	2	1	1	2	1	3	4	4	5	7	2	3	2	2	3	3	4		723.5	0	0	0	0
724	0	0	0	0	2	0	0	0	0	0	0	0	3	12	0	0	0	0	2	1	0		724	0	0	0	0
724.5	0	3	0	0	5	0	0	1	0	0	0	0	1	0	0	0	3	2	3	1	1		724.5	0	0	0	0
725	0	2	1	0	1	0	0	2	0	0	0	0	2	1	0	0	0	0	2	2	2		725	0	0	0	0
725.5	0	4	0	3	1	1	0	2	1	3	1	1	2	3	1	1	2	2	2	4	2		725.5	0	0	0	0
726	0	1	0	0	1	0	0	0	0	0	0	1	2	10	0	0	0	0	0	1	0		726	0	0	0	0
726.5	0	2	0	2	1	0	1	0	0	1	0	2	7	13	0	0	0	0	0	3	0		726.5	0	0	0	0
727	0	1	0	0	0	0	0	2	0	0	0	0	7	10	0	0	1	0	0	2	0		727	0	0	0	0
727.5	0	2	0	0	0	0	0	0	0	0	1	0	3	11	1	0	1	0	0	3	0		727.5	0	0	0	0
728	0	0	0	1	0	0	0	0	0	1	0	0	0	2	1	0	0	0	2	2	0		728	0	0	0	0
728.5	0	1	0	0	3	0	0	0	0	0	0	0	0	0	1	0	1	0	2	4	0		728.5	0	0	0	0
729	0	0	1	0	0	1	1	0	1	0	1	0	2	0	0	1	1	0	0	4	0		729	0	0	0	0
729.5	0	2	0	0	2	0	0	1	0	1	0	2	0	0	2	2	4	0	2	2	0		729.5	0	0	0	0
730	1	3	0	1	2	0	0	0	0	0	1	1	1	0	0	1	3	0	1	2	3		730	0	0	0	0
730.5	3	5	0	9	5	2	0	7	1	4	2	4	3	4	3	4	2	3	4	3	5		730.5	0	0	0	0
731	0	0	0	0	0	0	0	2	1	0	0	1	0	1	0	0	2	0	2	3	1		731	0	0	0	0
731.5	0	2	0	1	0	3	3	2	1	1	0	4	4	3	2	0	3	0	0	3	1		731.5	0	0	0	0
732	0	2	0	0	0	0	0	1	0	0	1	0	1	0	0	0	1	0	1	2	2		732	0	0	0	0
732.5	13	6	12	3	4	13	14	2	6	8	12	6	12	2	8	8	4	7	5	2	16		732.5	0	0	0	0
733	9	8	9	10	10	9	11	8	10	8	14	8	9	9	9	12	6	9	7	8	8		733	0	0	0	0
733.5	1	3	0	0	2	0	0	0	0	0	0	6	1	1	1	0	5	0	2	4	1		733.5	0	0	0	0
734	4	3	2	4	5	4	5	1	1	4	1	2	5	1	3	1	3	2	0	2	4		734	0	0	0	0
734.5	6	0	5	0	1	3	4	2	1	0	1	0	4	3	2	5	0	2	0	2	4		734.5	0	0	0	0
735	1	1	1	0	1	1	1	1	1	0	2	1	3	0	0	1	0	1	0	4	1		735	0	0	0	0
735.5	0	0	0	0	1	0	0	0	0	0	0	0	0	0	0	0	2	0	1	2	0		735.5	0	0	0	0
736	0	3	0	1	0	0	0	0	0	0	0	0	0	0	0	0	0	0	1	1	0		736	0	0	0	0
736.5	0	2	0	0	0	0	0	0	0	0	0	0	0	0	0	0	0	0	2	3	0		736.5	0	0	0	0
737	0	0	0	1	0	0	0	0	0	0	0	0	0	0	1	1	2	0	2	0	1		737	0	0	0	0
737.5	1	1	0	0	4	0	0	3	0	0	1	0	4	1	0	1	0	1	1	5	4		737.5	0	0	0	0
738	0	1	0	0	3	0	0	1	0	0	0	0	0	0	0	0	1	1	4	2	1		738	0	0	0	0
738.5	0	2	0	1	0	0	0	1	0	0	1	2	1	3	0	0	0	0	0	2	0		738.5	0	0	0	0
739	0	2	0	0	2	1	0	1	0	0	0	4	1	6	0	0	2	0	1	4	0		739	0	0	0	0
739.5	0	0	0	0	2	0	0	0	0	0	0	0	6	7	0	0	1	0	2	3	1		739.5	0	0	0	0
740	0	1	0	1	0	0	0	1	0	1	0	0	4	13	1	0	1	0	0	6	0		740	0	0	0	0
740.5	0	2	0	0	0	0	1	0	1	0	1	2	6	10	0	0	2	0	0	3	2		740.5	0	0	0	0
741	0	3	0	0	4	0	0	0	0	0	0	0	8	7	0	0	1	0	0	3	0		741	0	0	0	0
741.5	0	1	0	1	3	0	0	0	0	0	0	0	6	8	0	0	2	0	2	4	0		741.5	0	0	0	0
742	0	1	0	0	2	0	0	0	0	0	0	1	3	5	1	0	3	0	1	3	0		742	0	0	0	0
742.5	0	1	0	0	3	0	0	0	0	0	0	1	3	17	0	0	1	0	2	5	0		742.5	0	0	0	0
743	0	0	0	1	1	0	0	0	0	0	0	1	5	15	1	0	1	0	2	3	0		743	0	0	0	0
743.5	0	0	0	0	1	0	0	0	0	0	0	0	2	16	0	0	0	0	0	3	0		743.5	0	0	0	0
744	0	0	0	0	1	0	0	0	0	0	0	2	7	10	0	0	1	0	2	2	0		744	0	0	0	0
744.5	1	2	0	0	2	0	0	0	0	0	0	4	5	12	0	0	2	0	1	1	0		744.5	0	0	0	0
745	1	3	0	0	3	0	0	1	0	0	0	2	6	14	0	0	3	0	0	3	0		745	0	0	0	0
745.5	0	2	0	0	3	0	0	0	0	0	1	4	7	8	0	1	1	0	1	4	0		745.5	0	0	0	0
746	0	2	0	0	2	0	0	3	0	0	0	0	4	4	0	0	1	0	0	3	1		746	0	0	0	0
746.5	0	1	0	0	5	0	0	2	0	0	1	1	2	0	0	1	1	0	3	5	2		746.5	0	0	0	0
747	0	1	0	0	0	0	0	0	0	0	0	1	0	0	2	0	0	0	0	0	0		747	0	0	0	0
747.5	0	2	0	0	2	0	0	0	0	0	0	0	0	0	1	0	0	0	1	0	3		747.5	0	0	0	0
748	0	3	0	0	1	0	0	0	0	1	1	1	0	1	0	0	1	0	1	1	1		748	0	0	0	0
748.5	0	4	0	1	2	0	0	0	0	0	0	0	0	0	0	0	1	0	0	1	1		748.5	0	0	0	0
749	2	2	2	1	0	1	0	1	1	1	1	3	1	2	0	1	0	3	0	1	3		749	0	0	0	0
749.5	0	3	0	1	3	0	0	1	0	0	0	5	3	2	0	0	0	0	1	2	0		749.5	0	0	0	0
750	0	1	0	0	0	0	0	1	0	0	2	5	7	10	0	0	0	0	4	2	0		750	0	0	0	0
750.5	0	1	0	0	1	0	0	0	0	1	0	0	6	12	0	0	1	0	0	1	2		750.5	0	0	0	0
751	0	0	0	0	7	0	1	3	0	0	0	6	7	12	0	1	1	1	2	1	0		751	0	0	0	0
751.5	0	1	0	0	3	1	0	2	0	1	0	1	6	3	0	0	2	1	5	2	0		751.5	0	0	0	0
752	0	0	0	0	7	0	1	1	1	0	1	0	2	1	0	0	1	0	1	4	1		752	0	0	0	0
752.5	1	1	0	0	6	2	0	1	0	0	0	1	1	1	0	0	1	0	2	5	0		752.5	0	0	0	0
753	0	0	0	0	1	0	1	1	0	0	1	0	1	0	0	1	0	0	3	3	0		753	0	0	0	0
753.5	0	2	0	1	2	2	0	0	0	2	0	1	0	0	0	0	3	0	1	2	7		753.5	0	0	0	0
754	0	0	0	2	3	1	0	1	1	1	1	1	2	0	1	1	1	1	0	5	2		754	0	0	0	0
754.5	1	1	0	1	3	0	2	2	1	1	1	0	4	4	3	1	3	1	2	6	2		754.5	0	0	0	0
755	0	3	0	4	3	0	1	1	0	2	1	4	2	1	1	0	2	1	2	5	3		755	0	0	0	0
755.5	3	3	0	1	3	2	2	2	2	1	3	3	6	2	3	1	6	1	0	1	2		755.5	0	0	0	0
756	3	2	1	3	3	3	2	5	3	3	3	2	7	1	3	2	3	3	3	4	4		756	0	0	0	0
756.5	0	0	0	0	1	1	0	2	0	0	0	0	0	3	0	1	0	0	3	4	2		756.5	0	0	0	0
757	1	1	1	2	3	4	1	0	1	1	2	0	4	0	1	3	4	4	1	5	2		757	0	0	0	0
757.5	2	0	1	1	1	1	2	3	1	2	2	2	5	4	1	1	2	2	4	5	4		757.5	0	0	0	0
758	0	4	0	0	0	0	0	0	0	0	0	0	0	0	1	0	1	0	2	3	0		758	0	0	0	0
758.5	2	3	3	0	2	2	3	1	2	1	1	2	2	1	2	1	3	1	4	0	3		758.5	0	0	0	0
759	0	3	1	2	1	1	2	1	1	1	1	1	4	0	2	2	4	1	2	5	4		759	0	0	0	0
759.5	2	3	3	5	3	3	7	3	4	2	3	2	3	3	2	2	3	3	1	5	6		759.5	0	0	0	0
760	3.33333	0.666667	2.66667	0.666667	1.33333	3.33333	0.666667	4	0	3.33333	2.66667	2.66667	3.33333	2	2.66667	4	1.33333	1.33333	0.666667	0	5.33333		760	0	0	0	0
760.5	0	2	1.33333	2	2	2.66667	1.33333	2	1.33333	0.666667	3.33333	1.33333	3.33333	0.666667	2	4	1.33333	2	0.666667	2.66667	2.66667		760.5	0	0	0	0
761	0	0.666667	0	0	2	0	0	1.33333	0	0	0	0	0	0.666667	0	0	0	0	1.33333	1.33333	0.666667		761	0	0	0	0
761.5	4	1.33333	2.66667	4	3.33333	1.33333	6	2.66667	4	2	5.33333	0	3.33333	0	1.33333	4	0.666667	3.33333	1.33333	1.33333	4.66667		761.5	0	0	0	0
762	2.66667	2.66667	3.33333	2.66667	4	2.66667	1.33333	2.66667	2	4	4	2.66667	5.33333	2	4.66667	3.33333	2.66667	2.66667	2	4.66667	5.33333		762	0	0	0	0
762.5	0	1.33333	0	1.33333	2.66667	0.666667	0	1.33333	0.666667	0.666667	0	1.33333	1.33333	1.33333	0	0	1.33333	0	0.666667	1.33333	0.666667		762.5	0	0	0	0
763	1.33333	3.33333	1.33333	4.66667	4.66667	1.33333	0	4	0.666667	4	1.33333	1.33333	4.66667	2	2.66667	1.33333	2	2	2	0.666667	2.66667		763	0	0	0	0
763.5	3.33333	4	1.33333	4.66667	6.66667	3.33333	3.33333	2	3.33333	2.66667	4.66667	1.33333	4.66667	1.33333	3.33333	4.66667	0.666667	4	1.33333	2	3.33333		763.5	0	0	0	0
764	2.66667	2	4	2	4	3.33333	4	3.33333	2.66667	4	6	1.33333	6	2	1.33333	4.66667	2.66667	2.66667	4	2	3.33333		764	0	0	0	0
764.5	0	0.666667	0	0.666667	1.33333	0	0	2	0	0.666667	0	0	0	0.666667	0	0	1.33333	0	0.666667	2.66667	0		764.5	0	0	0	0
765	4	3.33333	5.33333	3.33333	4	6	4	4	8	3.33333	4	2.66667	4	1.33333	4	6	4	4	4.66667	2	8		765	0	0	0	0
765.5	2.66667	3.33333	3.33333	2	0.666667	2.66667	1.33333	2	1.33333	0	0.666667	0.666667	1.33333	2	1.33333	0.666667	0.666667	2.66667	0.666667	1.33333	2		765.5	0	0	0	0
766	3.33333	4.66667	1.33333	6	6.66667	1.33333	4	5.33333	2	3.33333	4.66667	3.33333	6.66667	2.66667	3.33333	1.33333	2	0.666667	2.66667	2	0.666667		766	0	0	0	0
766.5	2.66667	3.33333	4	1.33333	3.33333	3.33333	1.33333	5.33333	3.33333	5.33333	2.66667	2.66667	5.33333	3.33333	3.33333	2	2.66667	0.666667	4.66667	1.33333	2.66667		766.5	0	0	0	0
767	4.66667	2.66667	5.33333	2.66667	1.33333	5.33333	8.66667	2	2	2	2.66667	0.666667	4.66667	2	1.33333	2.66667	0.666667	2.66667	2	1.33333	4.66667		767	0	0	0	0
767.5	2.66667	2	2.66667	2.66667	4	2.66667	2.66667	3.33333	1.33333	2	4	2	7.33333	2.66667	1.33333	2	2	1.33333	1.33333	3.33333	6.66667		767.5	0	0	0	0
768	1.33333	1.33333	1.33333	2.66667	3.33333	0.666667	2.66667	3.33333	2	2	2.66667	0.666667	6	4	1.33333	2.66667	3.33333	2.66667	1.33333	4	2.66667		768	0	0	0	0
768.5	3.33333	1.33333	2	2	0.666667	2	2.66667	1.33333	0.666667	1.33333	2	0.666667	8	5.33333	0.666667	1.33333	0	0.666667	2	2	2.66667		768.5	0	0	0	0
769	2	2	0.666667	2	1.33333	2	2.66667	0.666667	0.666667	1.33333	0.666667	2.66667	6.66667	8.66667	1.33333	0.666667	0.666667	0.666667	1.33333	2	2		769	0	0	0	0
769.5	3.33333	2	2.66667	4	1.33333	4.66667	4	2	4.66667	0	6	4	10.6667	5.33333	2.66667	2	0.666667	3.33333	2	2	4		769.5	0	0	0	0
770	0.666667	1.33333	0.666667	0.666667	2.66667	1.33333	0.666667	1.33333	0.666667	0.666667	0.666667	1.33333	4.66667	10	0.666667	0.666667	1.33333	0.666667	2	2	1.33333		770	0	0	0	0
770.5	0	1.33333	0	0.666667	0.666667	0	0	0	0	1.33333	0	0	3.33333	8.66667	0	0	0.666667	0	0.666667	2.66667	0.666667		770.5	0	0	0	0
771	0	0	0	0	0.666667	0	0	0	0	0.666667	0	0	2	8.66667	0	0	2.66667	0	0	2	0		771	0	0	0	0
771.5	2	2.66667	0.666667	0.666667	3.33333	0.666667	0.666667	0.666667	0	0.666667	0	0.666667	4	6.66667	1.33333	0.666667	2	0.666667	2	1.33333	2.66667		771.5	0	0	0	0
772	0	0	0.666667	0.666667	2	2	2	2	1.33333	0.666667	0.666667	0.666667	4.66667	3.33333	0	1.33333	0.666667	0.666667	4	0	0.666667		772	0	0	0	0
772.5	3.33333	2.66667	5.33333	3.33333	2.66667	4	3.33333	2	1.33333	3.33333	3.33333	2	4.66667	12	2	1.33333	2.66667	3.33333	1.33333	3.33333	2.66667		772.5	0	0	0	0
773	0	3.33333	0	2.66667	6	0	0	3.33333	0.666667	0	1.33333	0.666667	4.66667	2.66667	2	0	4.66667	0.666667	3.33333	4	0.666667		773	0	0	0	0
773.5	2	0	2.66667	0.666667	1.33333	2.66667	2.66667	0	2.66667	0	2	0	3.33333	0	2	1.33333	1.33333	1.33333	1.33333	2	0		773.5	0	0	0	0
774	6	2.66667	4	3.33333	4	3.33333	6.66667	3.33333	2.66667	2	2.66667	1.33333	10	5.33333	2.66667	4	2.66667	3.33333	4	3.33333	5.33333		774	0	0	0	0
774.5	2	0.666667	0.666667	0.666667	3.33333	0	0.666667	1.33333	0	1.33333	0.666667	1.33333	4	12.6667	0.666667	0	1.33333	0	0.666667	1.33333	2		774.5	0	0	0	0
775	2.66667	4	0.666667	2.66667	4	1.33333	2	1.33333	0	1.33333	1.33333	3.33333	4.66667	10	0.666667	1.33333	2	0	0	2	1.33333		775	0	0	0	0
775.5	2.66667	1.33333	1.33333	0.666667	2.66667	0.666667	2	2.66667	1.33333	1.33333	2	3.33333	2.66667	12	2	2	2	1.33333	1.33333	2	2.66667		775.5	0	0	0	0
776	5.33333	4	2.66667	2.66667	5.33333	2.66667	2	5.33333	1.33333	3.33333	2.66667	4	6.66667	5.33333	4.66667	0.666667	3.33333	0.666667	4.66667	3.33333	4		776	0	0	0	0
776.5	1.33333	1.33333	0.666667	2	2.66667	1.33333	3.33333	1.33333	0.666667	0.666667	1.33333	0.666667	4	5.33333	2	1.33333	0.666667	0.666667	2.66667	2.66667	1.33333		776.5	0	0	0	0
777	0	2	0	0	0	0.666667	0.666667	0.666667	0	0	0	1.33333	0	6	0.666667	0	0.666667	0	1.33333	2	0.666667		777	0	0	0	0
777.5	6	0.666667	2	5.33333	4.66667	3.33333	2.66667	3.33333	1.33333	3.33333	0.666667	2	3.33333	2	4.66667	1.33333	3.33333	2.66667	4	3.33333	4		777.5	0	0	0	0
778	2	0	3.33333	0.666667	1.33333	1.33333	2.66667	1.33333	2	0	0.666667	0.666667	3.33333	0.666667	0.666667	1.33333	0.666667	2	2	2.66667	1.33333		778	0	0	0	0
778.5	0	4	0	0	2.66667	0	0	2	0	0	0	0.666667	2	10	0.666667	0	1.33333	0	3.33333	1.33333	0		778.5	0	0	0	0
779	0.666667	1.33333	0	0	0	0	0	0	0	0.666667	0	1.33333	2	8	0	0	1.33333	0	0.666667	1.33333	0		779	0	0	0	0
779.5	1.33333	2.66667	0	0	0	0	0	0	0	1.33333	0	0	2.66667	10	0	0	1.33333	0	0	2	0.666667		779.5	0	0	0	0
780	0.666667	1.33333	0.666667	0.666667	1.33333	0	0	0.666667	0	0.666667	0	1.33333	6	7.33333	0	0	0.666667	0.666667	1.33333	2.66667	1.33333		780	0	0	0	0
780.5	1.33333	3.33333	0.666667	2	2.66667	0.666667	0.666667	0.666667	0	2.66667	0	1.33333	6.66667	7.33333	2.66667	0	1.33333	0.666667	1.33333	0	2		780.5	0	0	0	0
781	1.33333	4	1.33333	2.66667	5.33333	0.666667	0.666667	2	0.666667	3.33333	0	3.33333	6	9.33333	2.66667	0.666667	2.66667	0	2	0	2		781	0	0	0	0
781.5	0	2	0	0	0.666667	0	0	0	0	1.33333	0.666667	0	4	10	0	0	1.33333	0	1.33333	2.66667	0.666667		781.5	0	0	0	0
782	0	2	0	0	2	0	0	0	0	0.666667	0	0.666667	4	8	0	0	2.66667	0.666667	0	1.33333	0		782	0	0	0	0
782.5	0	1.33333	0	0	1.33333	0	0	0.666667	0	2	0	0.666667	1.33333	8	0	0	0	0	1.33333	2	0		782.5	0	0	0	0
783	0	1.33333	0	0	0.666667	0	0	0.666667	0	0	0	0	4	9.33333	0	0.666667	0.666667	0	0.666667	3.33333	0		783	0	0	0	0
783.5	0	2	0	0	2.66667	0	0	0.666667	0	0	0	0	4	8.66667	0	0	1.33333	0	0.666667	0.666667	0		783.5	0	0	0	0
784	0.666667	1.33333	0	1.33333	4	0	0	0.666667	0	0	0	0	2	2	0	0.666667	0	1.33333	4.66667	1.33333	0.666667		784	0	0	0	0
784.5	0.666667	0.666667	0	0.666667	0	1.33333	0.666667	0.666667	0.666667	0.666667	0.666667	0	5.33333	8	1.33333	0	1.33333	0.666667	1.33333	4	0		784.5	0	0	0	0
785	0	0.666667	0	0.666667	0	0	0	0	0	0	0	0	3.33333	7.33333	0	0	2	0	1.33333	2.66667	0.666667		785	0	0	0	0
785.5	0	1.33333	0	0	0.666667	0	0	0	0	0	0	0	2.66667	4	0	0	2.66667	0	0.666667	1.33333	1.33333		785.5	0	0	0	0
786	0	2	0	0	2.66667	0	0.666667	0	0	0	0	0.666667	4	6.66667	0	0.666667	2	0	0.666667	1.33333	0		786	0	0	0	0
786.5	0	0	0	0	0	0	0	0	0	0	0	0.666667	2.66667	9.33333	0	0	0	0	0	3.33333	0		786.5	0	0	0	0
787	0	4.66667	0	0	0.666667	0	0	0	0	0.666667	0	2.66667	2.66667	9.33333	0	0	1.33333	0	0	2	0		787	0	0	0	0
787.5	0	0.666667	0	0	0.666667	0	0	0.666667	0	0	0	0	2	2	0	0	0.666667	0	0.666667	2	0.666667		787.5	0	0	0	0
788	0	0.666667	0	0	1.33333	0	0	0	0	0	0	0	3.33333	3.33333	0	0	0	0	1.33333	2	0		788	0	0	0	0
788.5	0	0	0	0.666667	0.666667	0	0	0.666667	0	0.666667	0	0	0.666667	0.666667	0	0	1.33333	1.33333	0.666667	2	1.33333		788.5	0	0	0	0
789	0	0	0	0	2	0	0	0	0	0	0	0	1.33333	2.66667	0	0	1.33333	0	0	2	0		789	0	0	0	0
789.5	0	0.666667	0	0	1.33333	0	0	0	0	2.66667	0	0.666667	0	1.33333	0	0	0.666667	0	0	3.33333	1.33333		789.5	0	0	0	0
790	0.666667	2	0	0.666667	0	0	0	0.666667	0	0	0	0.666667	4	4	0	0	2	0	0.666667	2.66667	0.666667		790	0	0	0	0
790.5	0	1.33333	0	0	2	0	1.33333	0	0	0.666667	0	1.33333	3.33333	6.66667	0.666667	0	1.33333	0	0.666667	2	0		790.5	0	0	0	0
791	0	0	0	0	2	0	1	0	0	1	0	1	3	5	0	1	2	0	3	1	1		791	0	0	0	0
791.5	0	1	0	0	1	0	0	0	0	0	0	0	6	7	0	1	2	0	0	4	0		791.5	0	0	0	0
792	0	1	0	0	2	0	0	1	0	0	0	0	0	0	0	0	1	0	0	2	2		792	0	0	0	0
792.5	0	3	0	0	0	0	0	2	0	0	0	0	2	0	1	0	0	0	0	4	0		792.5	0	0	0	0
793	0	1	0	0	1	0	0	0	0	0	0	0	4	1	0	0	0	0	1	2	1		793	0	0	0	0
793.5	0	0	0	0	1	0	0	1	0	0	1	0	1	1	1	0	0	0	1	1	0		793.5	0	0	0	0
794	1	1	1	0	2	4	3	0	0	3	2	5	2	1	3	1	1	1	0	3	2		794	0	0	0	0
794.5	0	1	0	0	1	0	0	0	0	1	0	1	3	2	0	0	0	0	0	2	1		794.5	0	0	0	0
795	4	3	1	0	5	1	0	0	1	1	2	1	8	6	0	2	0	3	4	2	0		795	0	0	0	0
795.5	0	2	0	0	0	0	0	1	0	0	0	0	0	0	1	0	0	0	0	3	0		795.5	0	0	0	0
796	1	0	0	0	0	0	0	0	0	0	0	0	1	0	1	0	0	0	2	1	1		796	0	0	0	0
796.5	2	2	0	1	1	0	1	0	1	2	0	1	4	1	1	0	0	1	2	1	1		796.5	0	0	0	0
797	0	1	0	0	2	0	0	1	0	0	0	2	6	3	0	0	1	2	4	2	1		797	0	0	0	0
797.5	1	4	0	0	3	0	0	0	0	0	0	2	2	0	1	0	0	1	3	4	0		797.5	0	0	0	0
798	0	1	0	0	1	0	0	0	0	0	0	0	0	0	0	0	0	1	2	3	0		798	0	0	0	0
798.5	1	1	0	1	1	0	0	0	2	1	2	1	6	3	0	0	0	0	2	3	0		798.5	0	0	0	0
799	0	0	0	0	2	0	0	0	0	0	0	0	0	2	1	0	0	0	1	1	2		799	0	0	0	0
799.5	0	1	0	0	2	0	0	1	0	0	0	0	0	1	0	0	1	0	2	2	2		799.5	0	0	0	0
800	0	1	0	0	1	0	0	2	0	2	0	3	1	3	0	0	0	1	3	1	0		800	0	0	0	0
800.5	1	2	0	1	1	0	1	0	0	0	0	0	6	4	0	0	1	0	0	2	0		800.5	0	0	0	0
801	0	1	0	0	2	1	0	0	0	0	0	1	6	10	0	1	0	0	0	2	0		801	0	0	0	0
801.5	1	1	0	0	2	0	0	0	0	1	0	4	5	17	0	0	2	0	3	2	0		801.5	0	0	0	0
802	0	3	0	0	1	0	0	0	0	0	1	1	6	11	0	0	2	0	1	1	0		802	0	0	0	0
802.5	0	4	0	0	1	0	0	0	0	0	0	2	7	13	0	0	2	0	1	0	1		802.5	0	0	0	0
803	0	2	0	0	2	0	0	0	0	0	0	0	4	14	0	1	1	0	1	2	0		803	0	0	0	0
803.5	0	6	0	0	3	0	0	1	0	1	0	1	1	15	0	0	6	0	3	3	0		803.5	0	0	0	0
804	0	4	0	0	3	0	0	0	0	0	0	2	8	12	1	0	0	0	1	0	1		804	0	0	0	0
804.5	0	2	0	0	1	0	0	0	0	0	0	3	6	12	0	0	0	0	2	3	0		804.5	0	0	0	0
805	0	4	0	0	3	0	0	0	0	0	0	2	4	15	0	0	0	0	2	2	0		805	0	0	0	0
805.5	0	4	0	0	1	0	0	0	0	0	0	1	5	8	1	0	0	0	1	2	0		805.5	0	0	0	0
806	0	5	0	2	1	0	0	0	0	1	0	1	4	16	0	0	3	0	1	3	0		806	0	0	0	0
806.5	0	2	0	0	0	0	0	0	0	0	0	1	3	16	0	0	2	1	1	1	0		806.5	0	0	0	0
807	0	5	0	0	0	0	0	0	0	0	0	0	9	11	0	0	2	0	1	2	0		807	0	0	0	0
807.5	0	1	0	0	0	0	0	1	0	3	0	0	0	13	0	1	1	0	1	3	1		807.5	0	0	0	0
808	0	1	0	0	2	0	0	1	0	0	0	0	4	7	0	0	0	0	2	2	0		808	0	0	0	0
808.5	1	1	0	1	3	1	0	1	0	1	0	1	2	2	0	1	1	0	2	5	1		808.5	0	0	0	0
809	0	2	0	0	1	0	0	0	0	0	1	0	0	0	0	0	0	0	2	1	1		809	0	0	0	0
809.5	0	0	1	0	4	0	0	1	0	0	0	0	0	0	0	0	0	0	1	4	1		809.5	0	0	0	0
810	1	1	0	1	2	0	0	0	0	0	0	2	0	1	1	0	1	0	0	2	0		810	0	0	0	0
810.5	0	1	0	2	2	0	0	0	0	2	0	1	1	1	0	0	2	0	0	3	0		810.5	0	0	0	0
811	0	0	0	1	0	0	0	0	0	0	0	1	0	1	1	0	0	0	0	2	0		811	0	0	0	0
811.5	0	1	0	0	0	0	0	0	0	0	0	5	3	1	0	0	2	0	1	3	2		811.5	0	0	0	0
812	0	0	0	0	0	0	0	0	0	0	0	1	2	7	0	0	1	0	0	3	0		812	0	0	0	0
812.5	0	1	0	0	0	1	0	1	0	0	0	3	4	5	0	0	0	0	1	3	0		812.5	0	0	0	0
813	0	1	0	0	0	0	0	0	0	1	0	2	2	7	2	0	1	0	0	4	0		813	0	0	0	0
813.5	0	0	0	1	0	0	0	1	0	0	0	0	5	5	0	0	1	0	2	5	0		813.5	0	0	0	0
814	0	1	0	0	0	0	0	0	0	1	0	1	2	2	1	0	0	1	3	5	1		814	0	0	0	0
814.5	1	1	0	0	1	0	0	0	0	0	0	0	0	0	1	0	1	0	6	3	1		814.5	0	0	0	0
815	0	2	0	1	2	0	1	1	0	0	2	0	0	0	1	0	0	2	4	2	1		815	0	0	0	0
815.5	0	0	0	0	0	0	0	2	0	0	0	1	1	4	0	0	0	0	2	2	1		815.5	0	0	0	0
816	0	1	0	1	3	0	0	2	0	0	0	0	6	8	1	0	3	0	5	4	0		816	0	0	0	0
816.5	2	2	0	0	5	1	0	0	0	0	0	0	6	11	0	0	2	2	5	4	3		816.5	0	0	0	0
817	0	2	0	0	5	0	0	4	0	1	0	0	6	12	0	0	2	0	4	3	0		817	0	0	0	0
817.5	0	1	0	0	4	0	0	0	0	0	0	0	6	8	0	0	0	0	3	5	0		817.5	0	0	0	0
818	0	1	0	0	4	0	0	0	0	0	0	1	1	3	0	0	2	0	3	4	0		818	0	0	0	0
818.5	1	3	0	0	0	0	0	0	0	1	0	0	9	5	1	0	0	1	1	1	1		818.5	0	0	0	0
819	2	2	0	0	1	0	0	0	0	0	0	1	5	5	1	0	0	1	2	4	0		819	0	0	0	0
819.5	0	1	0	0	1	0	0	0	0	0	0	1	1	17	0	0	1	0	0	1	0		819.5	0	0	0	0
820	0	4	0	1	0	0	0	0	0	1	0	0	4	0	1	0	2	0	4	3	1		820	0	0	0	0
820.5	0	0	0	0	1	1	0	1	1	1	0	0	0	0	0	0	2	1	1	2	2		820.5	0	0	0	0
821	1	3	0	1	1	0	0	1	0	0	1	2	2	1	2	0	0	0	1	1	1		821	0	0	0	0
821.5	5	0	0	4	2	0	0	2	0	1	1	0	2	2	4	0	2	0	4	4	2		821.5	0	0	0	0
822	1	1	0	2	3	0	1	3	0	2	1	1	3	2	2	1	1	0	3	3	1		822	2	1	0	1
822.5	4	4	1	2	4	2	4	1	2	1	1	1	6	1	2	2	1	5	0	3	2		822.5	4	8	8	8
823	2	1	3	0	3	2	2	1	1	1	2	1	2	2	1	1	0	0	0	2	6		823	3	5	6	2
823.5	0	2	0	1	1	0	0	0	0	0	0	0	3	1	1	1	1	0	0	3	0		823.5	1	0	0	0
824	0	4	0	0	0	0	0	0	0	0	0	0	2	0	0	0	0	0	0	6	1		824	11	12	17	28
824.5	0	3	0	0	2	0	0	1	0	0	1	1	1	1	1	0	2	1	0	4	2		824.5	0	0	0	0
825	0	2	0	0	0	0	0	0	0	0	0	1	2	4	0	0	1	0	0	2	0		825	0	0	0	0
825.5	0	2	0	0	0	0	0	1	0	2	0	2	2	2	0	1	2	1	1	1	1		825.5	1	1	1	1
826	0	1	0	0	3	1	0	1	0	0	0	0	0	1	0	1	0	0	1	2	3		826	0	0	0	0
826.5	0	1	0	0	3	0	0	0	0	0	0	1	2	1	1	0	0	1	1	3	1		826.5	0	0	0	0
827	0	0	0	0	1	0	0	0	0	0	0	0	1	1	0	0	0	0	0	4	1		827	0	0	0	0
827.5	0	3	0	0	0	0	0	0	0	1	0	1	4	4	0	0	1	0	0	1	0		827.5	0	0	0	0
828	0	0	0	1	0	0	0	0	0	0	0	0	2	11	1	0	1	0	1	2	0		828	0	1	0	0
828.5	0	2	0	0	0	0	0	0	0	0	0	0	3	11	1	0	1	0	0	2	0		828.5	0	0	0	0
829	0	1	0	0	0	0	0	0	0	0	0	1	3	12	1	0	1	0	1	2	0		829	0	0	0	0
829.5	0	6	0	1	0	0	0	0	0	0	0	2	3	12	1	0	0	0	0	2	0		829.5	0	0	0	0
830	0	5	0	0	0	0	0	0	0	2	0	0	9	11	0	0	2	0	0	2	2		830	0	0	0	0
830.5	1	2	0	1	1	0	0	1	0	2	0	1	4	16	3	0	4	0	2	4	1		830.5	0	0	0	0
831	1	5	0	0	1	0	0	1	0	0	0	0	4	8	0	0	0	0	1	3	0		831	0	0	0	0
831.5	1	1	0	2	2	0	0	5	0	1	1	0	1	7	2	0	0	0	2	3	2		831.5	0	0	0	0
832	0	5	0	0	1	0	1	1	0	0	0	2	7	11	0	0	6	1	1	3	0		832	0	0	0	0
832.5	1	2	0	0	1	0	0	0	0	0	0	0	10	8	1	0	2	0	0	5	0		832.5	0	0	0	0
833	0	1	0	0	2	0	0	0	0	1	0	2	3	9	0	0	0	0	1	2	0		833	0	0	0	0
833.5	0	2	0	1	0	0	0	0	0	0	2	3	5	13	0	0	2	0	0	4	1		833.5	0	0	0	0
834	0	5	0	0	0	0	0	0	0	0	0	3	6	12	0	0	3	0	0	5	0		834	0	0	0	0
834.5	0	3	0	0	1	0	0	0	0	1	0	0	6	10	0	0	4	0	1	4	1		834.5	0	0	0	0
835	0	0	0	2	3	0	0	1	0	1	0	3	6	13	0	1	1	0	0	7	0		835	0	0	0	0
835.5	0	1	0	0	4	0	0	2	1	0	2	3	9	8	1	1	3	0	1	3	1		835.5	0	0	0	0
836	0	1	0	0	0	0	0	0	0	0	0	1	6	6	0	0	1	0	0	4	3		836	0	0	0	0
836.5	2	2	0	0	2	1	1	1	0	0	0	1	5	10	1	2	1	0	0	4	0		836.5	0	0	0	0
837	0	1	0	1	1	0	0	1	0	0	2	1	4	11	1	0	2	0	1	2	2		837	0	0	0	0
837.5	0	1	0	2	0	0	0	0	0	1	1	2	3	2	3	0	2	0	1	4	2		837.5	0	0	0	0
838	0	1	0	1	2	0	0	0	0	0	0	1	1	0	0	0	1	0	1	3	2		838	0	0	0	0
838.5	3	1	0	3	0	1	1	0	1	1	0	2	3	2	0	1	0	2	0	0	3		838.5	0	0	0	0
839	0	0	0	0	0	0	0	2	0	1	0	1	5	4	0	0	1	0	0	1	0		839	0	0	0	0
839.5	0	0	0	0	1	0	0	0	0	0	0	1	5	8	0	0	1	0	1	3	1		839.5	0	0	0	0
840	0	0	0	0	3	0	1	0	0	0	0	1	6	11	0	0	1	0	1	2	0		840	0	0	0	0
840.5	0	1	0	0	0	0	0	0	0	0	0	0	5	14	0	0	0	0	0	2	0		840.5	0	0	0	0
841	0	1	0	0	2	0	0	0	0	1	0	1	6	12	0	2	1	0	0	3	0		841	0	0	0	0
841.5	0	1	0	0	1	0	0	1	0	0	1	0	4	2	0	0	1	0	1	6	0		841.5	0	0	0	0
842	0	1	0	1	3	0	0	2	0	0	0	2	0	5	1	0	0	0	1	2	0		842	0	0	0	0
842.5	0	1	0	0	3	0	0	1	0	1	0	8	3	8	0	0	2	0	1	3	0		842.5	0	0	0	0
843	1	1	0	1	2	1	0	2	0	1	0	3	6	12	1	0	0	1	1	3	1		843	0	0	0	0
843.5	0	4	0	0	6	0	0	1	0	0	0	1	8	7	0	0	0	1	3	4	1		843.5	0	0	0	0
844	0	2	0	0	5	1	0	1	0	0	1	5	8	8	0	2	0	0	1	3	2		844	0	0	0	0
844.5	0	0	0	0	3	1	0	1	0	1	0	2	1	0	0	1	2	0	1	4	1		844.5	0	0	0	0
845	0	1	0	0	1	0	0	2	0	0	0	1	0	3	0	0	0	0	0	2	0		845	0	0	0	0
845.5	1	0	1	1	2	0	0	2	0	3	0	2	0	1	2	1	0	0	1	4	3		845.5	0	0	0	0
846	0	0	1	1	0	1	0	0	0	1	1	2	0	0	0	0	1	0	2	2	3		846	0	0	0	0
846.5	1	2	0	0	1	0	0	1	0	0	0	1	2	1	0	0	1	1	2	3	2		846.5	0	0	0	0
847	1	4	0	1	0	0	0	2	2	0	2	1	3	1	1	1	1	2	2	5	3		847	0	0	0	0
847.5	0	1	0	1	0	0	0	2	0	0	0	1	1	3	0	0	1	0	0	1	0		847.5	0	0	0	0
848	3	3	2	4	5	2	2	4	1	2	2	5	5	6	3	8	2	2	5	7	3		848	0	0	0	0
848.5	2	2	3	0	3	1	1	1	1	3	1	1	2	1	1	1	1	0	2	4	5		848.5	0	0	0	0
849	0	0	0	1	0	0	0	0	0	0	0	0	2	3	0	0	1	0	2	1	3		849	0	0	0	0
849.5	2	0	5	1	3	5	5	0	4	2	4	2	11	4	5	5	4	7	6	7	6		849.5	0	0	0	0
850	9	6	4	10	5	6	4	7	5	5	7	7	11	9	6	7	7	9	4	7	8		850	0	0	0	0
850.5	1	2	1	1	1	3	3	1	3	3	1	6	6	5	1	6	3	4	4	5	4		850.5	0	0	0	0
851	1	1	2	0	1	2	2	1	3	0	2	4	3	1	0	2	1	1	2	3	4		851	0	0	0	0
851.5	0	0	0	0	2	0	1	0	0	1	1	0	0	1	1	0	2	0	3	4	0		851.5	0	0	0	0
852	0	0	0	1	2	1	0	0	0	1	0	0	3	1	2	0	2	0	3	3	1		852	0	0	0	0
852.5	4	6	3	8	10	1	5	5	3	3	1	3	4	3	2	2	5	1	3	3	5		852.5	0	0	0	0
853	0	3	1	2	4	0	0	2	1	0	1	0	1	0	1	0	1	1	2	1	2		853	0	0	0	0
853.5	10	7	8	9	9	10	7	9	5	8	12	2	12	4	8	8	2	8	6	3	5		853.5	0	0	0	0
854	6	2	3	2	0	7	5	2	2	2	3	3	7	2	3	5	0	1	2	2	6		854	0	0	0	0
854.5	3.33333	4	2.66667	7.33333	7.33333	1.33333	2	7.33333	3.33333	4.66667	5.33333	2	6	0.666667	4	4	2.66667	3.33333	4	2	9.33333		854.5	0	0	0	0
855	1.33333	0	0.666667	1.33333	2	0	0	0.666667	0.666667	0.666667	0	0	1.33333	0	0	0	1.33333	0	0.666667	2	0.666667		855	0	0	0	0
855.5	2.66667	2	3.33333	2.66667	2.66667	4	4	0	1.33333	1.33333	2.66667	0	2.66667	0.666667	1.33333	1.33333	1.33333	2.66667	2	2.66667	4.66667		855.5	1	1	0	1
856	1.33333	0	1.33333	1.33333	3.33333	2	1.33333	2.66667	1.33333	1.33333	3.33333	0.666667	4	1.33333	0.666667	0.666667	4	0.666667	2	2	2		856	0	1	2	5
856.5	4	2	5.33333	2	3.33333	4	4.66667	0.666667	1.33333	1.33333	4.66667	1.33333	8.66667	6	0.666667	3.33333	2	2	0.666667	2.66667	2.66667		856.5	1	1	1	1
857	2.66667	6.66667	0	4	3.33333	2	2	2.66667	3.33333	3.33333	5.33333	2.66667	7.33333	10	4.66667	5.33333	3.33333	2	3.33333	4	4		857	1	1	1	1
857.5	4	2.66667	2.66667	2	1.33333	3.33333	3.33333	3.33333	2.66667	1.33333	4	2	11.3333	10	2.66667	2.66667	2	1.33333	2	1.33333	2		857.5	1	1	1	1
858	2.66667	4.66667	1.33333	4.66667	5.33333	1.33333	1.33333	4	2	3.33333	3.33333	4	12	5.33333	2	3.33333	2.66667	0.666667	2	4	2.66667		858	0	0	0	0
858.5	3.33333	0.666667	0.666667	1.33333	1.33333	4	4	2.66667	3.33333	2.66667	4	2.66667	5.33333	2.66667	4.66667	2	2	1.33333	2.66667	4	2.66667		858.5	0	0	0	0
859	3.33333	1.33333	2.66667	1.33333	3.33333	1.33333	3.33333	1.33333	3.33333	1.33333	2	0.666667	8	3.33333	2.66667	4	2	2.66667	0.666667	1.33333	4		859	0	0	0	1
859.5	3.33333	2.66667	6.66667	1.33333	2	5.33333	4.66667	2.66667	4.66667	1.33333	5.33333	3.33333	8	11.3333	2.66667	2	4	2.66667	2	2.66667	2.66667		859.5	0	0	0	0
860	2	3.33333	4	2.66667	2.66667	5.33333	3.33333	2	2	3.33333	4	4	11.3333	4	2	2	6	2	2	5.33333	2.66667		860	0	0	0	0
860.5	3.33333	2.66667	2	0.666667	0	3.33333	2	1.33333	0.666667	2	2.66667	2.66667	5.33333	10	3.33333	0	2.66667	2	2.66667	3.33333	2.66667		860.5	0	0	0	0
861	0.666667	0.666667	0	0	1.33333	0	0	0	0	0	0	0	4.66667	8.66667	0	0	2.66667	0	0	1.33333	0		861	0	0	0	0
861.5	2.66667	4	2	2	2.66667	2	3.33333	2.66667	2	8	2.66667	4.66667	6.66667	7.33333	2.66667	2.66667	4	2	0.666667	0.666667	6		861.5	0	0	0	0
862	4.66667	4.66667	5.33333	4.66667	4.66667	4.66667	2	5.33333	2	4	5.33333	4	12.6667	4.66667	3.33333	2.66667	4	2.66667	4	4.66667	4		862	0	0	0	0
862.5	0	0.666667	0.666667	0	0.666667	2	1.33333	0	0.666667	0.666667	0.666667	0.666667	1.33333	4	0.666667	0.666667	0	1.33333	0	1.33333	1.33333		862.5	0	0	0	0
863	2.66667	2.66667	1.33333	2.66667	2	2	0.666667	2.66667	1.33333	2	1.33333	2.66667	2.66667	8	1.33333	2.66667	2	1.33333	2	2.66667	4		863	0	0	0	0
863.5	2	5.33333	0.666667	1.33333	6	0	0.666667	0.666667	0.666667	3.33333	2	4.66667	6.66667	9.33333	2	0.666667	4	0.666667	2.66667	2.66667	1.33333		863.5	0	0	0	0
864	1.33333	3.33333	3.33333	1.33333	2	0.666667	2.66667	1.33333	1.33333	0.666667	1.33333	3.33333	6	10.6667	0.666667	1.33333	3.33333	2.66667	2	2.66667	3.33333		864	0	0	0	0
864.5	2	3.33333	3.33333	3.33333	2.66667	2.66667	3.33333	1.33333	1.33333	2	4	5.33333	11.3333	10	2.66667	0.666667	2.66667	0.666667	0.666667	2.66667	2.66667		864.5	0	0	0	0
865	0.666667	2	0	2	0.666667	0.666667	0	1.33333	0	3.33333	0	3.33333	4.66667	6.66667	0.666667	0.666667	0.666667	0	0.666667	2	0.666667		865	0	0	0	0
865.5	2	3.33333	4	1.33333	0.666667	2.66667	2.66667	1.33333	2	0.666667	1.33333	3.33333	10.6667	5.33333	2	1.33333	4.66667	1.33333	1.33333	3.33333	2		865.5	0	0	0	1
866	6	3.33333	6.66667	2	3.33333	9.33333	4	4.66667	4.66667	3.33333	6	2.66667	11.3333	8	4	7.33333	3.33333	5.33333	3.33333	2	10		866	0	0	0	0
866.5	4.66667	7.33333	5.33333	3.33333	1.33333	6.66667	6	2	5.33333	2.66667	8	0.666667	8.66667	10	4.66667	4.66667	2	4	3.33333	6	4		866.5	0	0	0	0
867	1.33333	1.33333	2	2	0.666667	1.33333	1.33333	2	0.666667	2.66667	3.33333	3.33333	4.66667	5.33333	3.33333	0.666667	1.33333	0.666667	0.666667	2	2.66667		867	0	0	0	0
867.5	2	0.666667	2.66667	0.666667	0.666667	2	3.33333	0.666667	2	0.666667	2.66667	0	8	5.33333	1.33333	0.666667	1.33333	0.666667	2.66667	2.66667	2		867.5	0	0	0	0
868	4	3.33333	2	4	3.33333	1.33333	1.33333	2.66667	0.666667	5.33333	2.66667	3.33333	8	5.33333	4	2	2	2	3.33333	4.66667	2		868	0	0	0	0
868.5	0	2.66667	0	0	0.666667	0	0	0	0	0	0	0.666667	0	9.33333	0	0	0	0	0	0.666667	0		868.5	0	0	0	1
869	5.33333	4	1.33333	2.66667	2.66667	2.66667	2	4.66667	0.666667	4.66667	2.66667	7.33333	4	11.3333	1.33333	0.666667	4	1.33333	1.33333	2	2		869	0	0	0	2
869.5	3.33333	4	2	6.66667	6.66667	2	3.33333	7.33333	1.33333	4	1.33333	4.66667	8	5.33333	4.66667	1.33333	2.66667	2.66667	2.66667	3.33333	4.66667		869.5	0	0	0	0
870	6	0.666667	2.66667	4	5.33333	3.33333	2.66667	5.33333	2.66667	2	4.66667	0.666667	7.33333	3.33333	2.66667	3.33333	2	4.66667	2	4	2.66667		870	0	0	0	0
870.5	1.33333	4	1.33333	4	1.33333	0.666667	1.33333	4	3.33333	2.66667	1.33333	3.33333	8	10	3.33333	2.66667	1.33333	2	0.666667	4.66667	2		870.5	0	0	0	0
871	2	2.66667	2	4.66667	2.66667	1.33333	3.33333	1.33333	0.666667	2	3.33333	2	7.33333	6	2.66667	1.33333	2	0	3.33333	2.66667	3.33333		871	0	0	0	0
871.5	1.33333	0.666667	0.666667	0.666667	2	1.33333	0	2	1.33333	2	0.666667	3.33333	4.66667	5.33333	1.33333	1.33333	0	0	0.666667	1.33333	4		871.5	0	0	0	0
872	2	4	1.33333	4	3.33333	1.33333	2	3.33333	1.33333	1.33333	2	4	7.33333	6	2.66667	0.666667	1.33333	1.33333	2	4	2.66667		872	0	0	0	0
872.5	1.33333	1.33333	0.666667	0.666667	1.33333	0.666667	0.666667	0.666667	0.666667	1.33333	1.33333	1.33333	6	10	2	1.33333	1.33333	0.666667	1.33333	3.33333	0.666667		872.5	0	0	0	0
873	1.33333	1.33333	1.33333	0	0.666667	0.666667	0	0.666667	0	1.33333	2	4	4	14.6667	2.66667	0.666667	2	0	2	2.66667	1.33333		873	0	0	0	0
873.5	4	3.33333	4	2	2.66667	2	2	2	2.66667	2.66667	4.66667	2.66667	6	6	4.66667	3.33333	2.66667	2.66667	2	3.33333	2		873.5	0	0	0	0
874	5.33333	4	2	2	1.33333	3.33333	2	2	3.33333	0.666667	2.66667	2.66667	5.33333	2.66667	0.666667	2.66667	0.666667	2.66667	0.666667	2	4.66667		874	0	0	0	0
874.5	0	0.666667	0	0	0	0	0	0	0	0	0.666667	2	0.666667	3.33333	0.666667	0	1.33333	0	2	1.33333	0		874.5	0	0	0	0
875	0	1.33333	0.666667	0	4	0	0.666667	0.666667	0	2.66667	0.666667	0	0.666667	0.666667	0.666667	1.33333	1.33333	0	0.666667	2.66667	1.33333		875	0	0	0	0
875.5	0	0	0	0.666667	0.666667	0	0	0	0	0.666667	0.666667	0	1.33333	0	1.33333	0	1.33333	0	2	2.66667	0.666667		875.5	0	0	0	0
876	0	0.666667	0	1.33333	2	0	0	0.666667	0	2	0	0	0	0.666667	2	0	2	0	0.666667	5.33333	0		876	0	0	0	0
876.5	0	0	0	0.666667	0	0	0	0	0	0	0	0.666667	0	0.666667	0.666667	0	2.66667	0	0.666667	3.33333	0		876.5	0	0	0	0
877	0	1.33333	0	1.33333	0	0	0	0	0	0	0	0	1.33333	0	1.33333	0	0.666667	0	0.666667	0	1.33333		877	0	0	0	0
877.5	0	0.666667	0	0.666667	0.666667	0	0	0	0	0.666667	0	0	0	0.666667	1.33333	0	0.666667	0	1.33333	2	0		877.5	0	0	0	0
878	0	3.33333	0	0.666667	0.666667	0	0.666667	0.666667	0	0.666667	1.33333	0	1.33333	0	1.33333	0	1.33333	0	1.33333	2.66667	0		878	0	0	0	0
878.5	1.33333	0	0.666667	0.666667	0	0	0.666667	1.33333	0.666667	0.666667	0.666667	0.666667	4.66667	3.33333	1.33333	0.666667	0.666667	0.666667	2	0	2		878.5	0	0	0	0
879	0.666667	5.33333	2	0.666667	2.66667	0	0	3.33333	1.33333	1.33333	2	2.66667	6.66667	9.33333	3.33333	1.33333	1.33333	0	2	3.33333	1.33333		879	0	0	0	0
879.5	0.666667	2.66667	1.33333	0.666667	0.666667	2	1.33333	2	1.33333	1.33333	2.66667	3.33333	5.33333	7.33333	0.666667	0.666667	0.666667	0	0.666667	2	1.33333		879.5	0	0	0	0
880	2.66667	2.66667	2.66667	4	2.66667	2	3.33333	2	0.666667	1.33333	2.66667	2.66667	2.66667	1.33333	3.33333	2	3.33333	3.33333	2	4	2.66667		880	0	0	0	0
880.5	0.666667	2.66667	0.666667	2	0.666667	1.33333	0.666667	2	1.33333	1.33333	1.33333	3.33333	2	0.666667	2.66667	0	1.33333	0.666667	2	2	0.666667		880.5	0	0	0	0
881	0	2	0	0	0	0	0	0	0	0	0	0.666667	1.33333	0	0	0	0.666667	0	0.666667	2	0		881	0	0	0	0
881.5	0	0.666667	0.666667	0	0.666667	0	0	0	0	0	0	0	0	0	0.666667	0	2.66667	0.666667	0.666667	2.66667	0.666667		881.5	0	0	0	0
882	0	0.666667	0	0.666667	0.666667	0	0	0	0	0	0	0	0	0.666667	0.666667	0	0.666667	0	0	2	0		882	0	0	0	0
882.5	0	0	0	0	0	0	0	0	0	0	0	0	0	0.666667	0	0	2.66667	0	0.666667	2.66667	0		882.5	0	0	0	0
883	1.33333	0.666667	0	0.666667	1.33333	0	0.666667	1.33333	0	0	0	0	0	0.666667	0.666667	0	1.33333	0	1.33333	1.33333	1.33333		883	0	0	0	0
883.5	0.666667	1.33333	0	0.666667	0	0	0	1.33333	0	0	0	0	2.66667	3.33333	0.666667	0	0	0	0	1.33333	2		883.5	0	0	0	0
884	5.33333	3.33333	2.66667	1.33333	3.33333	2.66667	2.66667	1.33333	2	1.33333	2.66667	1.33333	3.33333	10.6667	2	4	2	2.66667	2	1.33333	3.33333		884	0	0	0	0
884.5	3.33333	2.66667	1.33333	0.666667	0.666667	2	0.666667	2	1.33333	0	1.33333	2.66667	9.33333	8.66667	1.33333	2	0	2	0	1.33333	2.66667		884.5	0	0	0	0
885	2	2.66667	2	0.666667	0.666667	1.33333	0.666667	1.33333	0	0.666667	0.666667	1.33333	4	8.66667	0	1.33333	0	0.666667	0	0	1.33333		885	0	0	0	0
885.5	1.33333	2	3.33333	0.666667	2	0.666667	0.666667	2	0	2.66667	0	0.666667	10	5.33333	0	0.666667	0	2	2	2	0.666667		885.5	0	0	0	0
886	2.66667	1.33333	2	1.33333	1.33333	1.33333	0.666667	1.33333	2	2	2	1.33333	8	7.33333	1.33333	0.666667	2.66667	1.33333	0.666667	2	2		886	0	0	0	0
886.5	4.66667	4.66667	4.66667	2.66667	2	5.33333	4.66667	4	3.33333	2.66667	3.33333	1.33333	12	6.66667	2.66667	6	2.66667	3.33333	1.33333	2.66667	4		886.5	0	0	0	0
887	0	1.33333	0.666667	0	0	0	0	1.33333	0	0.666667	0	0	4	10	0	0	0.666667	0.666667	0.666667	1.33333	0.666667		887	0	0	0	0
887.5	0.666667	1.33333	0	0	3.33333	0	0.666667	0.666667	0	0	0	0.666667	4	10.6667	0	0	1.33333	0	1.33333	2	0.666667		887.5	0	0	0	0
888	0	2	0	0	2	0	0	2.66667	0	0.666667	0.666667	0.666667	6	6	0	0	2	0	0.666667	1.33333	0.666667		888	0	0	0	0
888.5	0	3	1	1	1	3	0	1	1	1	0	0	6	3	1	0	4	1	1	0	2		888.5	0	0	0	0
889	1	5	0	1	2	0	1	1	0	0	0	0	1	0	1	0	2	0	1	3	1		889	0	0	0	0
889.5	0	1	0	2	1	0	0	1	0	0	1	0	1	2	1	0	0	0	0	7	0		889.5	0	0	0	0
890	0	1	0	1	1	0	0	0	0	0	0	0	1	4	1	0	1	0	1	3	0		890	0	0	0	0
890.5	0	0	0	1	2	0	1	0	0	0	1	0	0	0	0	1	0	1	1	2	1		890.5	0	0	0	0
891	2	2	0	3	2	2	2	1	1	1	0	0	1	1	1	2	0	0	0	2	3		891	0	0	0	0
891.5	1	1	0	0	1	2	0	2	0	0	1	1	3	3	0	0	1	0	1	3	2		891.5	0	0	0	0
892	1	1	2	2	4	1	0	3	0	1	0	2	3	4	2	1	3	3	1	5	3		892	0	0	0	0
892.5	0	1	0	2	3	0	1	1	0	1	0	0	2	12	1	0	1	0	1	5	0		892.5	0	0	0	0
893	1	1	0	1	1	1	1	2	0	0	0	4	3	12	1	1	0	1	1	2	1		893	0	0	0	0
893.5	0	2	0	0	2	1	0	1	0	0	0	1	6	1	0	0	0	1	0	4	1		893.5	0	0	0	0
894	1	3	0	2	3	0	0	2	0	1	2	0	2	3	2	0	1	0	0	3	2		894	0	0	0	0
894.5	3	3	3	2	4	3	1	3	2	1	2	1	6	1	1	3	2	1	2	3	3		894.5	1	2	2	3
895	2	2	0	1	4	0	0	1	0	1	0	1	5	7	1	0	2	0	2	2	1		895	0	0	0	0
895.5	0	0	0	0	2	0	0	1	0	0	0	0	1	1	0	0	0	1	0	3	1		895.5	0	0	0	0
896	1	0	0	0	4	2	1	1	0	0	0	1	1	0	0	0	2	1	2	3	0		896	0	0	0	0
896.5	0	0	0	0	0	0	0	2	0	0	0	0	0	0	1	0	0	1	0	3	2		896.5	0	0	0	0
897	0	1	0	0	1	1	0	2	0	0	0	0	0	0	0	1	0	0	1	1	1		897	0	0	0	0
897.5	0	0	0	0	2	0	0	1	0	0	0	0	1	0	0	0	0	1	1	2	2		897.5	0	0	0	0
898	0	0	0	1	1	0	0	1	0	1	0	0	1	0	1	1	1	0	4	4	1		898	0	0	0	0
898.5	0	1	0	0	1	0	0	0	0	1	0	1	1	2	0	0	2	0	0	1	1		898.5	0	0	0	0
899	4	4	3	0	5	3	3	2	1	3	4	3	11	2	3	1	5	3	1	2	6		899	0	0	0	0
899.5	4	4	3	2	4	2	3	5	0	2	3	4	9	2	6	3	1	4	1	5	5		899.5	0	0	0	0
900	0	3	0	0	5	0	2	4	1	1	0	2	3	2	0	0	2	0	2	2	3		900	0	0	0	0
900.5	3	5	3	2	3	1	4	0	1	3	2	0	9	1	0	2	1	0	4	6	2		900.5	0	0	0	0
901	1	2	1	1	3	1	0	2	0	1	1	3	4	8	2	1	3	0	0	4	1		901	0	0	0	0
901.5	0	0	0	1	2	1	0	1	1	1	0	0	1	9	1	0	2	1	1	0	1		901.5	0	0	0	0
902	1	3	1	3	3	3	0	1	1	1	3	2	14	6	0	2	1	0	2	3	0		902	0	0	0	0
902.5	1	0	0	0	0	0	0	1	0	1	0	1	6	11	0	1	0	0	0	4	1		902.5	0	0	0	0
903	0	3	0	0	0	0	0	1	0	0	0	0	7	14	0	0	2	0	0	3	0		903	0	0	0	0
903.5	0	1	0	0	2	0	0	0	0	0	0	0	5	12	2	0	3	0	0	3	0		903.5	0	0	0	0
904	0	3	0	1	0	0	0	0	0	0	0	0	4	13	1	0	1	0	0	2	0		904	0	0	0	0
904.5	0	5	1	0	2	0	0	1	0	1	0	1	8	5	1	0	3	0	3	4	1		904.5	0	0	0	0
905	0	0	0	0	0	0	0	0	0	0	0	0	5	5	0	0	0	0	0	3	1		905	0	0	0	0
905.5	0	0	0	0	0	0	1	0	0	1	0	0	2	7	0	0	1	0	1	4	0		905.5	0	0	0	0
906	0	2	0	0	1	0	1	1	0	1	0	1	3	5	1	0	0	0	1	2	1		906	0	0	0	0
906.5	0	1	0	0	3	0	0	1	0	0	1	0	0	0	1	0	1	0	2	2	2		906.5	0	0	0	0
907	1	0	0	1	2	0	0	2	0	1	0	0	0	0	3	0	1	0	1	0	1		907	0	0	0	0
907.5	2	3	1	1	1	1	1	2	1	1	2	0	1	0	0	1	1	0	1	4	3		907.5	0	0	0	0
908	0	1	0	0	0	0	0	0	0	0	0	2	0	0	0	0	0	0	1	2	0		908	0	0	0	0
908.5	0	2	0	0	1	0	0	0	0	0	0	1	4	11	0	0	2	0	0	2	0		908.5	0	0	0	0
909	0	2	0	0	0	0	0	0	0	0	0	2	7	14	0	0	0	0	1	3	0		909	0	0	0	0
909.5	0	0	1	1	0	1	0	1	0	1	0	0	4	11	0	0	1	0	0	6	2		909.5	0	0	0	0
910	0	1	0	0	0	0	0	1	0	0	0	0	7	12	0	0	1	0	0	1	1		910	0	0	0	0
910.5	0	1	0	0	1	0	0	0	0	0	0	1	8	14	0	0	2	0	0	3	0		910.5	0	0	0	0
911	1	5	0	0	1	0	0	2	0	1	0	3	6	13	0	0	2	0	2	1	0		911	0	0	0	0
911.5	1	3	0	1	0	0	0	0	0	1	0	0	4	14	0	0	4	0	0	2	0		911.5	0	0	0	0
912	0	4	0	0	1	0	0	0	0	0	0	0	6	15	0	0	2	0	0	5	0		912	0	0	0	0
912.5	0	1	0	0	0	0	0	0	0	0	0	1	5	12	2	0	2	0	1	3	0		912.5	0	0	0	0
913	0	0	0	0	0	0	0	1	0	0	0	0	4	15	0	0	2	0	0	4	0		913	0	0	0	0
913.5	0	3	0	0	0	0	0	0	0	0	0	2	3	16	1	0	4	0	0	2	0		913.5	0	0	0	0
914	0	0	0	0	0	0	0	0	0	0	0	0	3	12	0	0	1	0	0	2	1		914	0	0	0	0
914.5	0	2	0	1	0	0	0	0	0	2	0	0	7	12	0	0	3	0	0	3	1		914.5	0	0	0	0
915	0	1	0	1	0	0	0	0	0	0	0	0	9	8	1	0	3	0	2	2	0		915	0	0	0	0
915.5	0	1	0	0	0	0	0	0	0	0	0	0	3	14	0	0	2	0	1	0	0		915.5	0	0	0	0
916	0	1	0	0	1	0	0	0	0	0	0	1	7	10	0	0	0	0	1	4	0		916	0	0	0	0
916.5	0	3	0	0	1	0	1	0	0	1	0	1	3	17	0	0	1	0	0	1	0		916.5	0	0	0	0
917	1	4	0	0	3	1	0	0	0	0	0	1	7	11	0	0	1	0	1	3	0		917	0	0	0	0
917.5	1	5	0	1	4	0	0	0	0	1	1	2	6	16	0	0	1	0	2	4	0		917.5	0	0	0	0
918	0	3	0	0	1	0	0	0	0	0	0	3	8	13	0	0	6	0	0	4	0		918	0	0	0	0
918.5	0	0	0	0	2	0	0	2	0	1	0	0	7	12	0	1	3	0	1	6	3		918.5	0	0	0	0
919	1	9	0	1	1	0	0	0	0	5	1	5	8	16	0	0	7	0	1	4	1		919	0	0	0	0
919.5	2	5	0	1	0	0	0	0	0	2	1	5	5	17	1	0	2	0	1	3	0		919.5	0	0	0	0
920	2	7	0	2	1	0	0	2	1	2	2	4	5	14	0	0	4	0	1	6	0		920	0	0	0	0
920.5	2	6	0	1	0	0	0	0	0	0	1	8	7	14	0	1	3	0	1	3	0		920.5	0	0	0	0
921	0	2	0	0	3	0	0	1	0	2	0	6	5	12	1	0	6	0	0	3	0		921	0	0	0	0
921.5	2	4	0	1	1	0	0	0	0	1	1	6	6	10	1	0	0	0	1	1	0		921.5	0	0	0	0
922	0	0	0	1	3	2	0	0	0	1	0	4	8	11	1	0	4	0	1	1	0		922	0	0	0	0
922.5	0	1	0	0	2	0	0	2	0	1	0	1	5	9	0	0	2	0	0	1	1		922.5	0	0	0	0
923	1	1	0	2	4	1	1	1	0	1	0	3	2	4	3	1	2	0	1	4	0		923	0	0	0	0
923.5	1	0	1	4	6	2	1	0	1	0	1	1	3	2	2	0	0	1	0	2	2		923.5	0	0	0	0
924	0	1	0	2	1	0	0	0	0	0	0	0	2	5	1	0	0	0	1	1	2		924	0	0	0	0
924.5	0	0	1	2	1	1	0	0	0	5	0	1	3	3	1	0	1	0	0	3	2		924.5	0	0	0	0
925	0	1	0	0	2	0	0	1	0	1	0	2	9	9	0	1	4	0	0	1	0		925	0	0	0	0
925.5	0	3	0	1	0	0	0	2	0	0	0	0	5	6	0	0	2	0	1	2	1		925.5	0	0	0	0
926	0	2	0	0	6	0	1	3	0	0	1	0	10	8	0	0	1	0	2	2	2		926	0	0	0	0
926.5	0	0	0	1	4	0	0	2	0	2	0	0	1	0	0	0	1	0	1	4	0		926.5	0	0	0	0
927	1	0	1	1	1	1	0	0	0	3	0	3	6	2	0	0	0	0	0	4	1		927	0	0	0	0
927.5	1	1	0	0	0	0	0	0	0	1	0	0	0	1	0	1	0	0	1	1	1		927.5	0	0	0	0
928	0	2	0	0	0	0	0	3	0	1	0	0	0	0	0	0	0	0	2	3	2		928	0	0	0	0
928.5	0	2	0	2	2	1	1	2	1	1	0	1	3	0	1	1	2	1	2	3	0		928.5	0	0	0	0
929	1	0	0	0	1	0	0	0	0	1	0	0	2	6	0	0	0	0	0	1	1		929	0	0	0	0
929.5	0	4	0	1	3	1	0	1	0	0	0	3	5	10	1	0	2	0	1	4	0		929.5	0	0	0	0
930	1	4	0	0	1	0	0	0	0	1	1	6	6	11	1	0	3	0	0	2	0		930	0	0	0	0
930.5	0	7	0	0	2	1	0	0	0	0	0	1	6	14	0	0	1	0	1	3	0		930.5	0	0	0	0
931	1	2	0	2	3	1	0	0	0	0	0	1	11	7	0	0	1	0	0	4	1		931	0	0	0	0
931.5	0	0	1	0	3	0	0	0	0	0	0	2	2	16	2	0	1	0	1	1	0		931.5	0	0	0	0
932	0	2	0	0	1	0	0	0	0	0	0	1	4	17	0	0	2	0	1	5	1		932	0	0	0	0
932.5	0	2	0	0	3	0	0	0	0	0	0	1	9	13	1	0	3	0	3	2	0		932.5	0	0	0	0
933	0	3	0	1	0	0	0	0	0	0	0	0	4	18	2	0	1	0	0	4	0		933	0	0	0	0
933.5	0	3	0	0	3	0	0	0	0	0	0	0	7	13	2	0	3	0	2	3	3		933.5	0	0	0	0
934	1	0	0	0	1	0	0	2	0	0	0	1	5	12	0	0	0	0	2	4	0		934	0	0	0	0
934.5	0	3	1	0	3	0	0	0	0	2	0	4	9	16	0	0	2	0	3	5	0		934.5	0	0	0	0
935	0	6	0	2	1	0	0	0	0	0	0	4	8	13	0	0	3	0	1	3	0		935	0	0	0	0
935.5	0	4	0	1	4	0	0	0	0	1	0	6	10	11	2	0	3	0	1	1	0		935.5	0	0	0	0
936	0	1	0	0	2	0	0	1	0	0	0	1	9	13	0	1	2	0	1	1	1		936	0	0	0	0
936.5	0	0	0	0	3	0	0	1	0	0	0	1	6	10	0	0	1	0	0	2	0		936.5	0	0	0	0
937	0	3	0	2	2	0	0	0	0	0	0	0	7	16	1	0	0	0	0	2	0		937	0	0	0	0
937.5	0	4	0	3	2	0	0	0	0	1	0	1	11	9	1	0	2	1	3	4	0		937.5	0	0	0	0
938	0	7	0	1	0	0	0	0	0	0	0	0	6	22	1	0	3	0	0	1	0		938	0	0	0	0
938.5	0	6	0	0	0	0	0	0	0	0	0	3	5	8	2	0	2	0	1	3	1		938.5	0	0	0	0
939	0	6	0	2	0	0	0	0	0	1	0	0	5	15	2	0	2	0	1	2	0		939	0	0	0	0
939.5	0	0	0	1	1	0	0	0	0	1	0	1	8	11	2	0	1	0	1	3	0		939.5	0	0	0	0
940	0	5	0	2	1	0	0	1	0	0	0	3	4	11	1	0	1	0	2	2	0		940	0	0	0	0
940.5	0	6	0	0	1	0	0	0	0	0	0	3	6	15	0	0	1	0	3	3	0		940.5	0	0	0	0
941	0	2	0	1	1	0	2	3	1	0	2	1	2	8	0	1	0	1	0	2	1		941	0	0	0	0
941.5	0	4	0	2	0	0	0	0	0	0	2	1	6	16	1	0	0	0	1	4	0		941.5	0	0	0	0
942	0	3	0	1	0	0	0	0	0	0	0	2	9	9	2	0	2	0	0	2	1		942	0	0	0	0
942.5	0	0	0	0	2	0	0	1	0	0	1	2	5	11	0	0	0	0	1	4	0		942.5	0	0	0	0
943	0	3	0	1	3	0	0	0	0	0	1	4	5	7	2	0	0	0	1	5	0		943	0	0	0	0
943.5	0	2	0	1	6	0	1	0	1	0	2	2	4	0	2	1	2	2	2	2	0		943.5	0	0	0	0
944	0	2	0	1	4	0	0	1	0	0	0	0	4	4	0	0	0	1	2	1	1		944	0	0	0	0
944.5	0	1	0	1	4	0	0	0	0	0	1	4	5	4	2	0	0	0	2	4	0		944.5	0	0	0	0
945	0	1	0	1	1	1	1	2	0	1	1	2	1	1	4	0	1	1	0	3	0		945	0	0	0	0
945.5	0	0	0	1	1	0	0	1	0	0	0	0	3	0	0	0	0	0	0	4	0		945.5	0	0	0	0
946	0	1	0	0	0	0	0	0	0	0	1	0	1	6	1	0	0	0	0	2	0		946	0	0	0	0
946.5	0	3	0	1	1	0	0	0	0	0	0	1	1	3	0	0	0	0	0	4	0		946.5	0	0	0	0
947	0	3	0	1	1	0	0	1	0	0	0	0	2	3	1	0	0	0	0	3	0		947	0	0	0	0
947.5	0	3	0	0	0	0	0	1	0	0	0	1	5	4	0	0	0	1	0	6	0		947.5	0	0	0	0
948	0	3	0	0	1	0	0	0	0	0	0	1	0	0	0	0	0	0	0	0	1		948	0	0	0	0
948.5	0	0	0	0	0	0	1	0	0	0	0	0	0	0	0	0	0	0	1	3	2		948.5	0	0	0	0
949	0	2	0	0	0	0	0	0	0	1	0	0	4	8	0	0	1	0	0	2	0		949	0	0	0	0
949.5	0	1	0	0	0	0	0	0	0	1	0	0	0	3	0	0	0	0	0	6	1		949.5	0	0	0	0
950	0	2	0	0	1	0	0	1	0	0	0	3	1	6	0	0	0	0	0	3	0		950	0	0	0	0
950.5	0	1	1	0	1	0	0	2	0	0	2	2	5	7	0	0	1	0	2	3	1		950.5	0	0	0	0
951	0	0	0	0	3	0	0	0	0	0	0	1	5	10	0	0	2	0	1	2	2		951	0	0	0	0
951.5	0	2	0	0	2	0	0	0	0	0	0	6	5	10	0	0	1	0	0	4	2		951.5	0	0	0	0
952	0	1	0	0	2	0	0	0	0	0	0	0	3	13	0	0	1	0	1	1	0		952	0	0	0	0
952.5	0	1	0	0	4	0	0	0	0	0	0	1	6	6	0	0	0	0	4	3	0		952.5	0	0	0	0
953	1	1	1	0	4	1	1	0	0	1	1	1	3	5	0	0	0	1	2	2	0		953	0	0	0	0
953.5	0	1	0	0	1	0	0	0	0	0	0	0	3	1	0	0	0	0	2	1	0		953.5	0	0	0	0
954	1	1	0	0	2	0	0	0	0	1	0	0	1	0	0	0	0	0	4	3	0		954	0	0	1	2
954.5	1	1	0	0	0	0	0	0	0	0	0	0	0	0	1	0	1	0	0	0	1		954.5	0	0	0	0
955	0	1	0	1	2	0	0	1	0	1	1	3	1	0	0	0	0	0	2	2	1		955	0	0	0	0
955.5	1	3	1	0	1	0	0	0	2	1	2	3	3	3	1	0	1	0	1	4	0		955.5	1	0	1	1
956	0	3	0	0	1	2	0	3	1	0	1	5	0	2	0	0	1	0	1	6	0		956	0	0	0	0
956.5	1	5	0	0	1	0	0	1	0	0	1	3	0	3	0	1	0	1	2	4	1		956.5	0	0	0	0
957	0	5	0	1	4	0	0	0	0	3	2	4	3	3	2	0	1	0	6	5	2		957	0	0	0	0
957.5	6	1	5	1	1	5	4	1	3	1	3	4	5	2	1	5	0	4	2	3	6		957.5	0	0	0	0
958	5	3	5	1	3	3	5	3	4	3	6	3	8	1	3	4	2	2	4	4	4		958	0	1	0	0
958.5	3	0	0	2	1	1	0	1	0	2	1	4	1	2	1	0	0	1	3	2	0		958.5	0	1	0	0
959	8	1	5	1	1	6	5	2	4	4	8	5	4	4	3	5	3	4	5	6	6		959	1	1	0	0
959.5	2	4	3	1	0	2	2	1	2	1	5	2	6	1	2	2	2	0	1	4	2		959.5	0	0	0	0
960	12	3	5	2	6	6	4	3	1	7	6	4	6	3	5	3	2	2	9	5	9		960	0	0	0	0
960.5	0	2	0	0	1	0	3	0	1	0	1	0	2	0	1	0	2	0	3	4	0		960.5	0	0	0	0
961	5	0	7	1	5	3	5	3	9	2	8	4	8	3	4	3	3	3	5	5	5		961	0	0	0	0
961.5	3	0	3	2	1	5	4	3	1	1	3	2	3	2	1	5	0	3	3	2	4		961.5	0	0	0	0
962	0	1	0	1	1	0	1	1	0	0	0	1	0	0	1	0	2	0	0	4	2		962	0	0	0	0
962.5	1	1	0	0	2	0	0	1	0	0	0	1	0	0	0	0	1	0	4	1	1		962.5	0	0	0	0
963	0	0	0	0	1	0	0	0	0	1	0	0	0	0	0	0	0	0	2	2	3		963	0	0	0	0
963.5	7	5	8	1	5	7	5	0	5	1	6	3	9	2	1	4	2	5	4	8	5		963.5	0	0	0	0
964	0	2	0	0	2	1	1	2	1	2	1	0	2	2	2	0	3	1	1	1	2		964	0	0	0	0
964.5	6	5	2	4	5	0	1	5	3	5	6	4	5	5	7	4	9	4	5	4	8		964.5	0	0	0	0
965	2	2	2	2	4	1	2	2	0	2	0	5	3	5	2	1	5	1	3	6	3		965	0	0	0	0
965.5	6	6	2	7	4	4	3	4	3	4	2	5	4	5	4	3	5	4	4	5	11		965.5	0	0	0	0
966	1.33333	2	2	0.666667	1.33333	1.33333	2.66667	2	2	3.33333	2	2.66667	6	6.66667	2	1.33333	1.33333	0.666667	0	3.33333	2		966	0	0	0	0
966.5	4.66667	1.33333	4	4.66667	3.33333	2.66667	4	5.33333	1.33333	2.66667	5.33333	4.66667	4.66667	4	2	4	4.66667	2	1.33333	3.33333	6		966.5	0	0	0	0
967	4.66667	4	4.66667	4	5.33333	4	5.33333	2.66667	3.33333	5.33333	4.66667	4	4	4	2.66667	4.66667	2.66667	3.33333	0.666667	1.33333	5.33333		967	0	0	0	0
967.5	6.66667	3.33333	6	2	3.33333	4.66667	4.66667	3.33333	5.33333	2	6.66667	1.33333	4.66667	0.666667	2	2	3.33333	4	2.66667	2.66667	6		967.5	0	0	0	0
968	4	4	2	4.66667	4	4.66667	2.66667	4	3.33333	3.33333	2.66667	3.33333	4.66667	2.66667	4.66667	4	4.66667	2	2	3.33333	4		968	0	0	0	0
968.5	3.33333	1.33333	2	2	1.33333	2	1.33333	4.66667	2.66667	2	2	1.33333	4.66667	1.33333	2	2.66667	4	0.666667	3.33333	4.66667	2.66667		968.5	0	0	0	0
969	4	1.33333	4	1.33333	3.33333	4	2.66667	2.66667	3.33333	2	5.33333	2	4.66667	2	3.33333	2.66667	2.66667	2.66667	1.33333	2.66667	5.33333		969	0	0	0	0
969.5	0.666667	1.33333	0.666667	1.33333	0.666667	1.33333	2	1.33333	0.666667	0.666667	2.66667	1.33333	2	1.33333	2	1.33333	1.33333	0.666667	2	1.33333	2		969.5	0	0	0	0
970	3.33333	2	3.33333	3.33333	1.33333	3.33333	4	0.666667	2	1.33333	5.33333	5.33333	7.33333	2	2.66667	3.33333	2.66667	3.33333	2	1.33333	4.66667		970	0	0	0	0
970.5	3.33333	1.33333	4	2	4	2.66667	6	4	0.666667	2.66667	5.33333	2	5.33333	2.66667	2	2.66667	3.33333	3.33333	3.33333	4	2		970.5	0	0	0	0
971	4.66667	3.33333	2.66667	7.33333	3.33333	6	5.33333	2.66667	3.33333	4.66667	6	2.66667	5.33333	2	2	4.66667	2.66667	5.33333	1.33333	5.33333	6		971	0	0	0	0
971.5	0.666667	1.33333	2	2.66667	4.66667	1.33333	2	2	2	2	4	2.66667	6	3.33333	4	0.666667	5.33333	2	2	2.66667	2.66667		971.5	0	0	0	0
972	0	0.666667	0	0.666667	2	0.666667	0	1.33333	0.666667	0	0	2.66667	2	4.66667	0.666667	0	0	0	0.666667	1.33333	0.666667		972	0	0	0	0
972.5	3.33333	4	4	4.66667	4.66667	2	3.33333	4	2.66667	2.66667	3.33333	4.66667	6	1.33333	4.66667	2	4	4	2.66667	2	2		972.5	0	0	0	0
973	1.33333	0	0.666667	0	2	1.33333	2	1.33333	1.33333	0	0.666667	4.66667	2	0	0	0	1.33333	0	1.33333	2.66667	0		973	0	0	0	0
973.5	4	2	2	4	4	4	4	5.33333	2	2.66667	2	4.66667	8.66667	4	4.66667	0.666667	2.66667	0.666667	2.66667	2.66667	2.66667		973.5	0	0	0	0
974	3.33333	3.33333	2	3.33333	2	2.66667	3.33333	1.33333	0.666667	3.33333	2.66667	1.33333	5.33333	5.33333	2.66667	1.33333	2	2	1.33333	2	0.666667		974	0	0	0	0
974.5	2	2	2	0	2	2	2.66667	1.33333	0.666667	2	1.33333	1.33333	6	6.66667	0.666667	2	0.666667	1.33333	2	3.33333	0.666667		974.5	1	0	0	0
975	0	2	0	0.666667	0.666667	0	0	0	0	0.666667	0	2	4.66667	5.33333	0.666667	0	0.666667	0	0	0.666667	0.666667		975	0	0	0	0
975.5	0	0	0	0.666667	0	0	0	1.33333	0	0.666667	0.666667	4	4	5.33333	1.33333	0	2	0	0	2.66667	0		975.5	0	0	0	0
976	4	4	1.33333	3.33333	4.66667	1.33333	2	6	0.666667	4	3.33333	2	10	8.66667	4	1.33333	3.33333	2	2	3.33333	2.66667		976	0	0	0	0
976.5	0	0.666667	0	0	0.666667	0	0	0.666667	0	0	0	0	0.666667	8.66667	0	0	1.33333	0	0	1.33333	0.666667		976.5	0	0	0	0
977	0	0.666667	0	1.33333	1.33333	0	0	0	0	0.666667	0	0.666667	2.66667	13.3333	2	0.666667	0.666667	0	1.33333	2.66667	0		977	0	0	0	0
977.5	4.66667	2.66667	6	4	2.66667	5.33333	4	3.33333	2.66667	6	4.66667	4.66667	12	5.33333	7.33333	2.66667	4	3.33333	4	6.66667	3.33333		977.5	0	0	0	0
978	1.33333	4	1.33333	2.66667	0.666667	1.33333	2	2.66667	0	4	1.33333	2	6	11.3333	2.66667	0.666667	1.33333	0.666667	0	1.33333	0.666667		978	0	0	0	0
978.5	1.33333	3.33333	0.666667	2.66667	3.33333	2	1.33333	1.33333	1.33333	2	1.33333	0.666667	8.66667	9.33333	1.33333	0.666667	2	1.33333	1.33333	1.33333	0.666667		978.5	0	0	0	0
979	2	2.66667	2.66667	2	2.66667	1.33333	0.666667	2	2	1.33333	1.33333	2.66667	7.33333	8.66667	3.33333	1.33333	2	2	2	2.66667	2.66667		979	0	0	0	0
979.5	1.33333	2.66667	0	0.666667	1.33333	0	0	0.666667	0	0	0	0	6	8.66667	0.666667	0	2	0	0	2	0.666667		979.5	0	0	0	0
980	0.666667	1.33333	0	0	0	0	0	0	0	1.33333	0	0	2.66667	8	0	0	0.666667	0	0.666667	1.33333	0		980	0	0	0	0
980.5	0	1.33333	0	0	0	0	0	0.666667	0	0.666667	0	0	2.66667	8	0	0	0.666667	0	0	2	0		980.5	0	0	0	0
981	0.666667	2.66667	1.33333	2	2	0.666667	0.666667	2	0	2.66667	2	0.666667	3.33333	11.3333	1.33333	2	1.33333	1.33333	0	1.33333	2		981	0	0	0	0
981.5	4.66667	2	4.66667	1.33333	3.33333	2.66667	4.66667	2.66667	5.33333	0.666667	3.33333	2	8.66667	4.66667	2	2	2	2	0.666667	1.33333	4.66667		981.5	0	0	0	0
982	2.66667	3.33333	0.666667	2.66667	2.66667	2.66667	3.33333	1.33333	2	0.666667	2	1.33333	0.666667	6.66667	2	2	2	0.666667	2	3.33333	1.33333		982	0	0	0	0
982.5	1.33333	2.66667	1.33333	2	1.33333	2	1.33333	2	0	1.33333	0	2.66667	2	3.33333	0.666667	0.666667	0.666667	1.33333	2	0.666667	2.66667		982.5	0	0	0	0
983	1.33333	1.33333	0.666667	0.666667	0.666667	1.33333	0	1.33333	0	1.33333	0	1.33333	2	1.33333	0	0	3.33333	0	1.33333	2	2		983	0	0	0	0
983.5	2	2.66667	0	3.33333	2.66667	1.33333	2	0.666667	0.666667	0.666667	0.666667	0.666667	1.33333	1.33333	1.33333	0.666667	0.666667	1.33333	0.666667	2	1.33333		983.5	0	0	0	0
984	0	2	0	0.666667	1.33333	0	0	0.666667	0	0	0	0	0.666667	0.666667	0	0	0	0	2	2	0.666667		984	0	0	0	0
984.5	0	1.33333	0	2	2.66667	0	0.666667	0.666667	0	0	0	0	0	0	0	0	0.666667	0	2	0.666667	1.33333		984.5	0	0	0	0
985	1.33333	1.33333	0.666667	2.66667	4.66667	0.666667	0	0.666667	0	1.33333	1.33333	0.666667	1.33333	1.33333	0.666667	1.33333	2	0	2.66667	2	0.666667		985	0	0	0	0
985.5	2	0	2.66667	0	1.33333	2.66667	2	0	2	0.666667	2	0.666667	2.66667	3.33333	0.666667	2.66667	1.33333	1.33333	2.66667	1.33333	4		985.5	0	0	0	0
986	2.66667	4	0.666667	3.33333	2	2	1.33333	3.33333	0.666667	1.33333	2	2	4.66667	2.66667	3.33333	0.666667	1.33333	0	4	2	0.666667		986	0	0	0	0
986.5	1.33333	2.66667	1.33333	1.33333	1.33333	0.666667	0	0	0.666667	0.666667	1.33333	1.33333	3.33333	4.66667	1.33333	0	2.66667	0	0.666667	1.33333	1.33333		986.5	0	0	0	0
987	0	2.66667	0.666667	1.33333	0.666667	0	0	0	0	0	0	0.666667	5.33333	6	0.666667	0	1.33333	0	1.33333	2.66667	0.666667		987	0	0	0	0
987.5	0	2.66667	0	0.666667	0.666667	0	0	0	0	0	0	0	3.33333	3.33333	1.33333	0	2.66667	0	2.66667	1.33333	0		987.5	0	0	0	0
988	0	4	0	0	0	0	0	0	0	0.666667	0	0.666667	3.33333	6.66667	0	0	1.33333	0.666667	0	2.66667	0.666667		988	0	0	0	1
988.5	0.666667	3.33333	0	1.33333	2.66667	0.666667	0	1.33333	0	1.33333	1.33333	1.33333	4.66667	6	0	1.33333	2.66667	0	0	2	1.33333		988.5	0	0	0	0
989	0	1.33333	0.666667	0	2	0	0.666667	0	0	0	0	0	5.33333	4	1.33333	0	2	0.666667	0.666667	4	0		989	0	0	0	0
989.5	0	2.66667	0	0.666667	0.666667	0	0	0	0	0	0	0.666667	3.33333	8	0	0	0	0	0.666667	2	0		989.5	0	0	0	0
990	0	0	0	0	0.666667	0	0	0.666667	0	0	0	0	4	4	0.666667	0	1.33333	0	2.66667	2.66667	0.666667		990	0	0	0	0
990.5	0	0	0	0	0	0	0	0.666667	0	0	1.33333	0	1.33333	2.66667	0	0	0.666667	0	0.666667	4	0.666667		990.5	1	1	1	1
991	0.666667	0.666667	0	0.666667	0.666667	0	0	1.33333	0	0	0	0.666667	3.33333	6.66667	0.666667	0	0	0	0	2.66667	0.666667		991	1	1	1	6
991.5	0	1.33333	0	0	0	0	0	0.666667	0	0	0	0.666667	1.33333	3.33333	0	0.666667	0	0	1.33333	1.33333	0		991.5	1	1	0	5
992	0.666667	0	0	0	0	0	0	0	0	0.666667	0	0.666667	0	0.666667	0	0	0	0	0	0	0.666667		992	0	0	0	0
992.5	0.666667	0	0	0	0.666667	0	0	0.666667	0	0	0	0	0	0.666667	0	0	0	0	0.666667	1.33333	1.33333		992.5	0	0	0	0
993	1.33333	1.33333	0.666667	2	2	0	0.666667	1.33333	0	1.33333	0.666667	0.666667	2	0.666667	1.33333	0.666667	2.66667	1.33333	0.666667	0.666667	2		993	0	0	0	0
993.5	0.666667	1.33333	0.666667	1.33333	2	0.666667	1.33333	2	0	0	0.666667	1.33333	1.33333	3.33333	0.666667	0	0	0.666667	0	0.666667	2		993.5	0	0	0	0
994	0	0	0	0	0.666667	0	0	0	0	0	0.666667	0.666667	1.33333	6	0	0	0	0	0	1.33333	0		994	0	0	0	0
994.5	0	0.666667	0	0	0.666667	0	0	1.33333	0	0	0	0	2	11.3333	0	0	0.666667	0	0.666667	3.33333	0		994.5	0	0	0	0
995	1.33333	2	1.33333	0.666667	2	1.33333	0.666667	2	0	0.666667	0.666667	0	2	10	0.666667	0.666667	0	1.33333	1.33333	2	2		995	1	1	1	2
995.5	0	0	0	0.666667	2	0	0.666667	0	0	0.666667	0	0	2	6	0	0	0.666667	0	2	2	0		995.5	0	0	0	0
996	0.666667	0.666667	0	0	0.666667	0	0	0.666667	0	0	0	1.33333	0.666667	6	0	0	0	0	0	3.33333	0		996	0	0	0	0
996.5	0	0.666667	0	2.66667	2.66667	0.666667	0	0.666667	0	0	0.666667	0.666667	2.66667	0.666667	1.33333	0	0	0.666667	2.66667	3.33333	1.33333		996.5	0	0	0	0
997	0	0	0	0	4.66667	0	0	0	0	0	0	3.33333	1.33333	4	0	0.666667	1.33333	0	0.666667	2.66667	0		997	1	1	2	0
997.5	0.666667	2	0	0	0.666667	0.666667	0	0.666667	0	0	0	0.666667	2	1.33333	1.33333	0	1.33333	1.33333	1.33333	1.33333	0		997.5	0	0	0	0
998	2	0.666667	0	0.666667	0.666667	0	0	0	4	1.33333	1.33333	2	23.3333	11.3333	4	1.33333	0	9.33333	2	0.666667	2		998	0	0	0	0
998.5	0.666667	0.666667	0.666667	0	0	0	0	0	0	0	0	0	5.33333	0	2.66667	0	0	0.666667	0.666667	1.33333	0.666667		998.5	0	0	0	0
[truncated: 403 more rows]

## Sheet: Figure 8
Figure 8c	1st trial		Color-mapped raster plot			Firing rate (Hz)																	Figure 8c	6th trial		Color-mapped raster plot			Firing rate (Hz)																	Figure 8d
	1	2	3	4	5	6	7	8	9	10	11	12	13	14	15	16	17	18	19	20	21			1	2	3	4	5	6	7	8	9	10	11	12	13	14	15	16	17	18	19	20	21		1st trial	2nd trial	3rd trial	4th trial
0.5	4	2	0	4	2	2	0	4	0	4	0	4	4	2	4	0	6	2	4	8	2		0.5	6	12	6	12	8	8	8	12	4	4	8	4	16	28	4	6	6	10	6	2	4		5.11	6.27	4.24333	2.15
1	4	4	14	2	6	2	4	6	2	2	4	0	0	8	2	2	4	4	4	6	2		1	8	12	8	14	8	14	12	8	6	16	16	6	22	30	18	8	12	4	10	10	4		4.85	5.69	2.79	1.835
1.5	6	4	4	8	10	2	2	6	2	8	4	4	6	10	6	2	8	4	4	4	6		1.5	14	4	12	6	10	14	14	8	10	20	12	14	32	30	12	10	12	12	6	6	12		4.21333	4.5	3.39333	1.465
2	0	4	0	0	0	0	2	0	0	0	0	0	2	0	2	0	6	2	0	4	0		2	6	0	6	4	4	8	10	4	4	2	4	0	12	10	6	4	6	2	6	8	6		4.14667	5.58	4.08333	1.89
2.5	6	4	0	4	0	4	4	4	8	4	12	0	12	8	4	8	4	10	8	6	14		2.5	2	2	4	2	14	4	4	10	4	2	12	2	8	6	0	10	2	4	4	6	8		4.18	5.04	3.48333	3.44
3	18	14	16	22	18	10	10	22	20	16	32	10	42	22	14	20	18	18	14	10	30		3	10	0	8	6	12	6	8	4	0	4	6	4	8	6	4	4	4	6	10	8	14		4.94	6.77	4.79667	3.925
3.5	6	8	8	6	4	8	2	6	2	10	8	6	36	24	14	6	10	8	6	12	10		3.5	14	2	10	4	18	10	8	10	8	10	8	6	20	12	10	6	4	6	8	2	14		4.47667	5.12	4.33333	3.565
4	8	14	4	8	8	4	4	6	2	6	4	12	16	8	10	6	6	2	16	4	8		4	8	2	0	4	4	2	4	6	0	2	2	6	18	22	0	4	2	2	6	4	6		4.23667	5.73	4.05	3.21
4.5	2	10	4	14	4	2	2	4	12	4	8	10	58	32	12	4	10	10	6	8	8		4.5	6	4	6	4	4	6	8	2	8	4	6	6	28	28	2	4	4	4	8	10	2		4.19	5.23	3.34667	1.46
5	10	8	22	16	12	14	12	16	18	10	16	12	26	10	8	12	4	14	6	4	18		5	14	8	6	12	10	8	10	12	2	14	10	8	30	24	8	10	8	6	6	4	16		3.58667	4.35	3.29667	1.79
5.5	8	4	8	10	10	8	4	10	6	8	6	10	10	8	14	10	10	2	2	2	6		5.5	4	6	10	4	12	8	2	8	0	10	2	6	20	16	2	2	0	6	2	10	2		5.74333	5.69	5.46333	4.79
6	14	8	14	8	8	16	12	8	16	4	18	4	28	4	8	16	4	10	8	12	10		6	12	0	8	2	6	8	4	4	8	2	6	2	24	8	6	8	2	4	10	10	4		4.81	4.5	4.66333	4.32
6.5	10	12	16	6	6	16	16	6	16	8	12	8	16	10	14	10	8	4	6	6	20		6.5	0	4	0	4	10	2	0	2	0	0	0	6	16	16	0	0	6	0	8	2	4		12.6833	6.62	10.61	9
7	18	8	10	12	12	18	18	8	16	10	18	8	36	16	20	18	8	16	14	8	14		7	2	12	2	4	8	0	2	10	4	6	6	4	18	20	4	2	4	0	2	8	2		11.2967	11.54	7.28667	8.115
7.5	4	2	2	0	2	2	2	0	2	2	0	0	8	6	2	2	4	2	4	0	4		7.5	8	14	2	16	12	12	6	14	10	8	14	16	24	26	16	8	10	8	14	12	8		3.79	4.85	3.24333	1.91
8	16	8	12	10	18	8	12	14	10	4	16	6	82	38	10	2	10	14	6	10	4		8	0	12	0	2	4	0	0	0	0	0	4	0	20	28	0	0	2	0	4	2	0		4.31	5.38	3.28667	2.16
8.5	10	10	10	12	18	12	14	10	12	12	12	6	62	24	12	16	8	6	12	10	12		8.5	6	2	2	4	4	4	2	6	2	4	0	2	10	36	2	2	0	2	6	12	8		3.85	4.19	3.29667	2.335
9	16	2	6	4	10	4	4	6	8	4	8	4	14	16	6	4	6	2	0	8	8		9	2	4	4	2	4	2	2	6	0	6	2	6	8	24	2	2	2	0	4	10	0		4.37333	5.88	4.04	3.69
9.5	10	12	4	4	8	8	8	18	2	8	10	6	14	6	10	6	12	6	6	12	10		9.5	6	4	10	2	2	10	6	8	6	6	12	10	32	36	6	6	0	2	8	8	8		4.53667	4.46	4.26667	2.975
10	14	2	10	4	10	8	8	4	8	4	10	8	30	6	4	8	10	12	2	4	6		10	0	6	4	0	4	0	4	0	0	2	4	4	24	30	0	4	2	2	4	14	0		6.39333	6.31	5.42667	2.015
10.5	4	16	6	8	10	2	8	12	6	8	6	10	12	22	10	2	12	2	4	4	4		10.5	0	2	0	4	6	0	0	2	0	4	0	4	8	16	2	0	2	0	2	2	6		4.77	7.35	3.98667	1.285
11	12	8	8	14	14	6	8	4	6	8	2	8	12	6	0	14	6	6	10	6	10		11	4	2	0	0	0	0	0	0	0	0	0	0	6	28	0	0	2	0	4	8	0		4.45625	4.89	4.5925	3.70833
11.5	10	6	4	2	6	4	8	2	4	4	12	0	18	16	0	4	4	6	6	4	6		11.5	0	2	0	0	4	0	0	4	0	2	0	4	6	14	0	4	0	0	2	10	0		6.42167	6.99583	5.85417	4.24056
12	10	6	10	4	10	4	6	6	2	6	12	6	12	10	8	12	8	10	2	4	14		12	2	0	0	2	2	0	0	2	0	0	0	2	8	2	0	0	0	0	6	12	0		3.7775	4.02	3.5025	3.64
12.5	2	2	0	2	2	2	8	6	2	6	6	8	10	8	2	8	4	4	6	6	4		12.5	0	2	0	0	4	2	0	0	0	0	0	0	2	6	0	2	2	0	2	6	2		4.52375	5.3025	4.4125	3.00667
13	0	6	0	0	2	2	2	4	0	0	0	4	10	22	0	0	2	0	10	2	0		13	0	0	0	2	2	0	0	0	2	2	2	0	2	4	2	0	0	0	4	2	2		5.09875	6.375	4.655	4.825
13.5	6	10	6	2	6	12	10	4	6	8	12	4	22	14	4	6	2	6	4	8	8		13.5	0	0	0	2	2	0	0	0	0	2	0	2	2	18	0	0	0	0	0	8	4		4.07125	4.8125	3.5725	3.53667
14	8	12	6	10	4	10	8	8	4	10	10	16	22	28	6	2	12	2	12	8	2		14	0	8	0	0	6	0	0	0	0	2	0	6	6	34	0	0	4	0	0	2	0		3.9625	5.075	3.8025	3.54
14.5	2	2	2	2	4	2	2	0	0	0	0	0	10	20	0	0	2	0	2	2	0		14.5	0	0	0	2	0	0	0	2	0	0	0	2	8	26	2	0	2	0	0	2	0		1.74625	0.922417	1.134	1.10983
15	8	2	4	6	10	6	8	6	8	6	2	8	16	34	2	10	0	2	2	10	2		15	0	4	0	2	6	0	0	0	0	10	0	0	10	26	0	0	8	0	0	6	0		1.50713	0.838083	1.39983	1.491
15.5	10	6	12	4	8	14	12	8	8	12	4	10	22	26	8	10	10	10	6	10	14		15.5	4	14	8	10	8	8	4	10	4	6	4	10	22	38	6	4	6	4	6	2	16		2.12812	1.0437	0.9595	1.30167
16	6	8	8	0	0	6	4	0	4	2	6	6	18	30	8	6	4	2	4	8	2		16	2	6	0	0	6	0	0	2	0	0	0	4	22	34	2	0	2	0	4	6	0		1.41125	0.776083	1.07533	0.949
16.5	2	10	0	8	14	0	2	4	0	8	2	8	20	20	6	0	8	0	12	14	2		16.5	2	2	0	0	4	0	0	0	0	0	0	0	18	30	0	0	2	0	4	6	2		0.973	0.804417	0.863667	1.02983
17	0	6	0	0	0	0	0	2	0	4	0	0	6	28	0	0	0	0	0	10	0		17	0	4	0	0	2	0	0	2	0	0	0	0	10	22	0	0	2	0	6	6	0		1.3205	0.879833	0.984417	1.05533
17.5	4	6	8	6	6	4	6	14	6	4	6	2	20	8	2	2	0	8	8	6	10		17.5	0	2	0	0	8	0	0	2	0	0	0	4	14	20	2	0	2	0	4	2	0		1.14112	0.864667	0.955	1.0015
18	6	6	2	0	2	2	2	8	0	4	6	0	20	4	2	6	0	0	8	8	6		18	0	2	0	0	6	0	0	2	0	2	0	2	8	14	2	0	6	2	0	8	2		0.9815	0.59225	0.715667	0.807833
18.5	8	8	8	6	14	6	10	10	2	8	14	14	14	32	4	4	8	4	8	8	8		18.5	0	4	0	4	4	0	0	0	0	2	0	2	6	10	2	0	2	0	6	6	2		1.5655	1.00042	1.1265	0.839833
19	0	4	0	0	0	2	0	0	0	2	0	2	10	12	2	0	4	0	0	8	0		19	0	0	0	0	6	0	0	0	0	0	0	2	8	14	0	0	0	0	2	6	2		1.39237	0.734083	0.882333	0.594167
19.5	4	8	2	6	8	2	2	8	6	2	6	8	30	24	6	4	12	0	4	14	2		19.5	0	0	0	0	4	0	2	6	0	0	0	6	6	2	0	0	2	0	0	8	2		1.20463	0.78325	0.7094	0.6105
20	8	2	2	6	8	4	4	4	2	14	6	4	22	22	4	2	10	2	6	8	6		20	0	2	0	0	2	2	0	6	0	0	0	2	2	6	2	0	2	2	0	6	0		1.37187	0.899667	1.0525	1.09717
20.5	2	2	2	4	4	0	4	4	2	8	0	4	10	16	4	0	6	2	2	4	2		20.5	0	2	0	0	6	2	0	2	0	2	0	0	10	14	0	0	4	0	4	4	0
21	8	8	8	4	4	8	12	2	6	6	8	4	12	12	4	6	6	2	8	6	4		21	0	8	0	0	2	2	0	0	0	2	0	0	16	24	0	0	4	2	0	6	0
21.5	0	0	2	0	2	2	0	0	0	2	0	2	16	18	0	0	6	0	2	2	6		21.5	0	2	0	2	6	0	0	0	0	2	0	0	8	10	2	0	2	0	0	2	4
22	0	2	0	2	0	0	0	2	0	0	0	2	10	20	0	0	0	0	4	2	0		22	0	6	0	0	4	2	0	0	0	2	0	2	10	14	0	0	6	0	0	10	2
22.5	0	4	0	0	0	0	0	0	0	2	2	0	12	32	0	2	0	0	0	4	0		22.5	2	2	0	0	2	0	0	0	0	2	0	6	12	12	2	0	4	0	4	2	0
23	2	6	2	2	4	2	2	2	4	2	2	2	10	6	2	0	4	6	4	0	4		23	4	2	0	0	6	2	2	6	0	4	0	4	10	26	0	0	4	0	2	8	2
23.5	0	2	0	0	2	0	0	0	0	0	0	4	4	4	0	0	0	0	0	2	2		23.5	0	8	0	2	0	0	2	2	0	8	4	2	16	18	2	4	4	2	0	10	4
24	0	0	0	0	0	0	0	2	0	0	0	0	6	10	0	0	6	0	2	4	2		24	0	4	0	0	2	0	0	0	0	0	0	2	8	28	0	0	2	0	0	4	0
24.5	0	2	0	0	2	2	0	0	2	0	0	2	12	34	0	0	2	0	2	8	2		24.5	0	2	0	0	2	0	0	0	0	2	0	4	8	22	0	0	2	0	0	4	0
25	0	8	0	0	0	0	0	0	0	0	0	4	12	28	0	0	0	0	4	4	2		25	0	4	0	0	0	0	0	0	0	0	0	2	6	28	0	0	0	0	0	4	0
25.5	0	2	0	2	2	0	0	2	0	2	0	0	12	24	2	2	0	0	0	6	0		25.5	0	6	2	0	10	2	0	0	0	4	0	0	14	26	0	0	4	0	2	4	2
26	0	2	0	0	2	0	0	2	0	0	0	6	6	30	0	0	2	0	6	2	0		26	6	22	2	10	12	2	4	14	4	6	8	8	24	26	8	6	8	8	4	12	12
26.5	2	2	2	0	2	0	2	2	0	0	0	0	14	12	4	0	6	0	4	8	2		26.5	0	14	0	2	0	0	0	2	0	0	0	2	4	46	0	0	2	0	0	6	0
27	0	4	0	0	2	0	2	0	2	0	0	0	10	22	0	0	4	0	2	2	2		27	0	4	0	2	0	0	0	0	0	0	0	2	12	28	0	0	6	0	2	6	2
27.5	0	8	0	2	2	0	0	2	0	4	0	0	6	36	0	0	4	0	0	4	4		27.5	0	0	0	0	0	0	0	0	0	0	0	0	16	18	0	0	4	0	0	6	0
28	14	6	4	4	2	8	8	4	6	2	8	2	16	22	8	2	2	2	2	6	10		28	8	12	6	12	12	6	0	14	0	8	6	16	16	30	12	4	6	0	6	10	6
28.5	0	4	0	0	0	0	0	0	0	0	0	0	8	16	0	0	4	0	0	2	0		28.5	0	0	0	0	4	0	0	0	0	0	0	2	22	44	0	0	0	0	6	4	2
29	2	0	0	0	2	0	0	0	0	2	0	0	16	14	2	0	2	2	4	0	2		29	0	4	0	0	4	0	0	4	0	2	0	6	18	32	0	0	4	0	6	8	0
29.5	0	4	0	0	4	0	0	0	0	4	0	0	24	10	0	0	6	2	4	6	2		29.5	0	2	2	4	4	0	0	0	2	0	2	0	20	22	2	2	6	0	4	4	4
30	0	0	0	0	2	0	0	4	2	0	0	0	2	0	2	2	4	0	4	4	2		30	0	2	0	0	6	0	0	0	0	0	0	2	16	22	0	0	4	0	2	10	0
[truncated: 2 more columns]

## Sheet: Supplementary Figure 3
Supplementary Figure 3b				Supplementary Figure 3c
Mouse 1	Before	After		Mouse 1	Before	After
5	33.33	18.99		5	11.1226	6.33833
10	20.42	16.81		10	6.79013	5.60103
15	16.98	15.11		15	5.67822	5.04775
20	14.65	17.27		20	4.88089	5.76508
25	11.67	13.98		25	3.89507	4.68538
30	14.19	17.87		30	4.73997	5.94595
Mouse 2	Before	After		Mouse 2	Before	After
5	24.51	21.08		5	8.17965	7.03612
10	17.3	13.09		10	5.7741	4.37041
15	13.93	11.75		15	4.65518	3.92329
20	20.93	13.54		20	6.98017	4.52791
25	15.67	13.81		25	5.24979	4.59906
30	11.34	12.08		30	3.76989	4.03351
Mouse 3	Before	After		Mouse 3	Before	After
5	14.24	12.56		5	4.75108	4.18997
10	16.89	12.52		10	5.63802	4.17943
15	15.8	13.31		15	5.28615	4.44255
20	10.51	13.92		20	3.49986	4.66091
25	10.93	16.08		25	3.64736	5.38
30	8.95	16.08		30	2.98906	5.34692
Mouse 4	Before	After		Mouse 4	Before	After
5	21.69	16.17		5	7.23834	5.39567
10	19.23	15.27		10	6.41746	5.09816
15	17.09	12.63		15	5.70688	4.21086
20	14.69	13.64		20	4.91505	4.55158
25	14.01	13.35		25	4.66623	4.4614
30	16.6	11.14		30	5.54563	3.7173
Mouse 5	Before	After		Mouse 5	Before	After
5	21.08	18.99		5	7.03532	6.33756
10	18.69	12.32		10	6.24846	4.11604
15	20.73	13.51		15	6.91468	4.52165
20	21.74	12.93		20	7.25803	4.30154
25	15.71	14.09		25	5.226	4.71209
30	17.84	13.96		30	5.95952	4.64783

## Sheet: Supplementary Figure 4
Supplementary Figure 4a							Supplementary Figure 4b							Supplementary Figure 4c							Supplementary Figure 4d			Supplementary Figure 4e			Supplementary Figure 4f
Before system mounted							After system mounted							Before system mounted							Distance traveled			Velocity			Total time in center zone
5	10	15	20	25	30		5	10	15	20	25	30		5	10	15	20	25	30		Before	After		Before	After		Before	After
33.33	20.42	16.98	14.65	11.67	14.19		18.99	16.81	15.11	17.27	13.98	17.87		33.33	20.42	16.98	14.65	11.67	14.19		111.24	100.04		6.1849	5.56381		164.7	136.14
24.51	17.3	13.93	20.93	15.67	11.34		21.08	13.09	11.75	13.54	13.81	12.08		24.51	17.3	13.93	20.93	15.67	11.34		103.69	85.35		5.76872	4.7486		278.69	297.91
14.24	16.89	15.8	10.51	10.93	8.95		12.56	12.52	13.31	13.92	16.08	16.08		14.24	16.89	15.8	10.51	10.93	8.95		77.33	84.47		4.30231	4.69977		452.74	349.16
21.69	19.23	17.09	14.69	14.01	16.6		16.17	15.27	12.63	13.64	13.35	11.14		21.69	19.23	17.09	14.69	14.01	16.6		103.32	82.19		5.74832	4.57275		316.86	435.38
21.08	18.69	20.73	21.74	15.71	17.84		18.99	12.32	13.51	12.93	14.09	13.96		21.08	18.69	20.73	21.74	15.71	17.84		115.79	85.8		6.44048	4.77282		454.07	403.62
														After system mounted
														5	10	15	20	25	30
														18.99	16.81	15.11	17.27	13.98	17.87
														21.08	13.09	11.75	13.54	13.81	12.08
														12.56	12.52	13.31	13.92	16.08	16.08
														16.17	15.27	12.63	13.64	13.35	11.14
														18.99	12.32	13.51	12.93	14.09	13.96

## Sheet: Supplementary Figure 5
Supplementary Figure 5a							Supplementary Figure 5b							Supplementary Figure 5c						Supplementary Figure 5d
Mouse 1	1	2	3	4	5		Day 1							1	2	3	4	5		5 min
5	18.0637	22.3367	26.0027	18.6806	10.8564		5	10	15	20	25	30		89.4361	87.8419	104.419	70.2497	50.4995		1	2	3	4	5
10	19.4791	13.2312	16.5827	11.7083	8.48066		18.0637	19.4791	16.3567	13.9845	11.0627	10.4894		116.343	72.5404	81.8481	65.6431	71.2104		18.0637	22.3367	26.0027	18.6806	10.8564
15	16.3567	13.6403	15.7814	10.1574	4.87428		24.7959	20.207	22.7222	18.0823	15.5408	14.9944		115.515	97.1881	94.5155	105.268	92.034		24.7959	20.7802	19.585	14.4321	12.6463
20	13.9845	11.0713	12.3583	9.56987	7.82455		29.8918	20.0345	18.8346	16.4758	16.7708	13.5078		92.9654	59.8688	83.8317	66.0998	54.7471		29.8918	23.5087	26.8861	29.9496	18.9228
25	11.0627	15.1031	18.0617	10.7487	9.67412		24.4201	15.7501	14.3477	12.8457	10.008	15.5938		111.788	66.9878	57.6164	54.8991	67.5208		24.4201	16.3472	24.1301	17.7429	13.1885
30	10.4894	12.4592	15.6321	9.38482	8.78942		31.759	20.1093	17.0587	15.3632	13.4667	14.031								31.759	15.676	15.8584	13.7179	10.1339
Mouse 2	1	2	3	4	5		Day 2													10 min
5	24.7959	20.7802	19.585	14.4321	12.6463		5	10	15	20	25	30								1	2	3	4	5
10	20.207	14.2347	13.9241	10.1536	11.9694		22.3367	13.2312	13.6403	11.0713	15.1031	12.4592								19.4791	13.2312	16.5827	11.7083	8.48066
15	22.7222	8.37854	12.2397	9.92139	10.3725		20.7802	14.2347	8.37854	11.9029	7.97885	9.26508								20.207	14.2347	13.9241	10.1536	11.9694
20	18.0823	11.9029	10.3101	12.0036	12.1118		23.5087	16.9378	17.1376	13.628	13.2168	12.759								20.0345	16.9378	12.5678	16.0581	16.085
25	15.5408	7.97885	12.6366	10.206	12.9198		16.3472	9.39521	9.80189	7.86721	9.8703	6.58696								15.7501	9.39521	9.47995	9.1086	9.40008
30	14.9944	9.26508	13.1525	8.92652	11.1907		15.676	14.3001	11.816	8.35559	7.78343	9.05666								20.1093	14.3001	9.74938	9.80637	13.9107
Mouse 3	1	2	3	4	5		Day 3													15 min
5	29.8918	23.5087	26.8861	29.9496	18.9228		5	10	15	20	25	30								1	2	3	4	5
10	20.0345	16.9378	12.5678	16.0581	16.085		26.0027	16.5827	15.7814	12.3583	18.0617	15.6321								16.3567	13.6403	15.7814	10.1574	4.87428
15	18.8346	17.1376	15.0873	16.3378	11.7792		19.585	13.9241	12.2397	10.3101	12.6366	13.1525								22.7222	8.37854	12.2397	9.92139	10.3725
20	16.4758	13.628	13.8449	14.2873	15.0925		26.8861	12.5678	15.0873	13.8449	14.8033	11.3262								18.8346	17.1376	15.0873	16.3378	11.7792
25	16.7708	13.2168	14.8033	16.6763	16.6989		24.1301	9.47995	13.6498	11.0361	12.9355	12.6003								14.3477	9.80189	13.6498	6.87536	8.05582
30	13.5078	12.759	11.3262	11.9592	13.4555		15.8584	9.74938	8.54753	8.63717	7.41578	7.40814								17.0587	11.816	8.54753	10.713	11.6425
Mouse 4	1	2	3	4	5		Day 4													20 min
5	24.4201	16.3472	24.1301	17.7429	13.1885		5	10	15	20	25	30								1	2	3	4	5
10	15.7501	9.39521	9.47995	9.1086	9.40008		18.6806	11.7083	10.1574	9.56987	10.7487	9.38482								13.9845	11.0713	12.3583	9.56987	7.82455
15	14.3477	9.80189	13.6498	6.87536	8.05582		14.4321	10.1536	9.92139	12.0036	10.206	8.92652								18.0823	11.9029	10.3101	12.0036	12.1118
20	12.8457	7.86721	11.0361	8.89304	10.5307		29.9496	16.0581	16.3378	14.2873	16.6763	11.9592								16.4758	13.628	13.8449	14.2873	15.0925
25	10.008	9.8703	12.9355	11.0074	6.96719		17.7429	9.1086	6.87536	8.89304	11.0074	12.4726								12.8457	7.86721	11.0361	8.89304	10.5307
30	15.5938	6.58696	12.6003	12.4726	6.6049		13.7179	9.80637	10.713	8.13251	7.6807	4.84875								15.3632	8.35559	8.63717	8.13251	12.0399
Mouse 5	1	2	3	4	5		Day 5													25 min
5	31.759	15.676	15.8584	13.7179	10.1339		5	10	15	20	25	30								1	2	3	4	5
10	20.1093	14.3001	9.74938	9.80637	13.9107		10.8564	8.48066	4.87428	7.82455	9.67412	8.78942								11.0627	15.1031	18.0617	10.7487	9.67412
15	17.0587	11.816	8.54753	10.713	11.6425		12.6463	11.9694	10.3725	12.1118	12.9198	11.1907								15.5408	7.97885	12.6366	10.206	12.9198
20	15.3632	8.35559	8.63717	8.13251	12.0399		18.9228	16.085	11.7792	15.0925	16.6989	13.4555								16.7708	13.2168	14.8033	16.6763	16.6989
25	13.4667	7.78343	7.41578	7.6807	10.1223		13.1885	9.40008	8.05582	10.5307	6.96719	6.6049								10.008	9.8703	12.9355	11.0074	6.96719
30	14.031	9.05666	7.40814	4.84875	9.67157		10.1339	13.9107	11.6425	12.0399	10.1223	9.67157								13.4667	7.78343	7.41578	7.6807	10.1223
																				30 min
																				1	2	3	4	5
																				10.4894	12.4592	15.6321	9.38482	8.78942
																				14.9944	9.26508	13.1525	8.92652	11.1907
																				13.5078	12.759	11.3262	11.9592	13.4555
																				15.5938	6.58696	12.6003	12.4726	6.6049
																				14.031	9.05666	7.40814	4.84875	9.67157

[truncated: 17 more sheets: Supplementary Figure 6, Supplementary Figure 7, Supplementary Figure 8, Supplementary Figure 9, Supplementary Figure 10, Supplementary Figure 11, Supplementary Figure 14, Supplementary Figure 17, Supplementary Figure 18, Supplementary Figure 21, Supplementary Figure 22, Supplementary Figure 23, Supplementary Figure 24, Supplementary Figure 25, Supplementary Figure 26, Supplementary Figure 27, Supplementary Figure 28]
