# Supplementary material for: Neural probe system for behavioral neuropharmacology by bi-directional wireless drug delivery and electrophysiology in socially interacting mice
Source: Nat Commun. 2022 Sep 21;13:5521. doi: 10.1038/s41467-022-33296-8 (PMC9492903; doi:10.1038/s41467-022-33296-8)
Supplement: Supplementary file 16 — Source Data [file 41467_2022_33296_MOESM16_ESM.zip › Suorce data_Summary of statistical analysis.xlsx]

## Sheet: Figure 3e
Repeated measures ANOVA summary
Assume sphericity?	No
F	63.64
P value	1.029e-05
P value summary	****
Statistically significant (P < 0.05)?	Yes
Geisser-Greenhouse's epsilon	0.5967
R square	0.8883
Was the matching effective?
F	1.112
P value	0.405355
P value summary	ns
Is there significant matching (P < 0.05)?	No
R square	0.05846
ANOVA table	SS	DF	MS	F (DFn, DFd)	P value
Treatment (between columns)	8.202	2	4.101	F (1.193, 9.547) = 63.64	P=0.00001029
Individual (between rows)	0.5733	8	0.07167	F (8, 16) = 1.112	P=0.40535473
Residual (random)	1.031	16	0.06444
Total	9.807	26
Data summary
Number of treatments (columns)	3
Number of subjects (rows)	9
Number of missing values	0
Tukey's multiple comparisons test	Mean Diff.	95.00% CI of diff.	Significant?	Summary	Adjusted P Value
Before BIC injection vs. After BIC injection	-1.122	-1.540 to -0.7049	Yes	***	0.00015139	A-B
Before BIC injection vs. After recovery	0.08889	-0.05747 to 0.2352	No	ns	0.25095	A-C
After BIC injection vs. After recovery	1.211	0.8171 to 1.605	Yes	****	5.782e-05	B-C
Test details	Mean 1	Mean 2	Mean Diff.	SE of diff.	n1	n2	q	DF
Before BIC injection vs. After BIC injection	0.3444	1.467	-1.122	0.146	9	9	10.87	8
Before BIC injection vs. After recovery	0.3444	0.2556	0.08889	0.05122	9	9	2.454	8
After BIC injection vs. After recovery	1.467	0.2556	1.211	0.1379	9	9	12.42	8

## Sheet: Figure 3f
Repeated measures ANOVA summary
Assume sphericity?	No
F	12.31
P value	0.00325619
P value summary	**
Statistically significant (P < 0.05)?	Yes
Geisser-Greenhouse's epsilon	0.7209
R square	0.6376
Was the matching effective?
F	6.381
P value	0.00166341
P value summary	**
Is there significant matching (P < 0.05)?	Yes
R square	0.5363
ANOVA table	SS	DF	MS	F (DFn, DFd)	P value
Treatment (between columns)	70.51	2	35.26	F (1.442, 10.09) = 12.31	P=0.00325619
Individual (between rows)	127.9	7	18.27	F (7, 14) = 6.381	P=0.00166341
Residual (random)	40.09	14	2.863
Total	238.5	23
Data summary
Number of treatments (columns)	3
Number of subjects (rows)	8
Number of missing values	0
Tukey's multiple comparisons test	Mean Diff.	95.00% CI of diff.	Significant?	Summary	Adjusted P Value
Before BIC injection vs. After BIC injection	-3.958	-7.092 to -0.8249	Yes	*	0.0178981	A-B
Before BIC injection vs. After recovery	-0.7667	-2.559 to 1.026	No	ns	0.458997	A-C
After BIC injection vs. After recovery	3.192	0.8261 to 5.557	Yes	*	0.0129924	B-C
Test details	Mean 1	Mean 2	Mean Diff.	SE of diff.	n1	n2	q	DF
Before BIC injection vs. After BIC injection	2.463	6.421	-3.958	1.064	8	8	5.261	7
Before BIC injection vs. After recovery	2.463	3.229	-0.7667	0.6085	8	8	1.782	7
After BIC injection vs. After recovery	6.421	3.229	3.192	0.8032	8	8	5.619	7

## Sheet: Figure 3g
Repeated measures ANOVA summary
Assume sphericity?	No
F	13.31
P value	0.00670378
P value summary	**
Statistically significant (P < 0.05)?	Yes
Geisser-Greenhouse's epsilon	0.5371
R square	0.6554
Was the matching effective?
F	1.86
P value	0.152947
P value summary	ns
Is there significant matching (P < 0.05)?	No
R square	0.2427
ANOVA table	SS	DF	MS	F (DFn, DFd)	P value
Treatment (between columns)	3817	2	1908	F (1.074, 7.520) = 13.31	P=0.00670378
Individual (between rows)	1867	7	266.6	F (7, 14) = 1.860	P=0.15294683
Residual (random)	2007	14	143.3
Total	7690	23
Data summary
Number of treatments (columns)	3
Number of subjects (rows)	8
Number of missing values	0
Tukey's multiple comparisons test	Mean Diff.	95.00% CI of diff.	Significant?	Summary	Adjusted P Value
Before BIC injection vs. After BIC injection	-27.75	-49.94 to -5.559	Yes	*	0.0187811	A-B
Before BIC injection vs. After recovery	-2.125	-7.209 to 2.959	No	ns	0.473769	A-C
After BIC injection vs. After recovery	25.63	5.275 to 45.98	Yes	*	0.0181733	B-C
Test details	Mean 1	Mean 2	Mean Diff.	SE of diff.	n1	n2	q	DF
Before BIC injection vs. After BIC injection	2.125	29.88	-27.75	7.535	8	8	5.208	7
Before BIC injection vs. After recovery	2.125	4.25	-2.125	1.726	8	8	1.741	7
After BIC injection vs. After recovery	29.88	4.25	25.63	6.91	8	8	5.244	7

## Sheet: Figure 4f
ANOVA summary
F	30.25
P value	6.5e-07
P value summary	****
Significant diff. among means (P < 0.05)?	Yes
R square	0.7423
Brown-Forsythe test
F (DFn, DFd)	4.259 (2, 21)
P value	0.0280098
P value summary	*
Are SDs significantly different (P < 0.05)?	Yes
Bartlett's test
Bartlett's statistic (corrected)	23.41
P value	8.26e-06
P value summary	****
Are SDs significantly different (P < 0.05)?	Yes
ANOVA table	SS	DF	MS	F (DFn, DFd)	P value
Treatment (between columns)	13371	2	6685	F (2, 21) = 30.25	P=0.00000065
Residual (within columns)	4641	21	221
Total	18011	23
Data summary
Number of treatments (columns)	3
Number of values (total)	24
Tukey's multiple comparisons test	Mean Diff.	95.00% CI of diff.	Significant?	Summary	Adjusted P Value
0 vs. 3	-24.75	-43.48 to -6.015	Yes	**	0.00855702	A-B
0 vs. 6	-57.63	-76.36 to -38.89	Yes	****	4e-07	A-C
3 vs. 6	-32.88	-51.61 to -14.14	Yes	***	0.00066434	B-C
Test details	Mean 1	Mean 2	Mean Diff.	SE of diff.	n1	n2	q	DF
0 vs. 3	2.875	27.63	-24.75	7.433	8	8	4.709	21
0 vs. 6	2.875	60.5	-57.63	7.433	8	8	10.96	21
3 vs. 6	27.63	60.5	-32.88	7.433	8	8	6.255	21

## Sheet: Figure 4g
ANOVA summary
F	87.11
P value	6.8e-11
P value summary	****
Significant diff. among means (P < 0.05)?	Yes
R square	0.8924
Brown-Forsythe test
F (DFn, DFd)	1.162 (2, 21)
P value	0.332065
P value summary	ns
Are SDs significantly different (P < 0.05)?	No
Bartlett's test
Bartlett's statistic (corrected)	6.006
P value	0.0496272
P value summary	*
Are SDs significantly different (P < 0.05)?	Yes
ANOVA table	SS	DF	MS	F (DFn, DFd)	P value
Treatment (between columns)	2755	2	1378	F (2, 21) = 87.11	P=0.000000000068
Residual (within columns)	332.1	21	15.81
Total	3087	23
Data summary
Number of treatments (columns)	3
Number of values (total)	24
Tukey's multiple comparisons test	Mean Diff.	95.00% CI of diff.	Significant?	Summary	Adjusted P Value
0 vs. 3	4.653	-0.3591 to 9.664	No	ns	0.0719545	A-B
0 vs. 6	-20.04	-25.05 to -15.03	Yes	****	4.952e-09	A-C
3 vs. 6	-24.69	-29.71 to -19.68	Yes	****	1.13e-10	B-C
Test details	Mean 1	Mean 2	Mean Diff.	SE of diff.	n1	n2	q	DF
0 vs. 3	13.22	8.572	4.653	1.988	8	8	3.309	21
0 vs. 6	13.22	33.27	-20.04	1.988	8	8	14.25	21
3 vs. 6	8.572	33.27	-24.69	1.988	8	8	17.56	21

## Sheet: Figure 5d
Column B	Muscimol
vs.	vs.
Column A	Control
Wilcoxon matched-pairs signed rank test
P value	0.03125
Exact or approximate P value?	Exact
P value summary	*
Significantly different (P < 0.05)?	Yes
One- or two-tailed P value?	Two-tailed
Sum of positive, negative ranks	0.000 , -21.00
Sum of signed ranks (W)	-21
Number of pairs	6
Number of ties (ignored)	0
Median of differences
Median	-410
How effective was the pairing?
rs (Spearman)	0.6571
P value (one tailed)	0.0875
P value summary	ns
Was the pairing significantly effective?	No

## Sheet: Figure 5e
Column B	Muscimol
vs.	vs.
Column A	Control
Wilcoxon matched-pairs signed rank test
P value	0.03125
Exact or approximate P value?	Exact
P value summary	*
Significantly different (P < 0.05)?	Yes
One- or two-tailed P value?	Two-tailed
Sum of positive, negative ranks	0.000 , -21.00
Sum of signed ranks (W)	-21
Number of pairs	6
Number of ties (ignored)	0
Median of differences
Median	-348.5
How effective was the pairing?
rs (Spearman)	0.6571
P value (one tailed)	0.0875
P value summary	ns
Was the pairing significantly effective?	No

## Sheet: Figure 5f
Column B	Muscimol
vs.	vs.
Column A	Control
Wilcoxon matched-pairs signed rank test
P value	0.03125
Exact or approximate P value?	Exact
P value summary	*
Significantly different (P < 0.05)?	Yes
One- or two-tailed P value?	Two-tailed
Sum of positive, negative ranks	0.000 , -21.00
Sum of signed ranks (W)	-21
Number of pairs	6
Number of ties (ignored)	0
Median of differences
Median	-0.3
How effective was the pairing?
rs (Spearman)	0.8216
P value (one tailed)	0.0666667
P value summary	ns
Was the pairing significantly effective?	No

## Sheet: Figure 5h
Column B	Muscimol
vs.	vs.
Column A	Control
Wilcoxon matched-pairs signed rank test
P value	0.00390625
Exact or approximate P value?	Exact
P value summary	**
Significantly different (P < 0.05)?	Yes
One- or two-tailed P value?	Two-tailed
Sum of positive, negative ranks	0.000 , -45.00
Sum of signed ranks (W)	-45
Number of pairs	9
Number of ties (ignored)	0
Median of differences
Median	-72.6
How effective was the pairing?
rs (Spearman)	0.08368
P value (one tailed)	0.416838
P value summary	ns
Was the pairing significantly effective?	No

## Sheet: Figure 6f
Column B	Before providing food
vs.	vs.
Column A	After providing food
Mann Whitney test
P value	0.839958
Exact or approximate P value?	Exact
P value summary	ns
Significantly different (P < 0.05)?	No
One- or two-tailed P value?	Two-tailed
Sum of ranks in column A,B	363 , 378
Mann-Whitney U	173
Difference between medians
Median of column A	2.480, n=19
Median of column B	2.840, n=19
Difference: Actual	0.36
Difference: Hodges-Lehmann	0.07

[truncated: 35 more sheets: Figure 6g, Figure 6j, Figure 7f, Figure 7g, Figure 7h, Figure 8d, Supplementary Figure 4a, Supplementary Figure 4b, Supplementary Figure 4c, Supplementary Figure 4d, Supplementary Figure 4e, Supplementary Figure 4f, Supplementary Figure 5b, Supplementary Figure 5c, Supplementary Figure 5d, Supplementary Figure 16a, Supplementary Figure 17b, Supplementary Figure 17c, Supplementary Figure 17d, Supplementary Figure 20b …]
